# Supplementary material for: Single-cell mapping reveals age-related alterations in periosteal progenitor cells and immune microenvironment
Source: Cell Regen. 2025 Nov 17;14:46. doi: 10.1186/s13619-025-00263-9 (PMC12623539; doi:10.1186/s13619-025-00263-9)
Supplement: Supplementary file 2 — Supplementary Material 2. Supplementary Tables. Table S1. DEGs between aged and young groups. Table S2. DEGs in neutrophils between aged and the young groups. Table S3. DEGs in Nlrp3hi(C0) neutrophils between aged and the young groups. [file 13619_2025_263_MOESM2_ESM.zip › TableS1.xlsx]

## Sheet: O_Y DEGs with aging
gene	avg_log2FC	comment		gene	avg_log2FC	comment		gene	avg_log2FC	comment		gene	avg_log2FC	comment		gene	avg_log2FC	comment		gene	avg_log2FC	comment
Igkc	1.30669	O_Y upregulated		Sparc	-4.47481	O_Y downregulated		Lars2	0.609814	O_M upregulated		Lyz2	-0.908281	O_M downregulated		Wfdc21	1.0935	M_Y upregulated		Sparc	-2.99896	M_Y downregulated
Chil3	1.12826	O_Y upregulated		Ebf1	-2.63829	O_Y downregulated		Gphn	0.556224	O_M upregulated		S100a9	-0.44202	O_M downregulated		Cd177	1.03099	M_Y upregulated		Ebf1	-2.63536	M_Y downregulated
Lrg1	1.31995	O_Y upregulated		Col2a1	-5.78071	O_Y downregulated		Cmss1	0.497155	O_M upregulated		S100a8	-0.371317	O_M downregulated		Chil3	1.11795	M_Y upregulated		Col2a1	-5.31996	M_Y downregulated
Wfdc21	0.935341	O_Y upregulated		Col1a1	-3.72143	O_Y downregulated		Tpt1	0.399967	O_M upregulated		Pglyrp1	-0.499796	O_M downregulated		Ly6c2	0.968895	M_Y upregulated		Gphn	-0.606087	M_Y downregulated
Ifitm6	1.30127	O_Y upregulated		Col3a1	-4.04814	O_Y downregulated		Igkc	1.12953	O_M upregulated		Lst1	-0.666824	O_M downregulated		Ltf	1.00873	M_Y upregulated		Cmss1	-0.537908	M_Y downregulated
Lcn2	0.720845	O_Y upregulated		Vpreb3	-3.85202	O_Y downregulated		Hbb-bs	0.753839	O_M upregulated		Fos	-0.822193	O_M downregulated		Pglyrp1	1.04945	M_Y upregulated		Bach2	-2.62497	M_Y downregulated
Alox5ap	0.891625	O_Y upregulated		Mgp	-2.72162	O_Y downregulated		Rps14	0.623819	O_M upregulated		Ifitm3	-0.440074	O_M downregulated		Ly6a2	0.929494	M_Y upregulated		Vpreb3	-3.18606	M_Y downregulated
Tspo	0.7546	O_Y upregulated		Col1a2	-3.87376	O_Y downregulated		Tspo	0.513241	O_M upregulated		Ly6a2	-0.521128	O_M downregulated		Ngp	1.09514	M_Y upregulated		Cd79a	-2.80409	M_Y downregulated
S100a8	0.772229	O_Y upregulated		Dcn	-3.08007	O_Y downregulated		Rbm3	0.754436	O_M upregulated		Camp	-0.399048	O_M downregulated		Ly6g	1.00264	M_Y upregulated		Col1a1	-3.21154	M_Y downregulated
S100a9	0.514937	O_Y upregulated		Hbb-bs	-0.422875	O_Y downregulated		Rpl23a	0.637651	O_M upregulated		Rhob	-0.744738	O_M downregulated		Ckap4	1.02894	M_Y upregulated		Lars2	-0.579848	M_Y downregulated
Cd177	0.959868	O_Y upregulated		Serpinh1	-3.82073	O_Y downregulated		Cdk8	0.499009	O_M upregulated		Itm2b	-0.273604	O_M downregulated		Pygl	0.726034	M_Y upregulated		Ly6d	-2.53297	M_Y downregulated
Ngp	0.618584	O_Y upregulated		Cd79a	-2.95749	O_Y downregulated		Rplp1	0.684747	O_M upregulated		Ngp	-0.476555	O_M downregulated		Cybb	0.837273	M_Y upregulated		Aff3	-2.28676	M_Y downregulated
Camp	0.583031	O_Y upregulated		Thbs1	-1.46177	O_Y downregulated		Wfdc17	1.04522	O_M upregulated		Mgst1	-0.425029	O_M downregulated		Adpgk	1.05856	M_Y upregulated		Col3a1	-2.90547	M_Y downregulated
Gda	0.666614	O_Y upregulated		Col11a1	-5.5038	O_Y downregulated		Rplp2	0.594659	O_M upregulated		Klf2	-0.625623	O_M downregulated		Hp	0.690477	M_Y upregulated		Sdc4	-2.09242	M_Y downregulated
Pygl	0.765411	O_Y upregulated		Id3	-2.65897	O_Y downregulated		Rps12	0.52889	O_M upregulated		Ubb	-0.318458	O_M downregulated		Slfn4	1.04524	M_Y upregulated		Cd79b	-2.92844	M_Y downregulated
Sem1	0.528756	O_Y upregulated		Comp	-3.19559	O_Y downregulated		Rpl23	0.49273	O_M upregulated		Slfn4	-0.523096	O_M downregulated		Clec4a2	0.927436	M_Y upregulated		Tpt1	-0.530518	M_Y downregulated
Wfdc17	1.55149	O_Y upregulated		Cd79b	-3.28233	O_Y downregulated		Rpl13a	0.631912	O_M upregulated		Cnn2	-0.462911	O_M downregulated		Ifitm6	0.954482	M_Y upregulated		Cecr2	-3.02978	M_Y downregulated
Pgd	0.813425	O_Y upregulated		Ubb	-0.521658	O_Y downregulated		Rpl5	0.713085	O_M upregulated		Tyrobp	-0.321408	O_M downregulated		Hcst	0.925859	M_Y upregulated		Col1a2	-3.07568	M_Y downregulated
Ncf1	0.640005	O_Y upregulated		Bach2	-2.45415	O_Y downregulated		Rps29	0.46282	O_M upregulated		Jun	-0.756186	O_M downregulated		Lcn2	0.930152	M_Y upregulated		Pax5	-2.64977	M_Y downregulated
Hp	0.585256	O_Y upregulated		Ly6d	-2.5094	O_Y downregulated		Rpl27	0.470735	O_M upregulated		Cd9	-0.284196	O_M downregulated		Mmp9	0.971475	M_Y upregulated		Myo1e	-2.42802	M_Y downregulated
Gpi1	0.710267	O_Y upregulated		Lum	-3.19077	O_Y downregulated		Rps7	0.502706	O_M upregulated		Lsp1	-0.374929	O_M downregulated		Tkt	0.838858	M_Y upregulated		Id3	-2.29409	M_Y downregulated
Bmpr1a	1.37251	O_Y upregulated		Sdc4	-1.98651	O_Y downregulated		Rps4x	0.471124	O_M upregulated		Emp3	-0.41741	O_M downregulated		Anxa1	0.948848	M_Y upregulated		Tmem163	-2.91441	M_Y downregulated
Tkt	0.653485	O_Y upregulated		Akap12	-3.26746	O_Y downregulated		Rpl14	0.642103	O_M upregulated		Ltf	-0.417359	O_M downregulated		Lyz2	0.896606	M_Y upregulated		Blnk	-2.48148	M_Y downregulated
Ckap4	0.886805	O_Y upregulated		Col6a1	-3.72017	O_Y downregulated		Rps2	0.549083	O_M upregulated		Trib1	-0.563086	O_M downregulated		Arhgdib	0.751475	M_Y upregulated		Chchd10	-2.68877	M_Y downregulated
Gsr	0.51152	O_Y upregulated		Cpm	-3.25937	O_Y downregulated		Rpl12	0.713129	O_M upregulated		Ifi27l2a	-1.26462	O_M downregulated		Camp	0.982079	M_Y upregulated		Col11a1	-4.34413	M_Y downregulated
Unc119	1.1483	O_Y upregulated		Aff3	-1.80608	O_Y downregulated		Saa3	3.81843	O_M upregulated		Clec4a2	-0.406817	O_M downregulated		Prdx5	0.59633	M_Y upregulated		Malat1	-0.487152	M_Y downregulated
Retnlg	0.708938	O_Y upregulated		Cecr2	-2.9311	O_Y downregulated		Rps3a1	0.45822	O_M upregulated		Mcemp1	-0.299838	O_M downregulated		Cd52	0.664034	M_Y upregulated		Selenow	-1.67404	M_Y downregulated
S100a6	0.787589	O_Y upregulated		Sox4	-2.83903	O_Y downregulated		Rack1	0.589704	O_M upregulated		Hmgn2	-0.378595	O_M downregulated		Gapdh	0.554345	M_Y upregulated		Foxo1	-2.22966	M_Y downregulated
Mmp9	0.84858	O_Y upregulated		Pax5	-2.25869	O_Y downregulated		Rpl10a	0.545452	O_M upregulated		Chil1	-0.403219	O_M downregulated		Sem1	0.534296	M_Y upregulated		Ikzf3	-2.52092	M_Y downregulated
Ly6c2	0.646072	O_Y upregulated		Bgn	-3.21114	O_Y downregulated		Rpl37	0.374871	O_M upregulated		Ly6c2	-0.322823	O_M downregulated		Pfn1	0.559392	M_Y upregulated		Sox4	-2.61758	M_Y downregulated
Rflnb	1.0359	O_Y upregulated		Cd72	-2.88766	O_Y downregulated		Rpl8	0.515227	O_M upregulated		Cebpd	-0.473784	O_M downregulated		S100a8	1.14355	M_Y upregulated		Hivep2	-1.54224	M_Y downregulated
Arhgdib	0.539946	O_Y upregulated		Fmod	-3.41511	O_Y downregulated		Rps16	0.355998	O_M upregulated		Prdx6	-0.472047	O_M downregulated		S100a9	0.956957	M_Y upregulated		Ablim1	-2.19677	M_Y downregulated
Mrgpra2b	0.864989	O_Y upregulated		Blnk	-2.28203	O_Y downregulated		Rpl10	0.480903	O_M upregulated		Adpgk	-0.407924	O_M downregulated		Tmsb4x	0.464829	M_Y upregulated		Mgp	-2.16753	M_Y downregulated
Serpinb1a	1.0793	O_Y upregulated		Gfra1	-3.60486	O_Y downregulated		Eef1a1	0.388612	O_M upregulated		Rtp4	-1.21637	O_M downregulated		Cyba	0.576567	M_Y upregulated		Cpm	-3.32171	M_Y downregulated
Hmgb2	0.455416	O_Y upregulated		Tmem163	-2.47862	O_Y downregulated		Rps10	0.38528	O_M upregulated		Klf6	-0.491086	O_M downregulated		Actb	0.453478	M_Y upregulated		Camk1d	-0.454651	M_Y downregulated
Ly6g	0.892201	O_Y upregulated		Atp1b1	-2.71814	O_Y downregulated		Iglc1	2.62122	O_M upregulated		Ppp3ca	-0.299746	O_M downregulated		Retnlg	0.683133	M_Y upregulated		Cd72	-3.03862	M_Y downregulated
AB124611	0.787581	O_Y upregulated		Col5a2	-3.65114	O_Y downregulated		Rps15a	0.474538	O_M upregulated		Krt83	-0.772164	O_M downregulated		Coro1a	0.54981	M_Y upregulated		Pou2af1	-2.77096	M_Y downregulated
Mapk13	0.973482	O_Y upregulated		Pafah1b3	-3.06199	O_Y downregulated		Stfa2	2.25029	O_M upregulated		Timp2	-0.477404	O_M downregulated		Pgd	0.843101	M_Y upregulated		Serpinh1	-2.83476	M_Y downregulated
Pirb	0.749483	O_Y upregulated		Col6a3	-3.55689	O_Y downregulated		Rps25	0.368418	O_M upregulated		Pnkp	-0.335677	O_M downregulated		Hmgn2	0.906196	M_Y upregulated		Kcnq5	-2.10397	M_Y downregulated
Dach1	0.603822	O_Y upregulated		Chst3	-2.70966	O_Y downregulated		Rpsa	0.463738	O_M upregulated		Capg	-0.461275	O_M downregulated		Dach1	0.862113	M_Y upregulated		Akap12	-2.91641	M_Y downregulated
Arrb2	0.887082	O_Y upregulated		Selenow	-1.58657	O_Y downregulated		Eef1b2	0.550102	O_M upregulated		Plbd1	-0.319387	O_M downregulated		Gpi1	0.704653	M_Y upregulated		Mzb1	-2.37734	M_Y downregulated
Fbxl5	0.749796	O_Y upregulated		Col10a1	-6.13108	O_Y downregulated		Cd38	1.23876	O_M upregulated		Hcst	-0.329981	O_M downregulated		Mgst1	0.698149	M_Y upregulated		S100a10	-1.31341	M_Y downregulated
Anxa1	0.666234	O_Y upregulated		Ubc	-0.687728	O_Y downregulated		Rpl41	0.337889	O_M upregulated		Slc7a11	-0.359592	O_M downregulated		Dstn	0.791105	M_Y upregulated		Ext1	-1.30276	M_Y downregulated
Cotl1	0.480577	O_Y upregulated		Mzb1	-1.90134	O_Y downregulated		Rps26	0.501479	O_M upregulated		Anxa1	-0.282614	O_M downregulated		Clec12a	1.12191	M_Y upregulated		Chst3	-2.86873	M_Y downregulated
AA467197	0.850516	O_Y upregulated		Igfbp7	-3.43972	O_Y downregulated		Rps23	0.449408	O_M upregulated		Osm	-0.881123	O_M downregulated		Lamtor4	0.890117	M_Y upregulated		Pafah1b3	-2.8154	M_Y downregulated
Pglyrp1	0.549653	O_Y upregulated		Ecrg4	-4.77733	O_Y downregulated		Rpl17	0.391271	O_M upregulated		Msrb1	-0.277921	O_M downregulated		Pbx1	0.7502	M_Y upregulated		Irf4	-2.98939	M_Y downregulated
Ltf	0.591368	O_Y upregulated		Hivep2	-1.19629	O_Y downregulated		Rps5	0.454586	O_M upregulated		Cst3	-0.567298	O_M downregulated		Rac2	0.563953	M_Y upregulated		Rpl10	-0.918508	M_Y downregulated
Cybb	0.616469	O_Y upregulated		Ctsk	-3.52851	O_Y downregulated		Rpl7	0.321884	O_M upregulated		Glrx	-0.331357	O_M downregulated		Rhob	1.255	M_Y upregulated		Hmgn1	-2.09098	M_Y downregulated
Cd300lf	0.593802	O_Y upregulated		Col12a1	-3.75375	O_Y downregulated		Rpl34	0.335966	O_M upregulated		Rab44	-0.435419	O_M downregulated		Lrg1	0.916922	M_Y upregulated		Blk	-2.67395	M_Y downregulated
Prdx5	0.437695	O_Y upregulated		Eif1	-0.338617	O_Y downregulated		Rps19	0.444071	O_M upregulated		Jaml	-0.866309	O_M downregulated		Gsr	0.527685	M_Y upregulated		Dcn	-1.98351	M_Y downregulated
Itgam	0.507716	O_Y upregulated		Pou2af1	-2.01583	O_Y downregulated		Rpl36a	0.538848	O_M upregulated		Gm34084	-0.529642	O_M downregulated		Mrgpra2b	0.919965	M_Y upregulated		Atp1b1	-2.66035	M_Y downregulated
Prtn3	1.76857	O_Y upregulated		Col6a2	-3.3047	O_Y downregulated		Rpl3	0.494307	O_M upregulated		Hdc	-0.26681	O_M downregulated		Pnkp	0.777984	M_Y upregulated		Col10a1	-7.34634	M_Y downregulated
Cd52	0.437912	O_Y upregulated		Hspg2	-2.93276	O_Y downregulated		Rps15	0.429147	O_M upregulated		Limd2	-0.347006	O_M downregulated		Mapk13	1.00698	M_Y upregulated		Pkig	-1.86916	M_Y downregulated
Ptpre	0.683662	O_Y upregulated		Chchd10	-2.62857	O_Y downregulated		Rpl22	0.471637	O_M upregulated		Tnfaip6	-0.782231	O_M downregulated		Msrb1	0.490436	M_Y upregulated		Comp	-1.80824	M_Y downregulated
C130026I21Rik	1.02609	O_Y upregulated		Snorc	-3.89418	O_Y downregulated		Rps17	0.475129	O_M upregulated		Mctp1	-0.346738	O_M downregulated		Ltb4r1	1.03419	M_Y upregulated		Eif1	-0.329034	M_Y downregulated
Pbx1	0.554196	O_Y upregulated		mt-Nd2	-1.18969	O_Y downregulated		Rpl13	0.431333	O_M upregulated		Ndufb7	-0.320885	O_M downregulated		Actn1	0.701034	M_Y upregulated		Mast4	-2.43713	M_Y downregulated
Flna	0.632129	O_Y upregulated		Ccn2	-3.05015	O_Y downregulated		Prxl2a	1.54054	O_M upregulated		Pilrb2	-0.38939	O_M downregulated		Gpsm3	0.658334	M_Y upregulated		Zdhhc14	-1.49763	M_Y downregulated
Mettl9	0.645864	O_Y upregulated		Ppic	-3.73026	O_Y downregulated		Prnp	1.06439	O_M upregulated		Ubc	-0.338381	O_M downregulated		Ifitm3	0.550808	M_Y upregulated		Rps2	-0.700194	M_Y downregulated
Adpgk	0.650637	O_Y upregulated		Pcolce	-3.37639	O_Y downregulated		Rpl27a	0.350601	O_M upregulated		Dgat1	-0.32545	O_M downregulated		Ncf1	0.514947	M_Y upregulated		Rpl14	-0.765711	M_Y downregulated
Myo1f	0.589911	O_Y upregulated		Hapln1	-5.42196	O_Y downregulated		Ermap	0.892629	O_M upregulated		Nt5e	-0.668667	O_M downregulated		Chil1	0.869361	M_Y upregulated		Cdk8	-0.583476	M_Y downregulated
Mmp25	0.910377	O_Y upregulated		Chad	-3.83047	O_Y downregulated		Fech	1.00775	O_M upregulated		2310001H17Rik	-0.398291	O_M downregulated		Sh3bgrl3	0.498722	M_Y upregulated		Lum	-2.08425	M_Y downregulated
Sri	0.573511	O_Y upregulated		Mmp2	-3.45711	O_Y downregulated		Rps18	0.483754	O_M upregulated		Megf9	-0.518574	O_M downregulated		Mettl9	0.778054	M_Y upregulated		Arl5c	-2.46192	M_Y downregulated
Actb	0.317964	O_Y upregulated		Cnn3	-2.09967	O_Y downregulated		Glrx5	0.832801	O_M upregulated		Zfp36	-0.439477	O_M downregulated		Serpinb1a	0.998702	M_Y upregulated		Col6a1	-2.90247	M_Y downregulated
Nfam1	0.587779	O_Y upregulated		Nbl1	-3.46227	O_Y downregulated		Rpl11	0.370634	O_M upregulated		Trf	-0.744099	O_M downregulated		Abca13	0.992162	M_Y upregulated		Rpl13a	-0.82021	M_Y downregulated
Pfn1	0.37888	O_Y upregulated		Pmp22	-2.83513	O_Y downregulated		Metap2	0.913587	O_M upregulated		C3	-0.310479	O_M downregulated		Arrb2	0.853012	M_Y upregulated		Rpl8	-0.708248	M_Y downregulated
Lyst	0.430471	O_Y upregulated		Htra1	-3.67845	O_Y downregulated		Rps3	0.334017	O_M upregulated		Fxyd5	-0.40819	O_M downregulated		Plbd1	0.694321	M_Y upregulated		Gem	-2.33507	M_Y downregulated
Dstn	0.539292	O_Y upregulated		Ablim1	-1.41185	O_Y downregulated		Slc3a2	0.476849	O_M upregulated		Oas3	-0.766475	O_M downregulated		Itgam	0.535244	M_Y upregulated		Man1a	-1.38308	M_Y downregulated
Pag1	0.533697	O_Y upregulated		Bcl7a	-3.06443	O_Y downregulated		Eef2	0.496591	O_M upregulated		Gadd45g	-0.987592	O_M downregulated		Mmp8	0.706532	M_Y upregulated		mt-Atp6	-0.743803	M_Y downregulated
Ltb4r1	0.780888	O_Y upregulated		Serpinf1	-3.47982	O_Y downregulated		Ank1	0.923846	O_M upregulated		Ndufa13	-0.295673	O_M downregulated		Pag1	0.649633	M_Y upregulated		Bgn	-2.45015	M_Y downregulated
Saa3	5.8341	O_Y upregulated		Igfbp5	-2.53829	O_Y downregulated		Hspa1a	0.662196	O_M upregulated		H2-D1	-0.2858	O_M downregulated		Itgb2l	1.03334	M_Y upregulated		Thbs1	-1.07903	M_Y downregulated
Vsir	0.629659	O_Y upregulated		Niban3	-3.3214	O_Y downregulated		Rhag	0.851371	O_M upregulated		Spatc1	-1.05362	O_M downregulated		Cotl1	0.517177	M_Y upregulated		Gfra1	-2.97133	M_Y downregulated
Smpdl3a	0.767833	O_Y upregulated		Fosb	-1.5896	O_Y downregulated		Slc4a1	0.958844	O_M upregulated		Gadd45a	-0.499554	O_M downregulated		Aldh2	0.657109	M_Y upregulated		Blvrb	-1.13392	M_Y downregulated
Gapdh	0.372832	O_Y upregulated		Arl5c	-2.37926	O_Y downregulated		Rps20	0.358719	O_M upregulated		Sparc	-1.47584	O_M downregulated		Vsir	0.7643	M_Y upregulated		Ptma	-0.742561	M_Y downregulated
Stfa2	3.97986	O_Y upregulated		Nuak1	-3.37144	O_Y downregulated		Rps13	0.331284	O_M upregulated		Ddx60	-0.801717	O_M downregulated		Txn1	0.443643	M_Y upregulated		Akt3	-1.45063	M_Y downregulated
Lbr	0.489507	O_Y upregulated		Abi3bp	-3.21368	O_Y downregulated		Slc16a10	0.691838	O_M upregulated		Cd300c2	-0.595122	O_M downregulated		Alox5ap	0.485956	M_Y upregulated		Tfdp2	-1.07152	M_Y downregulated
Gyg	0.840432	O_Y upregulated		Aspn	-3.21334	O_Y downregulated		Alas2	0.730742	O_M upregulated		Ankrd22	-0.422587	O_M downregulated		AA467197	0.797434	M_Y upregulated		Rpl3	-0.772043	M_Y downregulated
Glipr2	0.674466	O_Y upregulated		Cavin3	-3.49728	O_Y downregulated		Snca	0.69779	O_M upregulated		Cystm1	-0.544906	O_M downregulated		Mgst2	1.07189	M_Y upregulated		Iglc2	-2.76738	M_Y downregulated
Lcp1	0.380933	O_Y upregulated		Plac9	-2.8487	O_Y downregulated		Tmcc2	0.899766	O_M upregulated		Gm56906	-0.53798	O_M downregulated		Mctp1	0.675705	M_Y upregulated		Fmod	-3.07166	M_Y downregulated
Gpsm3	0.530596	O_Y upregulated		Dpysl3	-3.48941	O_Y downregulated		Sptb	0.839439	O_M upregulated		Ppp1r42	-0.603937	O_M downregulated		R3hdm4	0.686219	M_Y upregulated		Fcrla	-2.72317	M_Y downregulated
Mmp8	0.510315	O_Y upregulated		Fcrla	-2.622	O_Y downregulated		Sox6	0.867773	O_M upregulated		Igf1r	-0.339063	O_M downregulated		Slfn1	0.837208	M_Y upregulated		Emp1	-1.77071	M_Y downregulated
Clec12a	0.804418	O_Y upregulated		Hmgn1	-1.75567	O_Y downregulated		Tfdp2	0.758549	O_M upregulated		Cdadc1	-0.579184	O_M downregulated		Gda	0.514923	M_Y upregulated		Prkca	-1.3226	M_Y downregulated
Fpr2	0.702297	O_Y upregulated		Blk	-1.93351	O_Y downregulated		5430401H09Rik	0.878014	O_M upregulated		Tes	-0.420604	O_M downregulated		Syne1	0.666547	M_Y upregulated		Hspe1	-1.44352	M_Y downregulated
Itgb2	0.514119	O_Y upregulated		Fstl1	-2.69587	O_Y downregulated		Cirbp	0.670226	O_M upregulated		Prg4	-1.3364	O_M downregulated		Ncf2	0.525288	M_Y upregulated		Lmna	-1.49129	M_Y downregulated
Abca13	0.672888	O_Y upregulated		Prg4	-2.37641	O_Y downregulated		Nos2	2.4612	O_M upregulated		Gm32611	-0.899648	O_M downregulated		Aff2	1.52963	M_Y upregulated		Fn1	-1.35748	M_Y downregulated
Lamtor4	0.641878	O_Y upregulated		Myo1e	-1.32351	O_Y downregulated		St6galnac3	1.49209	O_M upregulated		Irf7	-1.04505	O_M downregulated		Cpne3	0.879041	M_Y upregulated		Col5a2	-2.76879	M_Y downregulated
Stfa2l1	1.01203	O_Y upregulated		Foxo1	-1.45586	O_Y downregulated		Hbb-bt	0.733867	O_M upregulated		Csf2ra	-0.333325	O_M downregulated		Glrx	0.667744	M_Y upregulated		Rpl13	-0.69078	M_Y downregulated
Fcer1g	0.348199	O_Y upregulated		Col9a1	-8.49671	O_Y downregulated		Mllt3	1.34577	O_M upregulated		Ipcef1	-0.298619	O_M downregulated		Pkm	0.509042	M_Y upregulated		mt-Nd2	-1.12667	M_Y downregulated
F630028O10Rik	0.619183	O_Y upregulated		Timp3	-1.61534	O_Y downregulated		Tspan33	0.914494	O_M upregulated		Dcn	-1.09656	O_M downregulated		Prr13	0.611945	M_Y upregulated		Tcf4	-1.28889	M_Y downregulated
Coro1a	0.361357	O_Y upregulated		Irf4	-2.02006	O_Y downregulated		Gypa	0.848507	O_M upregulated		1810037I17Rik	-0.341345	O_M downregulated		Dhrs7	0.58068	M_Y upregulated		Rplp1	-0.669152	M_Y downregulated
Elane	1.58529	O_Y upregulated		Emp1	-2.25001	O_Y downregulated		Nt5c3	0.712482	O_M upregulated		Gnaq	-0.251175	O_M downregulated		Cebpe	1.27097	M_Y upregulated		Cd74	-1.62957	M_Y downregulated
Spi1	0.409422	O_Y upregulated		Rcn3	-3.30984	O_Y downregulated		Cstdc5	1.78469	O_M upregulated		Golim4	-0.379814	O_M downregulated		Ceacam1	0.934734	M_Y upregulated		Bcl7a	-2.45543	M_Y downregulated
Arhgap9	0.806961	O_Y upregulated		Prelp	-3.73394	O_Y downregulated		Nsmaf	1.06378	O_M upregulated		Rgs19	-0.488636	O_M downregulated		Mcemp1	0.412241	M_Y upregulated		Msi2	-1.41993	M_Y downregulated
Fcgr3	0.541359	O_Y upregulated		Col9a2	-4.85444	O_Y downregulated		Rpl6	0.313019	O_M upregulated		Mgp	-0.554092	O_M downregulated		Lcp1	0.407052	M_Y upregulated		Rpl12	-0.942946	M_Y downregulated
Lrmda	0.576498	O_Y upregulated		Klhl14	-3.10728	O_Y downregulated		Ighg1	8.68718	O_M upregulated		Far1	-0.450883	O_M downregulated		Nfam1	0.588926	M_Y upregulated		Niban3	-2.82667	M_Y downregulated
Dhrs7	0.520174	O_Y upregulated		Cald1	-2.42169	O_Y downregulated		Epb42	0.868549	O_M upregulated		Scp2	-0.283442	O_M downregulated		C3	0.644293	M_Y upregulated		Iglc1	-3.32969	M_Y downregulated
Hcst	0.595878	O_Y upregulated		Malat1	-0.39259	O_Y downregulated		Rps28	0.446402	O_M upregulated		Pi16	-0.46585	O_M downregulated		Lst1	0.551447	M_Y upregulated		Gm30211	-2.13668	M_Y downregulated
Capn1	0.789391	O_Y upregulated		Ikzf3	-1.95815	O_Y downregulated		Rps8	0.36935	O_M upregulated		Il36g	-0.38746	O_M downregulated		Anxa3	0.674465	M_Y upregulated		Rps3a1	-0.705133	M_Y downregulated
Actn1	0.572441	O_Y upregulated		Fermt2	-2.80261	O_Y downregulated		Slc25a39	0.838853	O_M upregulated		Gm13986	-0.744853	O_M downregulated		Fry	0.768543	M_Y upregulated		Cnn3	-2.2181	M_Y downregulated
Zyx	0.580235	O_Y upregulated		Hbb-bt	-0.505515	O_Y downregulated		Kel	0.855701	O_M upregulated		Tex14	-0.93819	O_M downregulated		Hmgb2	0.433904	M_Y upregulated		Dusp2	-1.86575	M_Y downregulated
Padi4	0.787971	O_Y upregulated		Tmem108	-2.70074	O_Y downregulated		Atp2b4	0.668849	O_M upregulated		Mpzl3	-0.812969	O_M downregulated		Tbc1d8	0.703575	M_Y upregulated		Col6a3	-2.51278	M_Y downregulated
G6pdx	0.880286	O_Y upregulated		Kcnma1	-2.84318	O_Y downregulated		Cmas	0.629353	O_M upregulated		Adam8	-0.291189	O_M downregulated		Ipcef1	0.743842	M_Y upregulated		Col9a1	-7.11745	M_Y downregulated
Sh3bgrl3	0.365739	O_Y upregulated		Spib	-2.45243	O_Y downregulated		Hspe1	0.757914	O_M upregulated		Gbe1	-0.412837	O_M downregulated		Myl12b	0.459904	M_Y upregulated		Npm1	-0.929245	M_Y downregulated
Slfn1	0.672487	O_Y upregulated		Ddah2	-3.39629	O_Y downregulated		Car2	0.818171	O_M upregulated		Ccno	-1.00618	O_M downregulated		Lrmda	0.702602	M_Y upregulated		Tcf12	-1.4661	M_Y downregulated
Mgst2	0.830972	O_Y upregulated		Col16a1	-3.90078	O_Y downregulated		Rplp0	0.312124	O_M upregulated		Anxa3	-0.25065	O_M downregulated		Twf2	0.88826	M_Y upregulated		Slc9a7	-2.59232	M_Y downregulated
Siglece	0.737547	O_Y upregulated		S100a10	-1.13926	O_Y downregulated		Lbr	0.331217	O_M upregulated		Sp100	-0.291179	O_M downregulated		Ndufb7	0.67045	M_Y upregulated		Rpl5	-0.804573	M_Y downregulated
Spacdr	0.627547	O_Y upregulated		Gem	-1.61902	O_Y downregulated		Gcnt1	0.659448	O_M upregulated		Edf1	-0.346862	O_M downregulated		Myo1f	0.552414	M_Y upregulated		Gm8369	-3.05889	M_Y downregulated
Slfn4	0.522143	O_Y upregulated		Ccn1	-2.48936	O_Y downregulated		Abcg2	0.929458	O_M upregulated		Slc2a3	-0.434785	O_M downregulated		Cnn2	0.70317	M_Y upregulated		mt-Co3	-0.678458	M_Y downregulated
Clec4a2	0.520618	O_Y upregulated		Acan	-4.30368	O_Y downregulated		Rpl18a	0.283323	O_M upregulated		Clec12a	-0.317493	O_M downregulated		Unc119	0.973119	M_Y upregulated		Snn	-2.84346	M_Y downregulated
Lasp1	0.543907	O_Y upregulated		Nfib	-2.93161	O_Y downregulated		Naca	0.310135	O_M upregulated		Clec5a	-0.291688	O_M downregulated		Hk3	0.858904	M_Y upregulated		Crip1	-1.09925	M_Y downregulated
Asprv1	0.681337	O_Y upregulated		Dlc1	-2.36251	O_Y downregulated		Rps11	0.2808	O_M upregulated		Hcar2	-0.419994	O_M downregulated		Fcgr3	0.637688	M_Y upregulated		Spib	-2.51614	M_Y downregulated
Ly6a2	0.408366	O_Y upregulated		Mast4	-1.99687	O_Y downregulated		Man1a	0.908208	O_M upregulated		Itgb2l	-0.305985	O_M downregulated		Mmp25	0.864983	M_Y upregulated		Ptprcap	-2.33802	M_Y downregulated
Pacs1	0.619227	O_Y upregulated		Myl4	-3.31511	O_Y downregulated		Alox5ap	0.405669	O_M upregulated		Xdh	-0.318964	O_M downregulated		Ceacam10	1.06227	M_Y upregulated		Maml2	-1.4926	M_Y downregulated
Myl6	0.295758	O_Y upregulated		Kcnq5	-1.45121	O_Y downregulated		Rpl15	0.307861	O_M upregulated		Rgs2	-0.430607	O_M downregulated		Abhd5	0.938037	M_Y upregulated		Prdx2	-0.979632	M_Y downregulated
Rab31	0.570921	O_Y upregulated		Dst	-2.00937	O_Y downregulated		Trim10	0.858187	O_M upregulated		Tnfsf13b	-0.534081	O_M downregulated		Svil	0.584348	M_Y upregulated		Hapln1	-2.97903	M_Y downregulated
Cpne3	0.611767	O_Y upregulated		Fxyd1	-3.12429	O_Y downregulated		Epb41	0.631548	O_M upregulated		Cfp	-0.385686	O_M downregulated		Myl6	0.352567	M_Y upregulated		Igfbp7	-2.5255	M_Y downregulated
6430548M08Rik	0.610629	O_Y upregulated		Postn	-4.51037	O_Y downregulated		Rpl19	0.302978	O_M upregulated		Tbc1d8	-0.300818	O_M downregulated		Pacs1	0.783926	M_Y upregulated		Rps7	-0.71284	M_Y downregulated
Mpo	1.57004	O_Y upregulated		Serping1	-1.76525	O_Y downregulated		Pkhd1l1	1.01487	O_M upregulated		1700047M11Rik	-0.521994	O_M downregulated		Fcer1g	0.384918	M_Y upregulated		Klhl14	-3.17449	M_Y downregulated
Upp1	0.871918	O_Y upregulated		Cnp	-2.47663	O_Y downregulated		Spta1	0.775232	O_M upregulated		Degs1	-0.281639	O_M downregulated		S100a6	0.614239	M_Y upregulated		Tifa	-2.06183	M_Y downregulated
Atxn10	0.478735	O_Y upregulated		Hmgn3	-2.11597	O_Y downregulated		Nrip1	0.806225	O_M upregulated		Dgat2	-0.371755	O_M downregulated		Gnai2	0.392977	M_Y upregulated		Slc25a4	-1.73949	M_Y downregulated
Ifitm1	0.648419	O_Y upregulated		Plod2	-2.83568	O_Y downregulated		Rps21	0.383904	O_M upregulated		Cebpe	-0.484722	O_M downregulated		Vasp	0.421794	M_Y upregulated		Col9a2	-4.16381	M_Y downregulated
Flot2	0.790276	O_Y upregulated		Lhfp	-2.68366	O_Y downregulated		Hectd4	0.793348	O_M upregulated		Hacd4	-0.309285	O_M downregulated		Lta4h	0.949784	M_Y upregulated		Col12a1	-2.77878	M_Y downregulated
Ceacam1	0.698664	O_Y upregulated		2610307P16Rik	-2.37318	O_Y downregulated		Stfa3	1.85757	O_M upregulated		Sat1	-0.282127	O_M downregulated		Megf9	0.958137	M_Y upregulated		Rps14	-0.567258	M_Y downregulated
Rab3d	0.95358	O_Y upregulated		Col27a1	-3.5947	O_Y downregulated		Slc25a21	0.790937	O_M upregulated		Aff2	-0.661091	O_M downregulated		Rflnb	0.802327	M_Y upregulated		Clic4	-1.07377	M_Y downregulated
R3hdm4	0.514276	O_Y upregulated		Hes1	-1.92388	O_Y downregulated		Rpl32	0.35066	O_M upregulated		Slc27a4	-0.348142	O_M downregulated		Lyst	0.417016	M_Y upregulated		Cerk	-1.91126	M_Y downregulated
B230208H11Rik	0.640296	O_Y upregulated		Itgbl1	-3.12193	O_Y downregulated		Rpl35	0.43498	O_M upregulated		Tcn2	-0.314661	O_M downregulated		Gmfg	0.389136	M_Y upregulated		Lamc1	-2.15757	M_Y downregulated
Itgb2l	0.727355	O_Y upregulated		Mxra8	-2.78311	O_Y downregulated		Abcb10	0.915559	O_M upregulated		Dstn	-0.251812	O_M downregulated		Flna	0.573288	M_Y upregulated		Ctsk	-2.46803	M_Y downregulated
Lta4h	0.715958	O_Y upregulated		Mxra7	-3.31713	O_Y downregulated		Ranbp10	0.784161	O_M upregulated		Gm26797	-0.906004	O_M downregulated		Pirb	0.617718	M_Y upregulated		Hspg2	-2.54609	M_Y downregulated
Cep19	1.04462	O_Y upregulated		Cavin1	-2.33313	O_Y downregulated		Pabpc4	0.884975	O_M upregulated		Wsb1	-0.307486	O_M downregulated		B230208H11Rik	0.866414	M_Y upregulated		Lef1	-2.56409	M_Y downregulated
Syne1	0.427007	O_Y upregulated		Prrx1	-2.82635	O_Y downregulated		Arhgef12	0.636775	O_M upregulated		Il1rn	-0.324956	O_M downregulated		AB124611	0.600551	M_Y upregulated		Dennd5b	-2.07989	M_Y downregulated
Tmem154	0.716767	O_Y upregulated		Olfml3	-3.32509	O_Y downregulated		Ifitm2	0.369079	O_M upregulated		Flvcr1	-0.67485	O_M downregulated		Tyrobp	0.334658	M_Y upregulated		Ralgps2	-2.2717	M_Y downregulated
4930438A08Rik	1.34684	O_Y upregulated		Twist1	-3.74572	O_Y downregulated		Rps27	0.351805	O_M upregulated		Fmnl2	-0.471053	O_M downregulated		Padi4	0.796727	M_Y upregulated		St6gal1	-2.04871	M_Y downregulated
Fgr	0.375872	O_Y upregulated		Antxr1	-2.59839	O_Y downregulated		F930017D23Rik	1.05222	O_M upregulated		Tob1	-0.520855	O_M downregulated		Fgd4	0.68229	M_Y upregulated		Il7r	-2.13927	M_Y downregulated
Abtb1	0.690979	O_Y upregulated		Mfge8	-3.03167	O_Y downregulated		Rpl7a	0.303038	O_M upregulated		Ppp1r10	-0.348574	O_M downregulated		Taldo1	0.361014	M_Y upregulated		Ighm	-0.758107	M_Y downregulated
Atp8b4	0.42593	O_Y upregulated		Gm56536	-2.43764	O_Y downregulated		Cdr2	0.908964	O_M upregulated		Comtd1	-0.664265	O_M downregulated		Mtus1	0.968489	M_Y upregulated		Tnfrsf13c	-2.88878	M_Y downregulated
Lipg	2.77461	O_Y upregulated		Socs2	-2.69601	O_Y downregulated		Sec61g	0.414521	O_M upregulated		Fmo5	-0.637682	O_M downregulated		Itgb2	0.479893	M_Y upregulated		Iglc3	-2.70009	M_Y downregulated
Mtus1	0.778491	O_Y upregulated		Timp1	-2.92065	O_Y downregulated		Pim1	0.252515	O_M upregulated		4732465J04Rik	-0.624713	O_M downregulated		Cers6	0.593921	M_Y upregulated		Ppic	-2.78912	M_Y downregulated
Rnf144a	0.501595	O_Y upregulated		Tcf4	-1.02575	O_Y downregulated		Cpox	0.808917	O_M upregulated		BC031181	-0.345977	O_M downregulated		Rab3d	1.09613	M_Y upregulated		Arhgef12	-0.956795	M_Y downregulated
Sirpa	0.500385	O_Y upregulated		Thbs4	-2.78618	O_Y downregulated		Tmod1	0.778511	O_M upregulated		Dhx40	-0.312739	O_M downregulated		Spacdr	0.682879	M_Y upregulated		Dst	-1.96302	M_Y downregulated
Aff2	0.868539	O_Y upregulated		Bicc1	-2.56067	O_Y downregulated		Rpl30	0.292725	O_M upregulated		Rassf3	-0.284674	O_M downregulated		Ncf4	0.467013	M_Y upregulated		Rpl15	-0.747088	M_Y downregulated
Ctsd	0.415741	O_Y upregulated		Thbs2	-3.1105	O_Y downregulated		Gpcpd1	0.302128	O_M upregulated		Oasl2	-0.682346	O_M downregulated		Plp2	0.57768	M_Y upregulated		Tmem108	-2.73121	M_Y downregulated
Cyrib	0.358104	O_Y upregulated		Aebp1	-3.34099	O_Y downregulated		Hemgn	0.968114	O_M upregulated		Atp5md	-0.293197	O_M downregulated		Zyx	0.554029	M_Y upregulated		Rftn1	-1.58548	M_Y downregulated
Fermt3	0.615239	O_Y upregulated		Clec11a	-3.38949	O_Y downregulated		Abcb4	0.972787	O_M upregulated		Cdk11b	-0.338779	O_M downregulated		Scp2	0.647552	M_Y upregulated		Col6a2	-2.36039	M_Y downregulated
Gramd1b	0.719149	O_Y upregulated		Dpp4	-2.30764	O_Y downregulated		Wdr26	0.313515	O_M upregulated		Twf2	-0.268327	O_M downregulated		Fbxl5	0.766996	M_Y upregulated		Snorc	-1.63251	M_Y downregulated
Tbc1d2	0.945396	O_Y upregulated		Colec12	-2.07593	O_Y downregulated		Tspan8	0.734191	O_M upregulated		Hexa	-0.276776	O_M downregulated		Slc2a3	0.709552	M_Y upregulated		Ccn2	-2.47365	M_Y downregulated
Qsox1	0.668499	O_Y upregulated		Ptn	-4.41274	O_Y downregulated		Eif3f	0.358531	O_M upregulated		Tomm6	-0.270722	O_M downregulated		Lrrk2	0.643778	M_Y upregulated		Scd1	-2.3045	M_Y downregulated
Hipk1	0.443686	O_Y upregulated		S100a16	-3.20605	O_Y downregulated		Fhdc1	0.944897	O_M upregulated		Acvrl1	-0.369906	O_M downregulated		Abtb1	0.832762	M_Y upregulated		Hmgn3	-2.16623	M_Y downregulated
Pkm	0.351885	O_Y upregulated		Tubb2b	-2.92304	O_Y downregulated		Hsph1	0.778531	O_M upregulated		Map1lc3a	-0.311552	O_M downregulated		Actr3	0.375659	M_Y upregulated		Ccn1	-2.62898	M_Y downregulated
Ncf4	0.401233	O_Y upregulated		Snn	-2.33936	O_Y downregulated		Grap2	1.29304	O_M upregulated		Clec7a	-0.364088	O_M downregulated		Tmcc1	0.405179	M_Y upregulated		Mt2	-1.56625	M_Y downregulated
Tmem40	0.896607	O_Y upregulated		Fndc1	-2.85019	O_Y downregulated		Ank	0.688465	O_M upregulated		Ifit1bl2	-0.935206	O_M downregulated		Pilra	0.485593	M_Y upregulated		Cnp	-2.2856	M_Y downregulated
Rps6ka1	0.709145	O_Y upregulated		Agbl1	-3.31831	O_Y downregulated		Sub1	0.258201	O_M upregulated		F5	-0.355348	O_M downregulated		Itm2b	0.322492	M_Y upregulated		Ms4a1	-2.70389	M_Y downregulated
Arhgef1	0.576996	O_Y upregulated		Col9a3	-5.44051	O_Y downregulated		Hspa1b	0.345113	O_M upregulated		Msmo1	-0.486969	O_M downregulated		Slpi	0.325131	M_Y upregulated		Nme2	-1.03966	M_Y downregulated
Hsd11b1	0.461809	O_Y upregulated		Fkbp9	-2.43361	O_Y downregulated		Rpl31	0.368909	O_M upregulated		Fosl1	-0.571524	O_M downregulated		S100a11	0.311112	M_Y upregulated		Mmp2	-2.3077	M_Y downregulated
Bin2	0.668127	O_Y upregulated		Ackr3	-2.79766	O_Y downregulated		Tubb5	0.414468	O_M upregulated		Mfsd14b	-0.285768	O_M downregulated		G6pdx	0.927941	M_Y upregulated		Hnrnpa0	-0.791977	M_Y downregulated
Iqgap2	0.546938	O_Y upregulated		Gpx8	-3.13126	O_Y downregulated		Lrg1	0.403025	O_M upregulated		Oas2	-0.992636	O_M downregulated		Atp8b4	0.505677	M_Y upregulated		Igfbp6	-2.71096	M_Y downregulated
Ncf2	0.320746	O_Y upregulated		Vasn	-2.65056	O_Y downregulated		Btnl10	0.97303	O_M upregulated		Mapk3	-0.282394	O_M downregulated		Atxn10	0.491852	M_Y upregulated		Gramd3	-1.91392	M_Y downregulated
Rab27a	0.758004	O_Y upregulated		Ddr2	-2.75025	O_Y downregulated		Ighg2b	2.96728	O_M upregulated		Cited2	-0.775938	O_M downregulated		Ethe1	0.784296	M_Y upregulated		mt-Co2	-0.638642	M_Y downregulated
Sorl1	0.309074	O_Y upregulated		Ptgis	-3.29549	O_Y downregulated		Hmbs	0.590607	O_M upregulated		Gm57271	-0.711141	O_M downregulated		Pilrb2	0.65452	M_Y upregulated		Tubb2b	-3.0182	M_Y downregulated
Cstdc5	3.0401	O_Y upregulated		Itm2a	-3.43396	O_Y downregulated		Vmp1	0.305635	O_M upregulated		Fry	-0.263252	O_M downregulated		Rgs19	1.00271	M_Y upregulated		Chad	-2.19127	M_Y downregulated
Ccdc88c	0.551927	O_Y upregulated		Cd19	-2.49493	O_Y downregulated		Nfatc3	0.619113	O_M upregulated		Arl11	-0.638101	O_M downregulated		Fcnb	1.23986	M_Y upregulated		Fhit	-2.23682	M_Y downregulated
Cyba	0.330691	O_Y upregulated		Slamf6	-2.39048	O_Y downregulated		Pycard	0.559738	O_M upregulated		Pet100	-0.313498	O_M downregulated		Ptpre	0.589619	M_Y upregulated		Serpinf1	-2.46633	M_Y downregulated
Cebpe	0.786251	O_Y upregulated		Gas1	-2.85646	O_Y downregulated		Hspd1	0.801512	O_M upregulated		9830166K06Rik	-0.765478	O_M downregulated		Gca	0.813074	M_Y upregulated		Dpp4	-2.17396	M_Y downregulated
Hmgn2	0.527602	O_Y upregulated		Slc25a4	-1.61375	O_Y downregulated		Gimap3	2.18333	O_M upregulated		Ogfrl1	-0.26969	O_M downregulated		Fpr2	0.59005	M_Y upregulated		Aspn	-2.02643	M_Y downregulated
Myh9	0.310028	O_Y upregulated		Plpp3	-1.9499	O_Y downregulated		Gm16337	0.6164	O_M upregulated		Ugp2	-0.328077	O_M downregulated		Gyg	0.777792	M_Y upregulated		Gm56536	-2.39714	M_Y downregulated
Pnkp	0.442307	O_Y upregulated		Bglap	-2.54848	O_Y downregulated		Rhd	0.609032	O_M upregulated		Plk2	-0.63988	O_M downregulated		4930438A08Rik	1.54822	M_Y upregulated		Hes1	-1.83946	M_Y downregulated
Ctsg	1.20203	O_Y upregulated		Fn1	-0.983158	O_Y downregulated		Cat	0.809345	O_M upregulated		Coq4	-0.523857	O_M downregulated		Arhgap9	0.779296	M_Y upregulated		Cd19	-2.77641	M_Y downregulated
Nin	0.600496	O_Y upregulated		Tgfb2	-2.99696	O_Y downregulated		Plaat3	0.848619	O_M upregulated		Tmem170b	-0.388917	O_M downregulated		Glipr2	0.566448	M_Y upregulated		Prelp	-2.8813	M_Y downregulated
Ceacam10	0.787967	O_Y upregulated		Fkbp7	-3.01781	O_Y downregulated		Gimap6	1.36371	O_M upregulated		Slco4c1	-0.486695	O_M downregulated		Spi1	0.388235	M_Y upregulated		E330020D12Rik	-2.61961	M_Y downregulated
Fry	0.505292	O_Y upregulated		Rag1	-3.63705	O_Y downregulated		Vopp1	0.737409	O_M upregulated		Mapk4	-0.997556	O_M downregulated		Elane	1.82821	M_Y upregulated		Rpl23	-0.510347	M_Y downregulated
Tmsb4x	0.25912	O_Y upregulated		Dusp2	-1.48021	O_Y downregulated		Klf10	0.517139	O_M upregulated		Trp53inp2	-0.401748	O_M downregulated		Agpat2	1.07655	M_Y upregulated		Htra1	-2.45775	M_Y downregulated
Numb	0.492799	O_Y upregulated		Auts2	-1.69138	O_Y downregulated		Galnt1	0.687044	O_M upregulated		Tnfaip8l2	-0.392266	O_M downregulated		Cd300lf	0.483291	M_Y upregulated		Nuak1	-2.35857	M_Y downregulated
Cpd	0.567299	O_Y upregulated		Hba-a2	-0.632925	O_Y downregulated		Rpl24	0.258126	O_M upregulated		Stx11	-0.255216	O_M downregulated		Bmpr1a	1.13211	M_Y upregulated		Xrcc6	-2.41558	M_Y downregulated
Dock5	0.496658	O_Y upregulated		Tshz2	-2.4008	O_Y downregulated		Gm10076	0.443056	O_M upregulated		Selenon	-0.370934	O_M downregulated		Ostf1	0.33867	M_Y upregulated		Plod2	-2.49697	M_Y downregulated
Cers6	0.492549	O_Y upregulated		Bglap2	-2.8132	O_Y downregulated		Cox7a2l	0.34115	O_M upregulated		Gm39556	-0.409853	O_M downregulated		Hsd11b1	0.534554	M_Y upregulated		Hba-a2	-1.31457	M_Y downregulated
Add3	0.587414	O_Y upregulated		Sdc2	-2.72014	O_Y downregulated		Clcn3	0.646188	O_M upregulated		Abhd5	-0.39597	O_M downregulated		Lasp1	0.509468	M_Y upregulated		Lgals1	-1.1468	M_Y downregulated
Abhd5	0.542068	O_Y upregulated		Crip1	-1.26173	O_Y downregulated		Eif3i	0.532644	O_M upregulated		Rsu1	-0.297379	O_M downregulated		Msra	0.348728	M_Y upregulated		Pcolce	-2.3172	M_Y downregulated
Vasp	0.336955	O_Y upregulated		Ifi27l2a	-1.12208	O_Y downregulated		H4c4	0.675774	O_M upregulated		Ano10	-0.428636	O_M downregulated		Alox5	0.692881	M_Y upregulated		Rcn3	-2.4288	M_Y downregulated
Pstpip2	0.560213	O_Y upregulated		Tspan3	-1.8245	O_Y downregulated		Aldh1a1	1.00459	O_M upregulated		Cpne3	-0.267274	O_M downregulated		Tmem40	1.05455	M_Y upregulated		Slamf6	-2.54465	M_Y downregulated
Prok2	1.66226	O_Y upregulated		Samd4	-2.05927	O_Y downregulated		E2f2	0.512548	O_M upregulated		G0s2	-0.608275	O_M downregulated		Nhsl2	0.875949	M_Y upregulated		2610307P16Rik	-1.90019	M_Y downregulated
Fgd4	0.441042	O_Y upregulated		Hdac9	-2.17308	O_Y downregulated		Prok2	0.942851	O_M upregulated		Samhd1	-0.266682	O_M downregulated		Gramd1b	0.819898	M_Y upregulated		Acan	-2.83214	M_Y downregulated
Pfkfb4	0.764626	O_Y upregulated		Ptprm	-2.15205	O_Y downregulated		Zfp36l2	0.263685	O_M upregulated		Ints12	-0.468723	O_M downregulated		Pram1	0.748963	M_Y upregulated		Slc1a5	-1.22657	M_Y downregulated
Stfa1	2.32231	O_Y upregulated		Ccdc3	-3.13109	O_Y downregulated		F13a1	0.531696	O_M upregulated		Klf5	-0.52776	O_M downregulated		Trem3	0.366551	M_Y upregulated		Rpl17	-0.532184	M_Y downregulated
Actr3	0.298011	O_Y upregulated		Npdc1	-2.97739	O_Y downregulated		Rpl4	0.379697	O_M upregulated		Tpi1	-0.394281	O_M downregulated		Sri	0.477572	M_Y upregulated		Ptp4a3	-1.32228	M_Y downregulated
Ndufv3	0.728367	O_Y upregulated		Gpam	-3.25661	O_Y downregulated		Frmd4a	0.979613	O_M upregulated		Dok3	-0.306289	O_M downregulated		Mfsd14b	0.616366	M_Y upregulated		Rhoh	-2.11726	M_Y downregulated
Rbm3	0.502549	O_Y upregulated		Gm30211	-1.79925	O_Y downregulated		Gm20161	1.20196	O_M upregulated		Suco	-0.35518	O_M downregulated		Skap2	0.412278	M_Y upregulated		Gpam	-3.04247	M_Y downregulated
Hk3	0.612956	O_Y upregulated		Cacna2d1	-3.15143	O_Y downregulated		Zdhhc14	0.675539	O_M upregulated		Rbfa	-0.314529	O_M downregulated		Hacd4	0.734715	M_Y upregulated		Agbl1	-3.30478	M_Y downregulated
Taldo1	0.257977	O_Y upregulated		Pcolce2	-3.30913	O_Y downregulated		Ubac1	0.714638	O_M upregulated		Thbs1	-0.382744	O_M downregulated		Aldoa	0.426053	M_Y upregulated		D17H6S56E-5	-1.50847	M_Y downregulated
Nfe2	0.497098	O_Y upregulated		Ogn	-3.11823	O_Y downregulated		Shtn1	1.57068	O_M upregulated		Heca	-0.273483	O_M downregulated		Plaur	0.424987	M_Y upregulated		Col16a1	-2.76905	M_Y downregulated
Rac2	0.328304	O_Y upregulated		Lef1	-2.2188	O_Y downregulated		Cldn13	0.732969	O_M upregulated		Aoah	-0.313	O_M downregulated		Rnf130	0.502524	M_Y upregulated		Cavin3	-2.51741	M_Y downregulated
Scrg1	0.590615	O_Y upregulated		Zfhx4	-2.47157	O_Y downregulated		Paqr9	1.2479	O_M upregulated		Hlcs	-0.499792	O_M downregulated		Rab27a	0.837602	M_Y upregulated		Pmepa1	-1.50011	M_Y downregulated
Txn1	0.26488	O_Y upregulated		Cd109	-3.49974	O_Y downregulated		Odc1	0.541306	O_M upregulated		Cd101	-0.496488	O_M downregulated		Pi16	0.774196	M_Y upregulated		Cobll1	-2.06032	M_Y downregulated
Tln1	0.460468	O_Y upregulated		Nupr1	-2.49853	O_Y downregulated		Gimap4	1.87816	O_M upregulated		Chil5	-0.642689	O_M downregulated		Cap1	0.465829	M_Y upregulated		Sh3pxd2a	-2.04328	M_Y downregulated
Gm10076	0.656517	O_Y upregulated		Igf1	-2.53549	O_Y downregulated		Mfhas1	0.831553	O_M upregulated		Ceacam10	-0.274305	O_M downregulated		Golim4	0.719028	M_Y upregulated		Plaat3	-1.29981	M_Y downregulated
Twf2	0.619933	O_Y upregulated		Tgm2	-1.45278	O_Y downregulated		Nxpe2	0.748575	O_M upregulated		Ltb4r1	-0.253298	O_M downregulated		Arpc5	0.354027	M_Y upregulated		Ecrg4	-1.9329	M_Y downregulated
Sla	0.63404	O_Y upregulated		Lmna	-1.48396	O_Y downregulated		Sh3tc2	1.35691	O_M upregulated		Trim30b	-0.371819	O_M downregulated		Mapk3	0.750591	M_Y upregulated		Fstl1	-2.06007	M_Y downregulated
Pram1	0.598173	O_Y upregulated		Fgfr1	-2.00625	O_Y downregulated		Ift140	0.948244	O_M upregulated		Ccdc88b	-0.333471	O_M downregulated		Il36g	0.738919	M_Y upregulated		Rps13	-0.553137	M_Y downregulated
Csf2rb	0.499927	O_Y upregulated		Ptprd	-2.54147	O_Y downregulated		Aqp1	0.777911	O_M upregulated		Pak1	-0.467475	O_M downregulated		6430548M08Rik	0.57883	M_Y upregulated		BE692007	-2.55731	M_Y downregulated
Tuba4a	0.618552	O_Y upregulated		Uchl1	-4.1752	O_Y downregulated		Rps6	0.341108	O_M upregulated		Abca13	-0.319274	O_M downregulated		Capn1	0.71364	M_Y upregulated		Slamf7	-2.32546	M_Y downregulated
Dmxl2	0.484078	O_Y upregulated		Pkig	-1.48533	O_Y downregulated		Eny2	0.600121	O_M upregulated		Kcnn3	-1.27435	O_M downregulated		Rnf144a	0.427332	M_Y upregulated		Psd3	-1.87057	M_Y downregulated
Alox5	0.574708	O_Y upregulated		Sh3pxd2a	-1.83806	O_Y downregulated		AI662270	0.432249	O_M upregulated		Olfml2b	-0.397391	O_M downregulated		Orm1	1.11424	M_Y upregulated		Crip2	-2.06808	M_Y downregulated
Agpat2	0.863482	O_Y upregulated		Maged1	-2.67532	O_Y downregulated		Tcf12	0.763562	O_M upregulated		Gca	-0.352689	O_M downregulated		Siglece	0.65189	M_Y upregulated		Cnbp	-0.826028	M_Y downregulated
Aldh2	0.443789	O_Y upregulated		Sgcd	-2.59746	O_Y downregulated		Tfrc	0.677822	O_M upregulated		Ndufa3	-0.270221	O_M downregulated		Numb	0.576174	M_Y upregulated		Gsn	-0.681538	M_Y downregulated
Svil	0.372438	O_Y upregulated		Ptprcap	-2.01689	O_Y downregulated		Lpxn	0.872249	O_M upregulated		Tgm3	-1.99809	O_M downregulated		Rasgrp4	0.642092	M_Y upregulated		Pde7a	-1.7113	M_Y downregulated
Hmox1	0.643242	O_Y upregulated		Nrep	-4.22309	O_Y downregulated		Klf13	0.35347	O_M upregulated		Ltb	-0.283875	O_M downregulated		C5ar1	0.312704	M_Y upregulated		Kcnma1	-2.07682	M_Y downregulated
Mctp1	0.328967	O_Y upregulated		Fap	-2.28573	O_Y downregulated		Serinc3	0.28658	O_M upregulated		H2-T23	-0.327603	O_M downregulated		Tmem154	0.74283	M_Y upregulated		Rpl10a	-0.722321	M_Y downregulated
Plp2	0.439223	O_Y upregulated		Tnc	-2.56903	O_Y downregulated		Slc22a23	0.990042	O_M upregulated		Milr1	-0.393211	O_M downregulated		C130026I21Rik	0.783151	M_Y upregulated		Mtss1	-1.93039	M_Y downregulated
Tbc1d8	0.402757	O_Y upregulated		Gja1	-2.50872	O_Y downregulated		Anp32e	0.563178	O_M upregulated		Gm49969	-1.64959	O_M downregulated		Sirpa	0.53646	M_Y upregulated		Cxxc5	-2.48749	M_Y downregulated
Plbd1	0.374934	O_Y upregulated		Iglc2	-2.55671	O_Y downregulated		Pabpc1	0.336627	O_M upregulated		Chst12	-0.332295	O_M downregulated		Acvrl1	1.12284	M_Y upregulated		Plekho1	-1.87161	M_Y downregulated
Stfa3	2.85226	O_Y upregulated		Cryab	-3.06566	O_Y downregulated		mt-Atp8	0.875511	O_M upregulated		Triobp	-0.259307	O_M downregulated		Rab5if	0.450092	M_Y upregulated		Pmp22	-1.78835	M_Y downregulated
Prr13	0.386217	O_Y upregulated		Apbb2	-1.92456	O_Y downregulated		Map4k5	0.606595	O_M upregulated		Ptgs2	-0.568361	O_M downregulated		Rap1gap2	0.500548	M_Y upregulated		Arl4a	-1.08093	M_Y downregulated
Atp6v0a1	0.460583	O_Y upregulated		Meg3	-3.06068	O_Y downregulated		AW112010	0.840413	O_M upregulated		Slain2	-0.321238	O_M downregulated		Myh9	0.344876	M_Y upregulated		Ppp1r15a	-0.663004	M_Y downregulated
Itgal	0.39214	O_Y upregulated		Pls3	-2.14845	O_Y downregulated		H1f0	0.942201	O_M upregulated		Ecrg4	-2.84443	O_M downregulated		Acpp	0.749882	M_Y upregulated		Eef1a1	-0.528492	M_Y downregulated
Lgals3	0.269058	O_Y upregulated		Naaladl2	-2.31668	O_Y downregulated		Btaf1	0.42602	O_M upregulated		Stat1	-0.33917	O_M downregulated		Anxa2	0.314905	M_Y upregulated		Rras2	-2.26426	M_Y downregulated
Ly75	0.845963	O_Y upregulated		Adamts2	-2.74079	O_Y downregulated		Gm31223	1.6191	O_M upregulated		Ier5	-0.276998	O_M downregulated		Clec5a	0.529808	M_Y upregulated		Itgbl1	-2.67767	M_Y downregulated
Rinl	0.627819	O_Y upregulated		Gas6	-1.5733	O_Y downregulated		Eif3k	0.275465	O_M upregulated		Ost4	-0.260306	O_M downregulated		Smpdl3a	0.602921	M_Y upregulated		Aqp1	-1.24613	M_Y downregulated
Aprt	0.477414	O_Y upregulated		Fibin	-3.55799	O_Y downregulated		Apol11b	0.896811	O_M upregulated		Gm56532	-1.16349	O_M downregulated		Iqgap2	0.588914	M_Y upregulated		Ddah2	-2.34362	M_Y downregulated
Pycard	0.487859	O_Y upregulated		Tenm3	-3.35177	O_Y downregulated		1700017B05Rik	0.638327	O_M upregulated		Gm56942	-1.16521	O_M downregulated		Abcd2	1.10041	M_Y upregulated		Rpl27a	-0.578086	M_Y downregulated
Ethe1	0.551226	O_Y upregulated		Copz2	-3.09749	O_Y downregulated		Cd59a	1.3286	O_M upregulated		Gm21188	-0.292515	O_M downregulated		Aoah	0.750575	M_Y upregulated		Eps8	-1.45401	M_Y downregulated
Anxa3	0.423815	O_Y upregulated		Ext1	-0.831203	O_Y downregulated		Pdzk1ip1	0.726348	O_M upregulated		Ffar2	-0.580796	O_M downregulated		Itgal	0.45217	M_Y upregulated		Prkce	-1.19172	M_Y downregulated
Evi2b	0.316761	O_Y upregulated		Islr	-3.5591	O_Y downregulated		Mta3	0.669617	O_M upregulated		Plekhg1	-0.413717	O_M downregulated		Gnb2	0.404921	M_Y upregulated		Fermt2	-2.0018	M_Y downregulated
Sqor	0.43549	O_Y upregulated		Gpx3	-2.41637	O_Y downregulated		Gm56663	0.940797	O_M upregulated		Slc25a33	-0.610063	O_M downregulated		Cyrib	0.339136	M_Y upregulated		Tsc22d1	-1.55109	M_Y downregulated
Ms4a3	1.26575	O_Y upregulated		Cplx2	-3.5855	O_Y downregulated		Gm57156	1.01355	O_M upregulated		Fcnb	-0.46384	O_M downregulated		Sorl1	0.275105	M_Y upregulated		Ccr7	-2.62702	M_Y downregulated
Orm1	0.830017	O_Y upregulated		Ltbp4	-2.88509	O_Y downregulated		Rps24	0.250706	O_M upregulated		Pmvk	-0.472139	O_M downregulated		Nxn	0.775932	M_Y upregulated		Nbl1	-2.28672	M_Y downregulated
Myl12b	0.26797	O_Y upregulated		Iglc3	-2.39981	O_Y downregulated		Galnt6	1.13973	O_M upregulated		A530064D06Rik	-0.253909	O_M downregulated		Upp1	0.821524	M_Y upregulated		Rpl7	-0.585714	M_Y downregulated
Ccpg1	0.499997	O_Y upregulated		Chsy3	-3.50204	O_Y downregulated		Slfn14	0.496691	O_M upregulated		Nhsl2	-0.257417	O_M downregulated		Pgk1	0.485756	M_Y upregulated		Dpysl3	-2.33672	M_Y downregulated
Ptprc	0.277967	O_Y upregulated		Crip2	-2.47393	O_Y downregulated		Kcnn4	0.65661	O_M upregulated		Gm36738	-0.890994	O_M downregulated		Ankrd22	0.689534	M_Y upregulated		Glcci1	-1.64548	M_Y downregulated
Scamp1	0.761098	O_Y upregulated		Sox9	-3.77418	O_Y downregulated		Slc16a1	0.657776	O_M upregulated		Ech1	-0.267905	O_M downregulated		Lims1	0.482632	M_Y upregulated		Glrx5	-1.00174	M_Y downregulated
Rasgrp4	0.56483	O_Y upregulated		Prrx2	-3.48283	O_Y downregulated		Anp32b	0.410064	O_M upregulated		Znhit1	-0.283325	O_M downregulated		Aldh3b1	0.762114	M_Y upregulated		Col9a3	-4.21387	M_Y downregulated
Arpc5	0.278719	O_Y upregulated		Cst3	-1.28004	O_Y downregulated		Adam10	0.399653	O_M upregulated		Pabpc1l	-0.541036	O_M downregulated		Cebpd	0.316955	M_Y upregulated		Abi3bp	-2.63727	M_Y downregulated
Ap3s1	0.392884	O_Y upregulated		Fhit	-1.80481	O_Y downregulated		Slc43a1	0.695411	O_M upregulated		Col3a1	-1.14267	O_M downregulated		Grina	0.374451	M_Y upregulated		Rps3	-0.53857	M_Y downregulated
Fes	0.570325	O_Y upregulated		Edil3	-3.22444	O_Y downregulated		Cblb	1.00142	O_M upregulated		Comp	-1.38735	O_M downregulated		Cd84	0.580916	M_Y upregulated		Trib2	-2.58862	M_Y downregulated
Cd33	0.345875	O_Y upregulated		Tnfrsf13c	-2.31516	O_Y downregulated		F11r	0.773703	O_M upregulated		Dusp6	-0.346324	O_M downregulated		F630028O10Rik	0.457976	M_Y upregulated		Ldlrad4	-1.36367	M_Y downregulated
Rassf5	0.580036	O_Y upregulated		Rhoh	-1.73159	O_Y downregulated		Lpin2	0.437608	O_M upregulated		Ear2	-0.68393	O_M downregulated		Tnfaip6	1.34291	M_Y upregulated		Rps5	-0.69414	M_Y downregulated
Ptpn1	0.366047	O_Y upregulated		Tead1	-2.39427	O_Y downregulated		Vcan	1.12759	O_M upregulated		Impa2	-0.374019	O_M downregulated		Degs1	0.461548	M_Y upregulated		Samd4	-1.83862	M_Y downregulated
Pxn	0.327785	O_Y upregulated		Cobll1	-1.53527	O_Y downregulated		Cpt1a	0.553766	O_M upregulated		Erg	-0.518628	O_M downregulated		Ogfrl1	0.511313	M_Y upregulated		Mfge8	-2.39225	M_Y downregulated
Dock8	0.414622	O_Y upregulated		Rbfox2	-2.1985	O_Y downregulated		Hsp90ab1	0.333092	O_M upregulated		Scnn1a	-0.735817	O_M downregulated		Cd33	0.368201	M_Y upregulated		Naca	-0.642704	M_Y downregulated
Asnsd1	0.700594	O_Y upregulated		St6gal1	-1.60119	O_Y downregulated		Slc25a51	0.641409	O_M upregulated		Ninj1	-0.409441	O_M downregulated		Tecr	0.552552	M_Y upregulated		mt-Cytb	-0.789037	M_Y downregulated
Fcnb	0.776022	O_Y upregulated		Alpl	-3.14991	O_Y downregulated		Gfi1b	1.24411	O_M upregulated		Snrk	-0.325152	O_M downregulated		Il18rap	0.430277	M_Y upregulated		Timp3	-1.64465	M_Y downregulated
Lmo1	0.87003	O_Y upregulated		mt-Cytb	-0.840862	O_Y downregulated		Entpd3	1.48549	O_M upregulated		Ifi27	-0.280696	O_M downregulated		Samd9l	0.521791	M_Y upregulated		Fosb	-1.32237	M_Y downregulated
Pla2g7	0.525731	O_Y upregulated		Sulf1	-3.00076	O_Y downregulated		Memo1	0.71989	O_M upregulated		Raf1	-0.264317	O_M downregulated		Aprt	0.526362	M_Y upregulated		Rps26	-0.619817	M_Y downregulated
Mgst1	0.27312	O_Y upregulated		Xrcc6	-2.42226	O_Y downregulated		Tal1	0.884359	O_M upregulated		Rabgef1	-0.325842	O_M downregulated		Rassf3	0.447479	M_Y upregulated		Eef1b2	-0.673142	M_Y downregulated
Grk6	0.604119	O_Y upregulated		Arf4	-0.667795	O_Y downregulated		Itga4	0.580589	O_M upregulated		Sort1	-0.344533	O_M downregulated		Ptpn6	0.404415	M_Y upregulated		Plac9	-1.77644	M_Y downregulated
Cdc42se1	0.465715	O_Y upregulated		Col5a3	-3.67427	O_Y downregulated		Ddi2	0.543058	O_M upregulated		Gsn	-0.261748	O_M downregulated		Evi2b	0.376142	M_Y upregulated		Rack1	-0.702218	M_Y downregulated
Chil1	0.466142	O_Y upregulated		Emp2	-3.11535	O_Y downregulated		Usp6nl	0.832771	O_M upregulated		Gadd45b	-0.334784	O_M downregulated		Anxa11	0.353411	M_Y upregulated		Prdx1	-0.870563	M_Y downregulated
Glrx	0.336387	O_Y upregulated		Siglecg	-2.2443	O_Y downregulated		Fam117a	0.682028	O_M upregulated		Gm3942	-0.955355	O_M downregulated		Arpc2	0.291825	M_Y upregulated		Serinc3	-0.521828	M_Y downregulated
Tnf	0.674347	O_Y upregulated		Ckb	-2.46639	O_Y downregulated		Ube2o	0.726108	O_M upregulated		Dach1	-0.25829	O_M downregulated		Ccpg1	0.533028	M_Y upregulated		Septin11	-1.38013	M_Y downregulated
Cops9	0.507179	O_Y upregulated		Fcgrt	-1.98859	O_Y downregulated		Cpeb3	0.708932	O_M upregulated		Gm16556	-0.417479	O_M downregulated		Pstpip2	0.544827	M_Y upregulated		Sox6	-0.897507	M_Y downregulated
Cd84	0.496937	O_Y upregulated		Zfp521	-2.42003	O_Y downregulated		Xpo7	0.73041	O_M upregulated		Cebpz	-0.285046	O_M downregulated		Ly75	0.926771	M_Y upregulated		Fkbp9	-2.10177	M_Y downregulated
Atp6v1g1	0.373258	O_Y upregulated		Lamb2	-2.92732	O_Y downregulated		Ces2g	0.867184	O_M upregulated		Phlda1	-0.32736	O_M downregulated		Sp140	0.350756	M_Y upregulated		Klf4	-1.09843	M_Y downregulated
Gca	0.460386	O_Y upregulated		Ghr	-1.58685	O_Y downregulated		Sertad2	0.552181	O_M upregulated		F730016J06Rik	-0.456103	O_M downregulated		Ndufv3	0.756756	M_Y upregulated		Rpl19	-0.635695	M_Y downregulated
Atp5l	0.300481	O_Y upregulated		Itga9	-2.15794	O_Y downregulated		Snhg3	0.585696	O_M upregulated		Astn2	-0.721165	O_M downregulated		Prtn3	1.92096	M_Y upregulated		Auts2	-1.75099	M_Y downregulated
Il18rap	0.365453	O_Y upregulated		Slamf7	-2.09211	O_Y downregulated		Mboat2	0.907624	O_M upregulated		Rbks	-0.500475	O_M downregulated		Sort1	0.828413	M_Y upregulated		Lhfp	-2.06011	M_Y downregulated
Il17ra	0.410624	O_Y upregulated		Htra3	-2.90232	O_Y downregulated		Stfa1	1.10385	O_M upregulated		Npepps	-0.277856	O_M downregulated		Plxnc1	0.593177	M_Y upregulated		Thbs4	-2.94715	M_Y downregulated
Ipcef1	0.445223	O_Y upregulated		Vpreb1a	-5.50312	O_Y downregulated		Vars	0.733975	O_M upregulated		Trip4	-0.359246	O_M downregulated		Nfe2	0.554831	M_Y upregulated		Alas2	-0.842476	M_Y downregulated
Sema4a	0.506392	O_Y upregulated		Cilp2	-5.45651	O_Y downregulated		Ext1	0.471557	O_M upregulated		Ifi204	-0.718316	O_M downregulated		Niban1	0.418666	M_Y upregulated		Epb41l2	-0.982408	M_Y downregulated
Id2	0.402098	O_Y upregulated		Mia	-3.97092	O_Y downregulated		Usp45	0.776413	O_M upregulated		Slfn5	-0.827897	O_M downregulated		Bin2	0.7195	M_Y upregulated		Thbs2	-2.60684	M_Y downregulated
Mapk14	0.379933	O_Y upregulated		Gm12158	-3.57154	O_Y downregulated		Blvrb	0.674967	O_M upregulated		Trim12a	-0.264439	O_M downregulated		Sephs2	0.741408	M_Y upregulated		Nenf	-1.70981	M_Y downregulated
Aldh3b1	0.591884	O_Y upregulated		Ecm2	-2.61236	O_Y downregulated		Pde7a	1.04416	O_M upregulated		Col1a1	-0.509884	O_M downregulated		Limd2	0.419179	M_Y upregulated		Rag1	-2.62944	M_Y downregulated
Ighg2b	2.51039	O_Y upregulated		Ndufa4l2	-3.55338	O_Y downregulated		Mkrn1	0.589568	O_M upregulated		Gm57005	-0.655266	O_M downregulated		F730016J06Rik	1.22092	M_Y upregulated		Mxra8	-2.28083	M_Y downregulated
Mrgpra2a	0.784501	O_Y upregulated		Grb10	-2.49855	O_Y downregulated		Gramd4	0.876222	O_M upregulated		Ranbp9	-0.271976	O_M downregulated		Ppp1r18	0.492426	M_Y upregulated		Foxp1	-1.27621	M_Y downregulated
Jchain	1.77267	O_Y upregulated		Cthrc1	-3.75125	O_Y downregulated		Urod	0.622734	O_M upregulated		Igfbp5	-0.771008	O_M downregulated		Add3	0.554993	M_Y upregulated		Foxn3	-1.05558	M_Y downregulated
Adipor1	0.357748	O_Y upregulated		Sobp	-2.86195	O_Y downregulated		Atp13a2	0.887157	O_M upregulated		Gm32401	-0.333783	O_M downregulated		Fes	0.597773	M_Y upregulated		Mxra7	-2.47212	M_Y downregulated
Apobr	0.626471	O_Y upregulated		Egfr	-1.96612	O_Y downregulated		Ighg3	6.34733	O_M upregulated		Slc40a1	-0.399807	O_M downregulated		Dock5	0.421301	M_Y upregulated		Nfib	-2.00455	M_Y downregulated
Ptpn6	0.30882	O_Y upregulated		Glcci1	-1.39608	O_Y downregulated		Hint1	0.348899	O_M upregulated		Lhfpl2	-0.485447	O_M downregulated		Sat1	0.416869	M_Y upregulated		Snx30	-1.8221	M_Y downregulated
Skap2	0.287782	O_Y upregulated		Pmepa1	-1.41273	O_Y downregulated		Lysmd4	0.603099	O_M upregulated		Glipr1	-0.261205	O_M downregulated		Tst	0.883214	M_Y upregulated		Hspb1	-1.63506	M_Y downregulated
Pik3cb	0.55635	O_Y upregulated		Apod	-0.477676	O_Y downregulated		St7	0.792069	O_M upregulated		Gm20559	-0.36598	O_M downregulated		Lilrb4b	0.285575	M_Y upregulated		Nupr1	-2.27139	M_Y downregulated
C3	0.333815	O_Y upregulated		Pxdc1	-2.27348	O_Y downregulated		Man2a1	0.503841	O_M upregulated		Gm57177	-0.95781	O_M downregulated		Ppp1r42	0.991023	M_Y upregulated		Fndc1	-2.38791	M_Y downregulated
Gcnt2	0.405154	O_Y upregulated		Prkca	-0.399051	O_Y downregulated		Zfpm1	0.755651	O_M upregulated		Sbno1	-0.314126	O_M downregulated		Gm57005	1.33905	M_Y upregulated		Cald1	-1.93347	M_Y downregulated
Atp2c1	0.459411	O_Y upregulated		Mtss1	-1.74672	O_Y downregulated		Bmp2k	0.589679	O_M upregulated		Atf3	-0.646406	O_M downregulated		Tuba4a	0.661704	M_Y upregulated		Socs2	-2.06106	M_Y downregulated
Atxn1	0.483191	O_Y upregulated		Tifa	-1.88369	O_Y downregulated		Ndufa4	0.315604	O_M upregulated		Oas1a	-1.1265	O_M downregulated		Hcls1	0.358908	M_Y upregulated		S1pr1	-2.02353	M_Y downregulated
Pilra	0.342983	O_Y upregulated		Mir99ahg	-1.99593	O_Y downregulated		Icam4	0.821294	O_M upregulated		Cpeb2	-0.37535	O_M downregulated		Cep19	0.941014	M_Y upregulated		Dlc1	-1.88187	M_Y downregulated
Slc28a2	0.707688	O_Y upregulated		Igll1	-5.27747	O_Y downregulated		Traf4	1.39383	O_M upregulated		Zbtb11	-0.403614	O_M downregulated		Rbfa	0.66126	M_Y upregulated		Prdx4	-1.31551	M_Y downregulated
Snx10	0.418558	O_Y upregulated		Hba-a1	-0.440895	O_Y downregulated		Glo1	0.661166	O_M upregulated		Tiparp	-0.395721	O_M downregulated		Max	0.469028	M_Y upregulated		mt-Nd1	-0.721493	M_Y downregulated
Alas1	0.470128	O_Y upregulated		1700027J07Rik	-3.37367	O_Y downregulated		Tspo2	0.530017	O_M upregulated		Aph1b	-0.416504	O_M downregulated		B430306N03Rik	0.54097	M_Y upregulated		Agpat4	-0.864259	M_Y downregulated
Nxn	0.56032	O_Y upregulated		Myo10	-1.64979	O_Y downregulated		Hbq1b	0.987459	O_M upregulated		Tmem216	-0.35002	O_M downregulated		Samsn1	0.334375	M_Y upregulated		Rps8	-0.509531	M_Y downregulated
Nhsl2	0.618532	O_Y upregulated		Serpine1	-2.59002	O_Y downregulated		Ddx28	1.26559	O_M upregulated		Cemip2	-0.42252	O_M downregulated		Dock8	0.430964	M_Y upregulated		Zfpm1	-1.39252	M_Y downregulated
Cap1	0.332161	O_Y upregulated		Cdh13	-2.2009	O_Y downregulated		Sowaha	0.796934	O_M upregulated		Gm31814	-0.402351	O_M downregulated		Fmo5	0.84012	M_Y upregulated		Postn	-2.81123	M_Y downregulated
Abcd2	0.738466	O_Y upregulated		Egr1	-1.0824	O_Y downregulated		Add2	0.628602	O_M upregulated		Nampt	-0.35909	O_M downregulated		Pf4	1.48597	M_Y upregulated		Timp1	-1.95104	M_Y downregulated
Asb7	0.824213	O_Y upregulated		Fkbp10	-3.6351	O_Y downregulated		Ubp1	0.437812	O_M upregulated		Acta2	-0.56958	O_M downregulated		Cxcr2	0.422283	M_Y upregulated		Car2	-1.00587	M_Y downregulated
Zdhhc3	0.636037	O_Y upregulated		Snhg18	-3.28778	O_Y downregulated		Spire1	0.817826	O_M upregulated		Tmed3	-0.376088	O_M downregulated		Gm39792	0.774384	M_Y upregulated		Fyn	-1.13308	M_Y downregulated
Max	0.398882	O_Y upregulated		Prkce	-1.01792	O_Y downregulated		Xpo1	0.524326	O_M upregulated		Naxe	-0.333933	O_M downregulated		Vamp5	0.667719	M_Y upregulated		Rora	-0.925757	M_Y downregulated
Ppp1r18	0.415897	O_Y upregulated		Selenom	-2.3534	O_Y downregulated		Dusp8	1.17378	O_M upregulated		Taf13	-0.352405	O_M downregulated		Pfkfb4	0.72592	M_Y upregulated		Cd2ap	-1.40258	M_Y downregulated
Grn	0.489652	O_Y upregulated		Ms4a1	-2.2766	O_Y downregulated		Bcas3	0.530164	O_M upregulated		Gla	-0.535593	O_M downregulated		Lilrb4a	0.270836	M_Y upregulated		Twist1	-2.65859	M_Y downregulated
Acpp	0.33946	O_Y upregulated		E330020D12Rik	-2.47891	O_Y downregulated		Hacd3	1.10974	O_M upregulated		Lum	-1.10653	O_M downregulated		Nin	0.554446	M_Y upregulated		Zeb2	-0.50378	M_Y downregulated
Gm16337	0.782591	O_Y upregulated		Ptma	-0.694011	O_Y downregulated		AI506816	0.68064	O_M upregulated		Lxn	-0.683664	O_M downregulated		Ptprc	0.301945	M_Y upregulated		Myo10	-1.74647	M_Y downregulated
Gm39792	0.614727	O_Y upregulated		Gng11	-2.04538	O_Y downregulated		Ube2l6	0.780108	O_M upregulated		Sp110	-0.265171	O_M downregulated		Mrgpra2a	0.750788	M_Y upregulated		Slc16a1	-1.14611	M_Y downregulated
Lrrk2	0.41524	O_Y upregulated		Cpe	-3.24547	O_Y downregulated		Ypel4	0.960696	O_M upregulated		Tbc1d10c	-0.304128	O_M downregulated		Gsdme	0.562377	M_Y upregulated		Arhgap12	-2.11593	M_Y downregulated
Parvg	0.667374	O_Y upregulated		Lgals1	-1.28097	O_Y downregulated		Endod1	0.921392	O_M upregulated		Dynlt1f	-0.36587	O_M downregulated		Slfn2	0.26964	M_Y upregulated		Col27a1	-2.54176	M_Y downregulated
Cpa6	0.905187	O_Y upregulated		Ralgps2	-1.53532	O_Y downregulated		Il1rl1	1.18343	O_M upregulated		Nfkb2	-0.302168	O_M downregulated		Wdr1	0.412327	M_Y upregulated		Ppp1r14b	-1.33212	M_Y downregulated
Mdh2	0.389045	O_Y upregulated		Parva	-2.35742	O_Y downregulated		Ptpn1	0.266174	O_M upregulated		Ifi35	-0.463913	O_M downregulated		Scrg1	0.6846	M_Y upregulated		Arntl	-2.31544	M_Y downregulated
Cxcr2	0.335273	O_Y upregulated		Pdlim4	-3.12214	O_Y downregulated		Specc1	0.664702	O_M upregulated		Dnajb9	-0.460074	O_M downregulated		Arpc1b	0.286548	M_Y upregulated		Plpp1	-1.16629	M_Y downregulated
Rap1gap2	0.337157	O_Y upregulated		Cav1	-2.50233	O_Y downregulated		Dpf3	0.766195	O_M upregulated		Hlx	-0.355114	O_M downregulated		Sqor	0.444198	M_Y upregulated		Itm2a	-2.58392	M_Y downregulated
Arhgap45	0.31796	O_Y upregulated		Col4a1	-2.46942	O_Y downregulated		Gypc	0.683769	O_M upregulated		Gm34589	-0.547997	O_M downregulated		Znhit1	0.703256	M_Y upregulated		mt-Nd4	-0.65558	M_Y downregulated
Dgkg	0.516825	O_Y upregulated		Gm37065	-3.77656	O_Y downregulated		Csf2rb	0.43114	O_M upregulated		Mppe1	-0.277681	O_M downregulated		Ppm1m	0.736654	M_Y upregulated		Gm56657	-2.58783	M_Y downregulated
Rab5if	0.304271	O_Y upregulated		Lox	-2.47962	O_Y downregulated		Tom1l1	1.07253	O_M upregulated		Fnbp1l	-0.560444	O_M downregulated		Zdhhc3	0.746603	M_Y upregulated		Irf8	-1.26268	M_Y downregulated
Slc25a24	0.468779	O_Y upregulated		Il7r	-1.44139	O_Y downregulated		Ssbp3	0.802046	O_M upregulated		Slc15a3	-0.26311	O_M downregulated		Vcl	0.506706	M_Y upregulated		Uchl1	-3.05174	M_Y downregulated
Mvb12b	0.653676	O_Y upregulated		Fbn1	-3.16903	O_Y downregulated		Manf	0.460036	O_M upregulated		Elp1	-0.42203	O_M downregulated		Mcu	0.49352	M_Y upregulated		Snca	-0.836964	M_Y downregulated
Hjurp	0.479964	O_Y upregulated		Trib2	-2.06831	O_Y downregulated		Fam210b	0.769357	O_M upregulated		Map6	-0.848919	O_M downregulated		Slc40a1	0.828893	M_Y upregulated		Bicc1	-1.98008	M_Y downregulated
Atp11a	0.626477	O_Y upregulated		Cxxc5	-1.9582	O_Y downregulated		Minpp1	0.949233	O_M upregulated		Gm35853	-0.752967	O_M downregulated		Plekhg1	0.78591	M_Y upregulated		Gimap6	-1.77696	M_Y downregulated
Tnfrsf21	0.501844	O_Y upregulated		BE692007	-2.30383	O_Y downregulated		Crlf3	0.391574	O_M upregulated		Ifit3	-1.48006	O_M downregulated		Dgkg	0.619557	M_Y upregulated		Pakap.1	-2.26661	M_Y downregulated
Kdm7a	0.340198	O_Y upregulated		Gadd45b	-0.823204	O_Y downregulated		Lncpint	0.935217	O_M upregulated		Gm57285	-1.51921	O_M downregulated		Agtrap	0.892182	M_Y upregulated		Mir99ahg	-1.75099	M_Y downregulated
Cyb5r4	0.319845	O_Y upregulated		Sod3	-3.70744	O_Y downregulated		Myo1e	1.10451	O_M upregulated		Gm57397	-0.583461	O_M downregulated		Olfml2b	0.781749	M_Y upregulated		Tspan3	-1.66341	M_Y downregulated
Gk	0.546646	O_Y upregulated		Camk1d	-0.2885	O_Y downregulated		Fyn	0.908009	O_M upregulated		Acpp	-0.410421	O_M downregulated		Xdh	0.386813	M_Y upregulated		Eef1d	-0.794182	M_Y downregulated
Cstdc4	0.671016	O_Y upregulated		Shox2	-3.30182	O_Y downregulated		4930549C15Rik	0.772493	O_M upregulated		Serpinb6a	-0.372656	O_M downregulated		Ano10	0.89494	M_Y upregulated		Fgfr1	-1.50755	M_Y downregulated
B430010I23Rik	1.21247	O_Y upregulated		Gfpt2	-2.20176	O_Y downregulated		Marchf2	0.498549	O_M upregulated		Gsdmd	-0.359353	O_M downregulated		Tbc1d2	0.904469	M_Y upregulated		Antxr1	-2.08911	M_Y downregulated
Nos2	3.02396	O_Y upregulated		Mt2	-1.79701	O_Y downregulated		Cd36	0.477356	O_M upregulated		Bloc1s1	-0.299269	O_M downregulated		Flot2	0.640759	M_Y upregulated		Gramd4	-1.78284	M_Y downregulated
Kif21b	0.636449	O_Y upregulated		Psd3	-1.63642	O_Y downregulated		Skap1	1.4037	O_M upregulated		Ica1	-0.410791	O_M downregulated		Atg7	0.399013	M_Y upregulated		H2-Aa	-1.53974	M_Y downregulated
Fcgr4	0.645602	O_Y upregulated		Slc9a7	-1.59294	O_Y downregulated		Adamtsl4	1.45596	O_M upregulated		Cldn15	-0.378744	O_M downregulated		AI467606	0.561398	M_Y upregulated		Igf1	-2.44471	M_Y downregulated
Ndufa8	0.455207	O_Y upregulated		Gm51802	-2.56062	O_Y downregulated		Add1	0.342353	O_M upregulated		Gpr137c	-0.688533	O_M downregulated		Pik3cb	0.666058	M_Y upregulated		Clec11a	-2.62829	M_Y downregulated
Stxbp5	0.379453	O_Y upregulated		Cd74	-1.22606	O_Y downregulated		Slc6a9	0.614612	O_M upregulated		Ptger4	-0.499802	O_M downregulated		Rinl	0.582789	M_Y upregulated		Apbb2	-1.72494	M_Y downregulated
Ndufb7	0.349564	O_Y upregulated		Gm56657	-2.85205	O_Y downregulated		Tent5c	0.685902	O_M upregulated		Serpinh1	-0.985965	O_M downregulated		Ptpn18	0.442706	M_Y upregulated		Parp1	-1.79312	M_Y downregulated
Gnb2	0.296005	O_Y upregulated		Akt3	-0.996482	O_Y downregulated		Tnf	0.512539	O_M upregulated		Sephs2	-0.300611	O_M downregulated		Ap3s1	0.421515	M_Y upregulated		Whrn	-2.47022	M_Y downregulated
Slc2a3	0.274767	O_Y upregulated		Klf4	-1.39167	O_Y downregulated		Tnfrsf1b	0.392947	O_M upregulated		Dusp1	-0.2701	O_M downregulated		Stxbp2	0.629324	M_Y upregulated		Pla2g12a	-2.17374	M_Y downregulated
Zfp36l2	0.377185	O_Y upregulated		Btg1	-0.414026	O_Y downregulated		Mgst3	0.833555	O_M upregulated		Mospd2	-0.391609	O_M downregulated		Triobp	0.561819	M_Y upregulated		Fcmr	-2.34532	M_Y downregulated
Pde2a	0.343245	O_Y upregulated		Maml2	-1.09828	O_Y downregulated		Gm2245	0.646494	O_M upregulated		Prom1	-0.538111	O_M downregulated		Cldn15	1.25251	M_Y upregulated		Igfbp5	-1.76728	M_Y downregulated
Olfm4	1.62562	O_Y upregulated		Ift43	-2.55645	O_Y downregulated		1500011B03Rik	0.821456	O_M upregulated		Ccdc124	-0.298497	O_M downregulated		Sp100	0.364738	M_Y upregulated		Npdc1	-2.58036	M_Y downregulated
Pde4d	0.610837	O_Y upregulated		Magi2	-2.04692	O_Y downregulated		Hs6st1	0.973143	O_M upregulated		Abcd2	-0.361948	O_M downregulated		Rhog	0.354932	M_Y upregulated		Slc29a1	-1.39519	M_Y downregulated
Pnpla7	0.492236	O_Y upregulated		Ptms	-1.27623	O_Y downregulated		Rpl10-ps3	0.586462	O_M upregulated		Fhip1b	-0.343769	O_M downregulated		Lsp1	0.307084	M_Y upregulated		Ahnak	-0.876082	M_Y downregulated
Cpne2	0.316397	O_Y upregulated		Ank2	-2.29782	O_Y downregulated		Eif2ak1	0.556154	O_M upregulated		Isg15	-0.524444	O_M downregulated		Bmx	0.857643	M_Y upregulated		Rplp0	-0.53095	M_Y downregulated
Tm6sf1	0.28426	O_Y upregulated		Gm32196	-3.67719	O_Y downregulated		5330438D12Rik	0.493908	O_M upregulated		Mcee	-0.304026	O_M downregulated		Arhgap15	0.299889	M_Y upregulated		Ptgis	-2.24944	M_Y downregulated
Il6ra	0.531088	O_Y upregulated		Pdgfrl	-2.81187	O_Y downregulated		Pigq	0.719053	O_M upregulated		Xaf1	-1.00442	O_M downregulated		Cops9	0.56834	M_Y upregulated		Tnc	-2.41274	M_Y downregulated
Tarm1	0.617796	O_Y upregulated		Ldlrad4	-1.03341	O_Y downregulated		Rpl18	0.274878	O_M upregulated		Mogat2	-0.622749	O_M downregulated		1700047M11Rik	0.834379	M_Y upregulated		Rpl18	-0.565865	M_Y downregulated
A530032D15Rik	0.637803	O_Y upregulated		Tppp3	-3.3776	O_Y downregulated		Adgrl2	0.994917	O_M upregulated		Dnajb14	-0.343577	O_M downregulated		Mrpl33	0.324943	M_Y upregulated		Ecm2	-2.1667	M_Y downregulated
Dmkn	1.55352	O_Y upregulated		Rnase4	-2.04904	O_Y downregulated		Atg4a	0.775574	O_M upregulated		Dlgap4	-0.253153	O_M downregulated		Cpd	0.479259	M_Y upregulated		Tcf3	-1.66202	M_Y downregulated
Klf7	0.277251	O_Y upregulated		Scarf2	-3.52365	O_Y downregulated		Wdr89	0.547335	O_M upregulated		Ccdc57	-0.597724	O_M downregulated		Pet100	0.593894	M_Y upregulated		Dmxl1	-1.10359	M_Y downregulated
Pigx	0.520677	O_Y upregulated		Bmp1	-2.69333	O_Y downregulated		Hagh	0.596066	O_M upregulated		Irf9	-0.310012	O_M downregulated		Snrk	0.567535	M_Y upregulated		Gypa	-0.986787	M_Y downregulated
Baz1a	0.426337	O_Y upregulated		Cilp	-2.70631	O_Y downregulated		Irf2bpl	0.821275	O_M upregulated		Col1a2	-0.798084	O_M downregulated		Csf2ra	0.389153	M_Y upregulated		Fibin	-3.59776	M_Y downregulated
Flot1	0.490827	O_Y upregulated		Smoc2	-2.31034	O_Y downregulated		Napsa	0.268977	O_M upregulated		Epsti1	-0.368032	O_M downregulated		Pde2a	0.397075	M_Y upregulated		Cavin1	-1.86518	M_Y downregulated
Megf9	0.439563	O_Y upregulated		Cnbp	-0.614172	O_Y downregulated		Dpep2	1.80372	O_M upregulated		Myadm	-0.315688	O_M downregulated		Eno1	0.400061	M_Y upregulated		Gpx8	-2.44398	M_Y downregulated
Mfsd14b	0.330598	O_Y upregulated		ENSMUSG00000121513	-2.24277	O_Y downregulated		Npm1	0.321741	O_M upregulated		Ccdc126	-0.732594	O_M downregulated		Gm34084	0.535939	M_Y upregulated		Trp53i11	-2.51014	M_Y downregulated
Rnpep	0.560892	O_Y upregulated		Dkk3	-3.43401	O_Y downregulated		Fkbp5	0.489939	O_M upregulated		Pals1	-0.354752	O_M downregulated		Dmxl2	0.417403	M_Y upregulated		Rpl10-ps3	-1.31577	M_Y downregulated
B4galt6	1.00084	O_Y upregulated		Cdh11	-2.2035	O_Y downregulated		Bpgm	0.640854	O_M upregulated		Col6a1	-0.817698	O_M downregulated		Dgat2	0.440613	M_Y upregulated		Prrx1	-2.08789	M_Y downregulated
Prelid1	0.376114	O_Y upregulated		Loxl2	-2.86296	O_Y downregulated		Diaph3	0.53522	O_M upregulated		Gm47096	-0.626912	O_M downregulated		Pstpip1	0.433491	M_Y upregulated		Txndc11	-1.63729	M_Y downregulated
Scp2	0.364109	O_Y upregulated		Fxyd2	-5.01593	O_Y downregulated		Marchf8	0.608402	O_M upregulated		Ptgs2os2	-0.726665	O_M downregulated		Rhou	0.969407	M_Y upregulated		Fech	-0.966187	M_Y downregulated
Rpl41	0.301642	O_Y upregulated		Adamts5	-2.61278	O_Y downregulated		Prcp	0.528281	O_M upregulated		Insig1	-0.480018	O_M downregulated		Hipk1	0.360091	M_Y upregulated		Gm51802	-2.44415	M_Y downregulated
Plin3	0.726798	O_Y upregulated		Whrn	-2.24343	O_Y downregulated		Dnaja4	1.02528	O_M upregulated		Ebp	-0.322083	O_M downregulated		Fhip1b	0.829354	M_Y upregulated		Maged1	-2.03915	M_Y downregulated
Cdkn2d	0.313183	O_Y upregulated		Kdelr3	-2.92198	O_Y downregulated		Kcnk13	1.21758	O_M upregulated		Inhba	-0.384693	O_M downregulated		Rnpep	0.660234	M_Y upregulated		Rps16	-0.428811	M_Y downregulated
Bmx	0.657306	O_Y upregulated		2900026A02Rik	-2.5639	O_Y downregulated		Tmem9	1.19461	O_M upregulated		Cd300ld	-0.260349	O_M downregulated		Sun2	0.413556	M_Y upregulated		Siglecg	-2.25737	M_Y downregulated
Tst	0.651156	O_Y upregulated		Ryk	-1.9911	O_Y downregulated		Gucd1	0.598782	O_M upregulated		Gm31005	-0.957654	O_M downregulated		Asb7	0.811948	M_Y upregulated		Ptprm	-1.883	M_Y downregulated
Klhl2	0.291317	O_Y upregulated		Col15a1	-3.1188	O_Y downregulated		Rab30	0.840925	O_M upregulated		Elovl7	-0.460623	O_M downregulated		Milr1	0.785932	M_Y upregulated		Olfml3	-2.27305	M_Y downregulated
Zfhx3	0.384327	O_Y upregulated		Tnfrsf12a	-2.43205	O_Y downregulated		Marchf5	0.56215	O_M upregulated		Vegfa	-0.542387	O_M downregulated		Cyb5r4	0.349823	M_Y upregulated		Aebp1	-1.82356	M_Y downregulated
Rhob	0.510259	O_Y upregulated		Cdkn1c	-2.9863	O_Y downregulated		Atp5g3	0.384004	O_M upregulated		Elovl1	-0.388958	O_M downregulated		Pxn	0.284976	M_Y upregulated		Fxyd1	-1.89393	M_Y downregulated
Rpl38	0.40063	O_Y upregulated		Lamc1	-1.40776	O_Y downregulated		Rpl38	0.312757	O_M upregulated		Gm26532	-0.530733	O_M downregulated		Ctsd	0.364384	M_Y upregulated		Fkbp7	-2.30446	M_Y downregulated
Vamp5	0.509665	O_Y upregulated		Lynx1	-3.34195	O_Y downregulated		Tpr	0.362242	O_M upregulated		Slc25a11	-0.25791	O_M downregulated		Ddx60	1.17638	M_Y upregulated		Gas1	-2.10958	M_Y downregulated
Cnppd1	0.536956	O_Y upregulated		Fbln2	-2.09268	O_Y downregulated		Pnpo	0.729251	O_M upregulated		Agps	-0.33974	O_M downregulated		Ms4a3	1.43574	M_Y upregulated		Prrx2	-3.10076	M_Y downregulated
AI467606	0.402421	O_Y upregulated		Gpc6	-2.46232	O_Y downregulated		Slc38a5	0.829812	O_M upregulated		Gm34680	-0.571954	O_M downregulated		Ndufa3	0.559338	M_Y upregulated		Ktn1	-1.50526	M_Y downregulated
Slc16a6	0.345542	O_Y upregulated		Ly6c1	-2.65833	O_Y downregulated		Ewsr1	0.391817	O_M upregulated		Sec22c	-0.493978	O_M downregulated		Stxbp5	0.500434	M_Y upregulated		Gas5	-0.790602	M_Y downregulated
Rps29	0.325135	O_Y upregulated		Cxcl1	-2.44873	O_Y downregulated		Arl4a	0.5686	O_M upregulated		Rnf34	-0.267682	O_M downregulated		Rps6ka1	0.590253	M_Y upregulated		Ermap	-1.08104	M_Y downregulated
Gsdme	0.416356	O_Y upregulated		Col11a2	-3.96233	O_Y downregulated		Snrpg	0.35279	O_M upregulated		Gm56546	-0.682038	O_M downregulated		Mapk14	0.401918	M_Y upregulated		H2-Ab1	-1.37244	M_Y downregulated
Cib2	0.910542	O_Y upregulated		Loxl1	-2.54412	O_Y downregulated		Ifitm1	0.331738	O_M upregulated		Peli2	-0.274119	O_M downregulated		Rasgrp2	0.410594	M_Y upregulated		Tead1	-2.31283	M_Y downregulated
Sephs2	0.440797	O_Y upregulated		Tmem100	-3.9841	O_Y downregulated		Prdx2	0.617931	O_M upregulated		Plcb2	-0.303278	O_M downregulated		Srpk2	0.352718	M_Y upregulated		Luzp1	-1.35874	M_Y downregulated
Tmem71	0.500557	O_Y upregulated		Bnc2	-2.56998	O_Y downregulated		Gnb1	0.254853	O_M upregulated		Adrb2	-0.308975	O_M downregulated		Tesk2	0.807039	M_Y upregulated		H2-Ob	-2.27926	M_Y downregulated
Abracl	0.316332	O_Y upregulated		Anxa8	-3.74646	O_Y downregulated		Uros	0.739842	O_M upregulated		Tra2a	-0.256569	O_M downregulated		Nos1ap	0.602209	M_Y upregulated		Sdc2	-1.60387	M_Y downregulated
Capns1	0.382108	O_Y upregulated		Thbs3	-2.21162	O_Y downregulated		Cep85	0.823541	O_M upregulated		Nbl1	-1.17554	O_M downregulated		S100a13	0.393009	M_Y upregulated		Colec12	-1.67124	M_Y downregulated
Lims1	0.255509	O_Y upregulated		Scn1b	-2.31992	O_Y downregulated		Alad	0.621052	O_M upregulated		Rpe	-0.311235	O_M downregulated		Inpp4a	0.498995	M_Y upregulated		Ogn	-1.80886	M_Y downregulated
Rnf130	0.296361	O_Y upregulated		Rbms3	-1.96586	O_Y downregulated		Tox	1.82402	O_M upregulated		2610037D02Rik	-0.256894	O_M downregulated		Slco4c1	0.806297	M_Y upregulated		Sox5	-1.6836	M_Y downregulated
Plscr1	0.362009	O_Y upregulated		Fbxl7	-2.43402	O_Y downregulated		Dmtn	0.544764	O_M upregulated		2610507I01Rik	-0.357167	O_M downregulated		Cbl	0.364005	M_Y upregulated		Cilp2	-4.28801	M_Y downregulated
Hcls1	0.276565	O_Y upregulated		Ccdc80	-1.7957	O_Y downregulated		Ppm1l	0.796795	O_M upregulated		Bglap2	-0.883242	O_M downregulated		Ffar2	1.46151	M_Y upregulated		Ghr	-1.51303	M_Y downregulated
Wdfy3	0.406511	O_Y upregulated		Hbegf	-2.92832	O_Y downregulated		Slc6a20a	1.10761	O_M upregulated		6330418K02Rik	-0.579278	O_M downregulated		Qsox1	0.558924	M_Y upregulated		Slc25a51	-0.95937	M_Y downregulated
Pgk1	0.321248	O_Y upregulated		Mef2c	-0.797987	O_Y downregulated		Rpl36	0.328993	O_M upregulated		Gm57323	-0.560085	O_M downregulated		Dgkh	0.412257	M_Y upregulated		2900026A02Rik	-2.64655	M_Y downregulated
Mrpl33	0.25876	O_Y upregulated		Ltbp3	-2.61968	O_Y downregulated		Agtr1a	0.791244	O_M upregulated		1700030N03Rik	-0.97063	O_M downregulated		Stim1	0.413004	M_Y upregulated		Cryab	-2.43128	M_Y downregulated
Bbln	0.42569	O_Y upregulated		Mfap2	-3.63957	O_Y downregulated		Gata1	0.948276	O_M upregulated		Zbp1	-0.519012	O_M downregulated		Prom1	1.29366	M_Y upregulated		Ptn	-2.47747	M_Y downregulated
Mapk3	0.468197	O_Y upregulated		Lama2	-2.44277	O_Y downregulated		Acp1	0.5202	O_M upregulated		Gm8797	-0.386418	O_M downregulated		Osm	0.827731	M_Y upregulated		Ptprd	-1.94522	M_Y downregulated
Plin2	0.274208	O_Y upregulated		Ibsp	-3.37872	O_Y downregulated		Gramd3	1.31192	O_M upregulated		Gm13822	-0.802387	O_M downregulated		Tnfrsf21	0.620219	M_Y upregulated		Immp2l	-1.65773	M_Y downregulated
Leprotl1	0.371551	O_Y upregulated		Gpx7	-3.33839	O_Y downregulated		Cracd	0.899646	O_M upregulated		Gm57334	-0.642908	O_M downregulated		Gpr141	0.283364	M_Y upregulated		Bglap	-2.56949	M_Y downregulated
Copg2	0.493924	O_Y upregulated		Pdzrn3	-2.48326	O_Y downregulated		Gm16158	1.29511	O_M upregulated		Gm57199	-0.512967	O_M downregulated		Pnpla7	0.526343	M_Y upregulated		Rpl9	-0.358672	M_Y downregulated
Cept1	0.451626	O_Y upregulated		Sorcs2	-2.65675	O_Y downregulated		Mdfic	0.817362	O_M upregulated		Oscp1	-0.687815	O_M downregulated		Capza1	0.288135	M_Y upregulated		Rpl11	-0.549645	M_Y downregulated
Klf13	0.312849	O_Y upregulated		Pth1r	-2.98132	O_Y downregulated		Eif3m	0.371785	O_M upregulated		Myl4	-0.906836	O_M downregulated		Fis1	0.342024	M_Y upregulated		Gm12158	-2.95029	M_Y downregulated
Tacstd2	0.641447	O_Y upregulated		Clec3b	-3.87287	O_Y downregulated		Tlcd4	0.954584	O_M upregulated		Zmpste24	-0.316608	O_M downregulated		Ebi3	0.524744	M_Y upregulated		Tgm2	-1.36013	M_Y downregulated
Xpo6	0.424132	O_Y upregulated		Igsf10	-3.35652	O_Y downregulated		Gm15283	0.43198	O_M upregulated		Gm47719	-1.08145	O_M downregulated		Mgam	0.860047	M_Y upregulated		Zbtb10	-1.96976	M_Y downregulated
Ppm1m	0.50027	O_Y upregulated		Zbtb7c	-3.36495	O_Y downregulated		Nmnat3	0.922543	O_M upregulated		Sertad1	-0.275239	O_M downregulated		Atxn1	0.472466	M_Y upregulated		Ptprs	-1.6098	M_Y downregulated
Nkg7	0.992579	O_Y upregulated		Osmr	-2.07931	O_Y downregulated		Mical3	0.812435	O_M upregulated		Wdfy2	-0.312676	O_M downregulated		Ndufa1	0.501354	M_Y upregulated		Hdac9	-1.88183	M_Y downregulated
Tnfrsf1a	0.34761	O_Y upregulated		Pakap.1	-1.8283	O_Y downregulated		Slc25a37	0.726235	O_M upregulated		Dclre1c	-0.291174	O_M downregulated		Ppp3ca	0.275411	M_Y upregulated		Setbp1	-1.53772	M_Y downregulated
Dazap2	0.262551	O_Y upregulated		Nenf	-1.72121	O_Y downregulated		Ppp1r16b	0.980057	O_M upregulated		Idi1	-0.393949	O_M downregulated		Plscr1	0.535175	M_Y upregulated		Cd109	-2.13209	M_Y downregulated
Fkbp5	0.563574	O_Y upregulated		Dennd5b	-1.36755	O_Y downregulated		Stfa2l1	0.257526	O_M upregulated		Eif2ak2	-0.413399	O_M downregulated		Agap1	0.527306	M_Y upregulated		Bpgm	-1.10806	M_Y downregulated
Mgam	0.733225	O_Y upregulated		Msi2	-0.888231	O_Y downregulated		Snrnp70	0.40655	O_M upregulated		Rgl2	-0.409756	O_M downregulated		Csf3r	0.28223	M_Y upregulated		Nrep	-2.87526	M_Y downregulated
Pik3r6	0.880239	O_Y upregulated		P3h4	-3.44689	O_Y downregulated		Eif3e	0.418737	O_M upregulated		Spint2	-0.38569	O_M downregulated		Hjurp	0.607988	M_Y upregulated		Rere	-1.09079	M_Y downregulated
Uqcc5	0.496806	O_Y upregulated		Ehd2	-2.45621	O_Y downregulated		Asb1	0.811419	O_M upregulated		Nrp1	-0.40254	O_M downregulated		Rsu1	0.525504	M_Y upregulated		Tgfbr2	-1.13387	M_Y downregulated
Tesk2	0.711803	O_Y upregulated		Peg3	-3.1074	O_Y downregulated		Cdca3	0.617813	O_M upregulated		Orm1	-0.284226	O_M downregulated		Chst12	0.757558	M_Y upregulated		Ccdc3	-2.17197	M_Y downregulated
B430306N03Rik	0.427825	O_Y upregulated		Fxyd6	-2.90522	O_Y downregulated		Nemp1	0.621034	O_M upregulated		1810006J02Rik	-0.855219	O_M downregulated		Nfu1	0.55462	M_Y upregulated		Rps4x	-0.599404	M_Y downregulated
Rgs19	0.514077	O_Y upregulated		Col8a1	-2.78626	O_Y downregulated		Tmod3	0.372293	O_M upregulated		Syap1	-0.270738	O_M downregulated		Chil5	1.42695	M_Y upregulated		Fam53b	-1.4591	M_Y downregulated
Ak2	0.423098	O_Y upregulated		Phlda3	-2.7637	O_Y downregulated		Trak2	0.62596	O_M upregulated		Pcolce	-1.0592	O_M downregulated		Slc31a2	0.531504	M_Y upregulated		Gclc	-1.02468	M_Y downregulated
Sun2	0.310742	O_Y upregulated		Gli3	-2.89523	O_Y downregulated		Hilpda	0.73843	O_M upregulated		Ccnyl1	-0.52713	O_M downregulated		Psmb9	0.489561	M_Y upregulated		Zfp521	-2.0987	M_Y downregulated
Arid5b	0.419441	O_Y upregulated		Epb41l2	-0.748365	O_Y downregulated		Pcbp1	0.319643	O_M upregulated		Col6a3	-1.04411	O_M downregulated		Rab31	0.346074	M_Y upregulated		Serping1	-1.13875	M_Y downregulated
Sh3bp5	0.28332	O_Y upregulated		Neo1	-2.56657	O_Y downregulated		Ikzf3	0.562772	O_M upregulated		Ddit3	-0.49144	O_M downregulated		Ccdc125	0.715055	M_Y upregulated		Scpep1	-1.50865	M_Y downregulated
Wdr1	0.313217	O_Y upregulated		Lmcd1	-2.91715	O_Y downregulated		Rnf123	0.628661	O_M upregulated		Lyl1	-0.391932	O_M downregulated		Ccdc88c	0.407876	M_Y upregulated		Mef2c	-1.18249	M_Y downregulated
Aoah	0.437575	O_Y upregulated		Hspb1	-1.01836	O_Y downregulated		P2ry10	1.46762	O_M upregulated		Gm2296	-0.430956	O_M downregulated		Parvg	0.67423	M_Y upregulated		Swap70	-1.65604	M_Y downregulated
Igha	1.80267	O_Y upregulated		Sox5	-1.39869	O_Y downregulated		Gm19951	0.281493	O_M upregulated		Map7d1	-0.25207	O_M downregulated		Atp2c1	0.454704	M_Y upregulated		Cthrc1	-3.19174	M_Y downregulated
Plxnc1	0.371605	O_Y upregulated		Mmp13	-2.89346	O_Y downregulated		Tmpo	0.418083	O_M upregulated		Rybp	-0.252798	O_M downregulated		Atp6v1e1	0.306995	M_Y upregulated		Ackr3	-1.84558	M_Y downregulated
Pld1	0.625851	O_Y upregulated		Efna5	-2.38379	O_Y downregulated		Gm8369	1.31911	O_M upregulated		Gm39397	-1.04801	O_M downregulated		Fcgr4	0.650473	M_Y upregulated		Cplx2	-2.47186	M_Y downregulated
Larp4b	0.301651	O_Y upregulated		Socs1	-1.71474	O_Y downregulated		Acp5	1.08248	O_M upregulated		A430105J06Rik	-0.631381	O_M downregulated		Tnfsf13b	0.797738	M_Y upregulated		Myl4	-2.40828	M_Y downregulated
Agtrap	0.679035	O_Y upregulated		Tbx15	-2.34184	O_Y downregulated		Ackr1	0.856062	O_M upregulated		Gm38843	-0.732063	O_M downregulated		1600014C10Rik	0.915098	M_Y upregulated		Cdc42bpa	-1.59896	M_Y downregulated
Myo5a	0.295964	O_Y upregulated		Foxc1	-2.10871	O_Y downregulated		Psme3	0.537379	O_M upregulated		Acsl1	-0.326101	O_M downregulated		Gadd45a	0.544276	M_Y upregulated		S100a16	-2.0539	M_Y downregulated
Pstpip1	0.333416	O_Y upregulated		Eva1b	-2.15655	O_Y downregulated		Ncoa7	0.594783	O_M upregulated		Fxyd1	-1.23036	O_M downregulated		Tmem216	0.834212	M_Y upregulated		Gm4258	-2.12685	M_Y downregulated
Lamtor1	0.348978	O_Y upregulated		Cdc42bpa	-1.61255	O_Y downregulated		Cabin1	0.572368	O_M upregulated		Gm26577	-1.08714	O_M downregulated		Acsl1	0.593895	M_Y upregulated		Emp2	-2.25647	M_Y downregulated
Map3k9	0.887917	O_Y upregulated		Tsc22d1	-1.41068	O_Y downregulated		Mylk3	0.80826	O_M upregulated		Gm46210	-0.741955	O_M downregulated		Arpc4	0.301968	M_Y upregulated		Ly6e	-0.658061	M_Y downregulated
Rab5b	0.350463	O_Y upregulated		Srpx	-4.17231	O_Y downregulated		Nsf	0.545702	O_M upregulated		Olr1	-0.434277	O_M downregulated		Stk38	0.342467	M_Y upregulated		Il6st	-1.52916	M_Y downregulated
Sf3b2	0.320735	O_Y upregulated		Rarres2	-2.28758	O_Y downregulated		Il2rb	1.64557	O_M upregulated		Tex15	-0.612096	O_M downregulated		Hpcal1	0.402237	M_Y upregulated		Alpl	-1.92999	M_Y downregulated
Gng12	0.311507	O_Y upregulated		Btg2	-0.428849	O_Y downregulated		Rad23a	0.4977	O_M upregulated		Gm44710	-0.525851	O_M downregulated		Rab44	0.336756	M_Y upregulated		Phlpp1	-1.09638	M_Y downregulated
Rhou	0.694697	O_Y upregulated		Lpar1	-1.92917	O_Y downregulated		Plpp1	0.720578	O_M upregulated		Itpripl2	-0.287153	O_M downregulated		Ramp1	0.536272	M_Y upregulated		Rps18	-0.612441	M_Y downregulated
Cbl	0.308213	O_Y upregulated		Tnn	-3.78822	O_Y downregulated		Camsap2	0.731861	O_M upregulated		Bgn	-0.760987	O_M downregulated		Phf20l1	0.338636	M_Y upregulated		Pls3	-1.92489	M_Y downregulated
Hacd4	0.42543	O_Y upregulated		Mrc2	-2.24981	O_Y downregulated		Apobec3	0.489694	O_M upregulated		Serping1	-0.626491	O_M downregulated		Cystm1	0.63863	M_Y upregulated		Tshz2	-1.81337	M_Y downregulated
Trp53inp1	0.39246	O_Y upregulated		Tmem45a	-3.87703	O_Y downregulated		D17H6S56E-5	0.585815	O_M upregulated		Ddr2	-1.30395	O_M downregulated		Calcrl	0.547641	M_Y upregulated		Gm52870	-2.24122	M_Y downregulated
Stk38	0.281829	O_Y upregulated		Csrp2	-1.62951	O_Y downregulated		Nfkbia	0.278438	O_M upregulated		Chad	-1.6392	O_M downregulated		Dnajc5	0.465214	M_Y upregulated		Trim44	-1.46962	M_Y downregulated
Nos1ap	0.381512	O_Y upregulated		Gm56768	-3.03412	O_Y downregulated		Klf1	0.709101	O_M upregulated		Pramel12	-0.446624	O_M downregulated		Slc25a24	0.50712	M_Y upregulated		Cdkn1a	-1.12781	M_Y downregulated
Sort1	0.48388	O_Y upregulated		Ccn3	-4.37426	O_Y downregulated		Psmd2	0.398313	O_M upregulated		Ss18l2	-0.431728	O_M downregulated		Tmem38b	0.337863	M_Y upregulated		Rabgap1l	-0.901149	M_Y downregulated
Acvrl1	0.752932	O_Y upregulated		Adamts1	-2.61342	O_Y downregulated		Phlpp2	0.728847	O_M upregulated		Abi3bp	-0.576418	O_M downregulated		Tfdp1	0.62409	M_Y upregulated		Selenom	-2.00868	M_Y downregulated
Gpr141	0.251416	O_Y upregulated		Dtx1	-2.43182	O_Y downregulated		Gclm	0.489106	O_M upregulated		Zfp523	-0.366152	O_M downregulated		Capg	0.369219	M_Y upregulated		Plpp3	-1.4305	M_Y downregulated
Apol11a	2.52345	O_Y upregulated		Myoc	-2.77472	O_Y downregulated		Rpa1	0.611695	O_M upregulated		F3	-0.977731	O_M downregulated		Atg3	0.324868	M_Y upregulated		Col11a2	-3.67074	M_Y downregulated
Stxbp2	0.420925	O_Y upregulated		Tnfrsf19	-2.64977	O_Y downregulated		Cdc25b	0.564817	O_M upregulated		Ly6c1	-1.31029	O_M downregulated		2610507I01Rik	1.02694	M_Y upregulated		Nfkbia	-0.52253	M_Y downregulated
Ccdc125	0.497074	O_Y upregulated		Angptl1	-2.35431	O_Y downregulated		Hnrnpa1	0.393356	O_M upregulated		Calcrl	-0.256088	O_M downregulated		Chp1	0.400373	M_Y upregulated		Tenm3	-2.44818	M_Y downregulated
Pak2	0.257322	O_Y upregulated		Gm4258	-2.02615	O_Y downregulated		Nme2	0.320053	O_M upregulated		Gm15964	-0.560035	O_M downregulated		Sh3bp5	0.308179	M_Y upregulated		Ckb	-1.88727	M_Y downregulated
Ces1d	1.25604	O_Y upregulated		Vkorc1	-1.96561	O_Y downregulated		Fbxo7	0.715583	O_M upregulated		Gm57263	-0.566028	O_M downregulated		Capns1	0.405685	M_Y upregulated		Ccnd2	-1.24847	M_Y downregulated
Cmtm6	0.35637	O_Y upregulated		Gm8369	-1.73978	O_Y downregulated		Rnf10	0.296902	O_M upregulated		Lima1	-0.491041	O_M downregulated		Tmem164	0.318068	M_Y upregulated		Trim10	-1.05017	M_Y downregulated
Gm36756	0.722815	O_Y upregulated		Cnmd	-5.11643	O_Y downregulated		AU020206	0.809673	O_M upregulated		Plk3	-0.264354	O_M downregulated		Cmtm6	0.360078	M_Y upregulated		Snhg18	-2.71131	M_Y downregulated
Spn	0.825982	O_Y upregulated		Amotl1	-2.60012	O_Y downregulated		Pik3ip1	0.998507	O_M upregulated		Rasl11b	-1.05441	O_M downregulated		1810037I17Rik	0.422881	M_Y upregulated		Pxdc1	-1.89459	M_Y downregulated
Lypla2	0.554564	O_Y upregulated		Pdgfra	-2.40552	O_Y downregulated		Inhca	0.639095	O_M upregulated		Krt81	-1.06095	O_M downregulated		Arhgef1	0.366989	M_Y upregulated		Vpreb1a	-2.81017	M_Y downregulated
4930549C15Rik	0.856474	O_Y upregulated		Zdhhc14	-0.822094	O_Y downregulated		Sumo3	0.545323	O_M upregulated		Sfmbt2	-0.792241	O_M downregulated		Klf5	0.727129	M_Y upregulated		Btg2	-0.318878	M_Y downregulated
Nt5c3	0.341004	O_Y upregulated		Dclk1	-3.17665	O_Y downregulated		Rpl36al	0.294058	O_M upregulated		A830012C17Rik	-0.941778	O_M downregulated		Slc28a2	0.590794	M_Y upregulated		Col5a1	-2.03853	M_Y downregulated
Gm57005	0.68378	O_Y upregulated		Col8a2	-3.32121	O_Y downregulated		Pkig	0.383826	O_M upregulated		C130060C02Rik	-1.08211	O_M downregulated		Hmox1	0.610469	M_Y upregulated		Copz2	-2.44786	M_Y downregulated
Cmah	0.424046	O_Y upregulated		Fos	-0.895187	O_Y downregulated		Phf3	0.301475	O_M upregulated		Oasl1	-1.00429	O_M downregulated		Rgs18	0.72986	M_Y upregulated		Gm37065	-3.10206	M_Y downregulated
F730016J06Rik	0.764818	O_Y upregulated		Rgl1	-1.38296	O_Y downregulated		Snrpd3	0.384493	O_M upregulated		Zfp831	-0.262639	O_M downregulated		Gng12	0.335502	M_Y upregulated		Tppp3	-2.42351	M_Y downregulated
Oprm1	0.643983	O_Y upregulated		Mfap5	-2.94047	O_Y downregulated		Smyd3	0.681495	O_M upregulated		Ier2	-0.252923	O_M downregulated		Snx10	0.310315	M_Y upregulated		Mllt3	-1.30817	M_Y downregulated
Fam222b	0.58835	O_Y upregulated		Vit	-2.38632	O_Y downregulated		Ybx3	0.489507	O_M upregulated		Plac9	-1.07226	O_M downregulated		Impa2	0.58616	M_Y upregulated		Snhg1	-1.01765	M_Y downregulated
Tmem38b	0.272926	O_Y upregulated		Irs1	-2.60265	O_Y downregulated		Mcm2	0.757288	O_M upregulated		Vasn	-1.40741	O_M downregulated		Agps	0.598651	M_Y upregulated		Il12a	-2.19128	M_Y downregulated
Slc17a9	0.975938	O_Y upregulated		Ppa1	-2.0719	O_Y downregulated		Rftn1	0.6465	O_M upregulated		Ccdc189	-0.469106	O_M downregulated		Arap3	0.547945	M_Y upregulated		Edil3	-1.90328	M_Y downregulated
Mboat7	0.437871	O_Y upregulated		Paip2	-0.632732	O_Y downregulated		Syngr1	0.80251	O_M upregulated		Gm28905	-0.865919	O_M downregulated		Tpm3	0.255379	M_Y upregulated		1700027J07Rik	-2.4638	M_Y downregulated
Nbeal2	0.723142	O_Y upregulated		Arntl	-1.75342	O_Y downregulated		Gtf2a2	0.370355	O_M upregulated		Zxdc	-0.347104	O_M downregulated		Fpr1	0.273653	M_Y upregulated		Odc1	-0.599606	M_Y downregulated
Gm30716	1.02388	O_Y upregulated		Scd1	-1.00136	O_Y downregulated		Slc14a1	0.656088	O_M upregulated		Pcolce2	-2.38132	O_M downregulated		Stim2	0.340842	M_Y upregulated		Lox	-2.17619	M_Y downregulated
Xpc	0.587962	O_Y upregulated		Mylip	-0.895026	O_Y downregulated		Cep164	0.595263	O_M upregulated		Klra17	-0.291536	O_M downregulated		Ppbp	7.4175	M_Y upregulated		Cdh11	-2.07508	M_Y downregulated
E2f2	0.345621	O_Y upregulated		Pdgfrb	-1.79884	O_Y downregulated		Mns1	0.668828	O_M upregulated		Zfhx4	-0.814022	O_M downregulated		Cdc42se1	0.397721	M_Y upregulated		B3gnt5	-1.76832	M_Y downregulated
Emb	0.275655	O_Y upregulated		Spp1	-2.20632	O_Y downregulated		Ctss	0.373207	O_M upregulated		Dpysl3	-1.15269	O_M downregulated		Tnnt1	1.16855	M_Y upregulated		Serinc5	-1.38653	M_Y downregulated
Adap1	0.821468	O_Y upregulated		Prss23	-2.21413	O_Y downregulated		Art4	0.927765	O_M upregulated		Gm2848	-0.513441	O_M downregulated		Bin3	0.371913	M_Y upregulated		Vkorc1	-1.84694	M_Y downregulated
Galns	0.700369	O_Y upregulated		Pdgfa	-2.88015	O_Y downregulated		Gm56980	0.511915	O_M upregulated		Gm40787	-0.667738	O_M downregulated		Msmo1	0.69443	M_Y upregulated		Eif3e	-0.921044	M_Y downregulated
Ggt1	1.75817	O_Y upregulated		Ifi27	-0.711177	O_Y downregulated		Med7	0.455195	O_M upregulated		9430060I03Rik	-0.620579	O_M downregulated		Ndufa13	0.308103	M_Y upregulated		Ybx3	-0.815722	M_Y downregulated
Macir	0.396287	O_Y upregulated		Maged2	-2.9548	O_Y downregulated		Immt	0.612688	O_M upregulated		Itih5	-0.557579	O_M downregulated		Plin3	0.764736	M_Y upregulated		Ube2o	-0.911498	M_Y downregulated
Rpl23a	0.276276	O_Y upregulated		mt-Nd4	-0.626903	O_Y downregulated		Cox6b2	0.674562	O_M upregulated		Pmp22	-1.04678	O_M downregulated		Mir142hg	0.353565	M_Y upregulated		Mylip	-0.941274	M_Y downregulated
Fnbp1	0.265463	O_Y upregulated		Pkd2	-2.11191	O_Y downregulated		R3hdm1	0.461416	O_M upregulated		Katna1	-0.260005	O_M downregulated		Atp11a	0.567791	M_Y upregulated		Tgfb2	-1.36493	M_Y downregulated
Inpp4a	0.369117	O_Y upregulated		Rhoj	-2.13545	O_Y downregulated		Mfsd2b	0.72853	O_M upregulated		Rhou	-0.27471	O_M downregulated		1700020L24Rik	1.00679	M_Y upregulated		Cd2	-2.18091	M_Y downregulated
Ndufa1	0.381104	O_Y upregulated		Cerk	-1.39848	O_Y downregulated		Prdx1	0.303834	O_M upregulated		Junos	-0.310897	O_M downregulated		Ralb	0.508163	M_Y upregulated		Ank1	-1.01229	M_Y downregulated
Slc31a2	0.451975	O_Y upregulated		Rora	-0.685522	O_Y downregulated		Dyrk3	0.624182	O_M upregulated		Cyp51	-0.445815	O_M downregulated		Pld1	0.749806	M_Y upregulated		Ndufa4l2	-3.12755	M_Y downregulated
Ptpn18	0.306992	O_Y upregulated		Slit3	-1.60721	O_Y downregulated		Asb17os	0.903209	O_M upregulated		Pcbd2	-0.264793	O_M downregulated		Gm1604a	1.01529	M_Y upregulated		Gm19951	-0.540401	M_Y downregulated
Septin9	0.459846	O_Y upregulated		Tpm2	-2.51982	O_Y downregulated		H2-Aa	0.728638	O_M upregulated		Lrrc49	-1.00117	O_M downregulated		Ppp2r5a	0.277325	M_Y upregulated		Sash1	-1.49175	M_Y downregulated
Stk10	0.294808	O_Y upregulated		Prkd1	-2.57647	O_Y downregulated		Mapk6	0.355798	O_M upregulated		Ncam1	-0.334436	O_M downregulated		Cfp	0.446329	M_Y upregulated		Gpx3	-1.69769	M_Y downregulated
Soat1	0.37155	O_Y upregulated		Fchsd2	-0.891705	O_Y downregulated		Ighm	0.712198	O_M upregulated		Gm56771	-0.603221	O_M downregulated		Tcn2	0.365395	M_Y upregulated		Eny2	-1.01317	M_Y downregulated
Msl1	0.412855	O_Y upregulated		Fhl1	-2.42983	O_Y downregulated		Dapk2	0.580645	O_M upregulated		Ugdh	-0.443025	O_M downregulated		Atrn	0.405683	M_Y upregulated		Rpl18a	-0.518048	M_Y downregulated
Slc22a15	0.2874	O_Y upregulated		Gpm6b	-1.63758	O_Y downregulated		Kcnq5	0.652762	O_M upregulated		E230016M11Rik	-0.502609	O_M downregulated		Ranbp9	0.407349	M_Y upregulated		Naaladl2	-1.5095	M_Y downregulated
Gm10552	0.597784	O_Y upregulated		Sgce	-2.65664	O_Y downregulated		Snx15	0.643328	O_M upregulated		Trim12c	-0.252002	O_M downregulated		Fam117b	0.578562	M_Y upregulated		Maf	-1.26048	M_Y downregulated
Uhrf1bp1l	0.324368	O_Y upregulated		Snhg1	-0.94153	O_Y downregulated		Irf8	0.613843	O_M upregulated		Gm30963	-0.378304	O_M downregulated		Adgrg3	0.426669	M_Y upregulated		H2-Eb1	-1.61012	M_Y downregulated
Kctd20	0.32606	O_Y upregulated		Tgfbr3	-1.46641	O_Y downregulated		Immp2l	0.993737	O_M upregulated		Rdm1	-0.642396	O_M downregulated		Klf2	0.47538	M_Y upregulated		Sh3rf1	-1.89101	M_Y downregulated
Rab5c	0.304833	O_Y upregulated		C1s1	-1.79889	O_Y downregulated		Ssh1	0.818471	O_M upregulated		Gm57325	-0.456628	O_M downregulated		Klf6	0.463269	M_Y upregulated		Sorcs2	-2.3092	M_Y downregulated
Fam111a	0.374618	O_Y upregulated		Septin11	-1.07757	O_Y downregulated		Cct6a	0.575731	O_M upregulated		Gm27211	-0.96525	O_M downregulated		Junos	0.860625	M_Y upregulated		Lynx1	-2.82934	M_Y downregulated
Exoc6	0.321128	O_Y upregulated		Nectin3	-2.60179	O_Y downregulated		Mki67	0.458457	O_M upregulated		Ibsp	-1.52024	O_M downregulated		Cox5b	0.335977	M_Y upregulated		Rpl22	-0.569951	M_Y downregulated
Cyfip1	0.328991	O_Y upregulated		Flrt2	-2.12452	O_Y downregulated		Slc43a2	0.426592	O_M upregulated		4933411E08Rik	-1.02976	O_M downregulated		Scamp1	0.651893	M_Y upregulated		Nr4a2	-1.16991	M_Y downregulated
Aatk	0.977984	O_Y upregulated		P3h3	-2.91821	O_Y downregulated		Jak2	0.404196	O_M upregulated		Amdhd2	-0.378443	O_M downregulated		Sla	0.395813	M_Y upregulated		Srsf3	-0.578891	M_Y downregulated
Kcnab2	0.905324	O_Y upregulated		Slc1a5	-0.937632	O_Y downregulated		Fam234b	0.781751	O_M upregulated		Cald1	-0.488222	O_M downregulated		Gm56622	0.991359	M_Y upregulated		Myzap	-3.05523	M_Y downregulated
Cldn15	0.873765	O_Y upregulated		Matn2	-2.60408	O_Y downregulated		Paics	0.693142	O_M upregulated		Gm13431	-0.744914	O_M downregulated		Myo5a	0.354604	M_Y upregulated		Adamts6	-1.97456	M_Y downregulated
1600014C10Rik	0.71323	O_Y upregulated		Sbf2	-1.34586	O_Y downregulated		Slc11a2	0.917369	O_M upregulated		Tsc22d2	-0.384685	O_M downregulated		Tmx4	0.64299	M_Y upregulated		Ifi209	-1.47534	M_Y downregulated
Asns	0.742414	O_Y upregulated		Medag	-2.69973	O_Y downregulated		Hnrnpm	0.295158	O_M upregulated		Creb5	-0.572036	O_M downregulated		Scnn1a	0.983003	M_Y upregulated		Hsp90ab1	-0.613273	M_Y downregulated
Entpd3	1.87901	O_Y upregulated		Enpp2	-2.66384	O_Y downregulated		Trim59	0.538253	O_M upregulated		Fam117b	-0.292106	O_M downregulated		Prdx6	0.331879	M_Y upregulated		Serpine1	-1.79278	M_Y downregulated
Csf3r	0.27073	O_Y upregulated		P4ha2	-3.39534	O_Y downregulated		Cln8	0.810048	O_M upregulated		Tmem205	-0.376936	O_M downregulated		Pigx	0.52454	M_Y upregulated		Rgl1	-1.43319	M_Y downregulated
Cep128	0.385569	O_Y upregulated		S1pr1	-1.27333	O_Y downregulated		Tacc1	0.302867	O_M upregulated		Gm45885	-1.13902	O_M downregulated		Zmpste24	0.712555	M_Y upregulated		Rhd	-1.08504	M_Y downregulated
Pi16	0.308346	O_Y upregulated		Myzap	-3.06083	O_Y downregulated		Alkbh8	0.809499	O_M upregulated		Adamts1	-1.24855	O_M downregulated		Ppp1ca	0.282979	M_Y upregulated		Lncpint	-0.972669	M_Y downregulated
Gfpt1	0.502323	O_Y upregulated		Cspg4	-3.51926	O_Y downregulated		Mrpl20	0.30851	O_M upregulated		Lonrf1	-0.380006	O_M downregulated		H2aj	0.321913	M_Y upregulated		Mmp13	-2.73072	M_Y downregulated
Gcnt1	0.447558	O_Y upregulated		Luzp1	-1.29132	O_Y downregulated		Lipg	1.0957	O_M upregulated		Hmgn2-ps	-0.350443	O_M downregulated		Arfgef1	0.33546	M_Y upregulated		Sgcd	-1.92154	M_Y downregulated
Sh3bp1	0.829728	O_Y upregulated		Mylk	-2.26592	O_Y downregulated		Ppp1cc	0.314262	O_M upregulated		S100a16	-1.15215	O_M downregulated		Abracl	0.306097	M_Y upregulated		Rps23	-0.459654	M_Y downregulated
Gatm	0.932419	O_Y upregulated		Angptl2	-1.98618	O_Y downregulated		Bcl2	1.08891	O_M upregulated		Clec3b	-1.64845	O_M downregulated		Grn	0.408051	M_Y upregulated		Hspa5	-0.488275	M_Y downregulated
Vcl	0.259998	O_Y upregulated		Matn3	-4.74169	O_Y downregulated		Stradb	0.57384	O_M upregulated		Vill	-0.332997	O_M downregulated		Wdfy3	0.428181	M_Y upregulated		Lmcd1	-2.77817	M_Y downregulated
H2aj	0.254007	O_Y upregulated		Sertad4	-3.97727	O_Y downregulated		Cd244a	0.920073	O_M upregulated		Fosb	-0.267232	O_M downregulated		Hdac4	0.335558	M_Y upregulated		Mgst3	-1.17468	M_Y downregulated
Ampd3	0.441275	O_Y upregulated		Tgfb3	-2.29447	O_Y downregulated		Themis	2.09469	O_M upregulated		1810021B22Rik	-0.816876	O_M downregulated		Tcf20	0.445093	M_Y upregulated		Pdgfrl	-2.61127	M_Y downregulated
Atp6v1a	0.281186	O_Y upregulated		Mcc	-2.52921	O_Y downregulated		Cited4	0.990178	O_M upregulated		Rigi	-0.263628	O_M downregulated		Xpc	0.743489	M_Y upregulated		Camk2d	-1.15688	M_Y downregulated
Mcu	0.263508	O_Y upregulated		Rab34	-2.42441	O_Y downregulated		Rab3il1	0.708827	O_M upregulated		Pde1a	-0.886589	O_M downregulated		Lrrfip2	0.272548	M_Y upregulated		Nrip1	-0.71783	M_Y downregulated
Gpr160	0.844369	O_Y upregulated		Mir100hg	-2.0027	O_Y downregulated		Slk	0.291621	O_M upregulated		Sned1	-0.537915	O_M downregulated		Orai1	0.374149	M_Y upregulated		Rbfox2	-1.65032	M_Y downregulated
Prkab1	0.499169	O_Y upregulated		Ptprk	-2.08544	O_Y downregulated		Gm26749	0.783527	O_M upregulated		1700020L24Rik	-0.30092	O_M downregulated		Gm10552	0.667836	M_Y upregulated		Tpm1	-1.22312	M_Y downregulated
Slc40a1	0.429086	O_Y upregulated		Plxna2	-2.02613	O_Y downregulated		A330040F15Rik	0.553075	O_M upregulated		Gm57025	-1.16305	O_M downregulated		Raf1	0.417483	M_Y upregulated		Lrp1	-1.20111	M_Y downregulated
Kif13b	0.405867	O_Y upregulated		Fam3c	-1.55767	O_Y downregulated		Gm41604	1.04034	O_M upregulated		Pwp1	-0.342766	O_M downregulated		Tspan5	0.436802	M_Y upregulated		Chd3	-1.49917	M_Y downregulated
Dnajc5	0.335925	O_Y upregulated		Adarb1	-1.65346	O_Y downregulated		Spint1	1.75005	O_M upregulated		Gapt	-0.315054	O_M downregulated		Acap1	0.572099	M_Y upregulated		Slc4a1	-0.836309	M_Y downregulated
Acvr1b	0.914352	O_Y upregulated		Mmp14	-2.12735	O_Y downregulated		Top2b	0.312519	O_M upregulated		Fnta	-0.275939	O_M downregulated		Arhgap4	0.441117	M_Y upregulated		Adamts2	-1.88619	M_Y downregulated
Il36g	0.351459	O_Y upregulated		Clic4	-0.905612	O_Y downregulated		Sh3tc1	0.818049	O_M upregulated		Col6a2	-0.94431	O_M downregulated		Cited2	0.797999	M_Y upregulated		Dtx1	-2.76912	M_Y downregulated
Sos2	0.309385	O_Y upregulated		Ltbp1	-2.28534	O_Y downregulated		Ccl5	1.83564	O_M upregulated		Cmpk2	-0.428691	O_M downregulated		Flot1	0.417162	M_Y upregulated		Ank	-0.992339	M_Y downregulated
Ppp2cb	0.493497	O_Y upregulated		Selenok	-0.397006	O_Y downregulated		Psmd9	0.409836	O_M upregulated		Dnah6	-0.932352	O_M downregulated		Lmo1	0.664421	M_Y upregulated		Cav1	-1.80719	M_Y downregulated
Tecr	0.31462	O_Y upregulated		Entrep2	-4.42801	O_Y downregulated		Ctla4	1.05708	O_M upregulated		Cacna2d1	-1.03806	O_M downregulated		Arid3a	0.387913	M_Y upregulated		Grb10	-1.91702	M_Y downregulated
Tnfrsf26	0.854866	O_Y upregulated		Map1b	-1.87106	O_Y downregulated		Ube2c	0.341543	O_M upregulated		Zfp953	-0.496461	O_M downregulated		Olr1	0.589285	M_Y upregulated		Gm56768	-2.65481	M_Y downregulated
Golim4	0.339214	O_Y upregulated		Fam180a	-4.53511	O_Y downregulated		Akt3	0.454146	O_M upregulated		Parp10	-0.448397	O_M downregulated		Ssh2	0.302017	M_Y upregulated		Gpr155	-2.20669	M_Y downregulated
Treml2	0.371652	O_Y upregulated		Tmem47	-2.7516	O_Y downregulated		Sod1	0.520926	O_M upregulated		Ifit1	-0.924817	O_M downregulated		Diaph2	0.31856	M_Y upregulated		Meg3	-2.40186	M_Y downregulated
Ighg2c	7.13028	O_Y upregulated		Pard3b	-1.30744	O_Y downregulated		Ssbp4	0.579583	O_M upregulated		Nfkbil1	-0.324315	O_M downregulated		Trip4	0.616993	M_Y upregulated		Tspo2	-0.974566	M_Y downregulated
Ncbp1	0.553567	O_Y upregulated		Gxylt2	-2.57701	O_Y downregulated		Scoc	0.820451	O_M upregulated		Cavin3	-0.979862	O_M downregulated		Cpa6	0.800602	M_Y upregulated		Mmp14	-2.57803	M_Y downregulated
Svip	0.57129	O_Y upregulated		Omd	-3.1916	O_Y downregulated		Rras2	1.37277	O_M upregulated		Gm11592	-1.03306	O_M downregulated		Nbeal2	0.774955	M_Y upregulated		Tnfrsf12a	-1.82061	M_Y downregulated
Bak1	0.550256	O_Y upregulated		Yap1	-2.35806	O_Y downregulated		Ikzf2	1.29822	O_M upregulated		Gm32515	-0.433317	O_M downregulated		Galns	0.846002	M_Y upregulated		Kel	-0.902202	M_Y downregulated
Cox6b1	0.273259	O_Y upregulated		Ramp2	-2.55441	O_Y downregulated		Rnf8	0.507977	O_M upregulated		Gm31583	-0.511517	O_M downregulated		Jchain	0.771916	M_Y upregulated		Fkbp1a	-1.27578	M_Y downregulated
Tbcb	0.351558	O_Y upregulated		Ttc28	-1.23059	O_Y downregulated		Ago2	0.28591	O_M upregulated		Lbp	-0.263237	O_M downregulated		Vamp8	0.272706	M_Y upregulated		Gm32196	-2.88467	M_Y downregulated
Cox6c	0.256297	O_Y upregulated		Blvrb	-0.458956	O_Y downregulated		Gimap5	1.53683	O_M upregulated		Gm56981	-1.35746	O_M downregulated		Stfa2l1	0.754503	M_Y upregulated		Vav2	-2.05873	M_Y downregulated
Edem2	0.72189	O_Y upregulated		Mmp23	-4.40805	O_Y downregulated		Scamp3	0.774448	O_M upregulated		Czib	-0.394926	O_M downregulated		Tmem170b	0.50915	M_Y upregulated		Itga9	-1.82956	M_Y downregulated
Ywhah	0.309925	O_Y upregulated		Hoxc10	-3.86187	O_Y downregulated		Cyth3	0.564679	O_M upregulated		Fmod	-0.343446	O_M downregulated		Pilrb1	0.503597	M_Y upregulated		Tgfbr3	-1.52809	M_Y downregulated
Myo1g	0.327057	O_Y upregulated		Pcdh9	-2.69593	O_Y downregulated		Setbp1	1.38197	O_M upregulated		Gm42670	-0.446389	O_M downregulated		Treml2	0.411629	M_Y upregulated		Cacna2d1	-2.11337	M_Y downregulated
Pnpla2	0.64426	O_Y upregulated		Fkbp14	-2.89586	O_Y downregulated		Slc7a5	0.358667	O_M upregulated		Cnnm2	-0.271263	O_M downregulated		Ints12	0.645332	M_Y upregulated		Sox9	-1.74358	M_Y downregulated
Gm56622	0.748231	O_Y upregulated		Sh3rf1	-1.25358	O_Y downregulated		Snrnp25	0.564792	O_M upregulated		Tgfb2	-1.63203	O_M downregulated		Dram1	0.587465	M_Y upregulated		Col15a1	-2.727	M_Y downregulated
Eml2	0.680228	O_Y upregulated		Tgfbr2	-0.897992	O_Y downregulated		Garem1	0.797512	O_M upregulated		Rap2a	-0.416351	O_M downregulated		Rab6a	0.378187	M_Y upregulated		Vasn	-1.24315	M_Y downregulated
Hrh2	0.894347	O_Y upregulated		Gulp1	-2.14749	O_Y downregulated		Smim1	0.777442	O_M upregulated		5830428M24Rik	-0.28502	O_M downregulated		Slc22a15	0.288657	M_Y upregulated		Kdelr3	-2.40837	M_Y downregulated
Slk	0.293962	O_Y upregulated		Zbtb10	-1.23901	O_Y downregulated		Acss1	0.917427	O_M upregulated		Lgals4	-0.885906	O_M downregulated		Adipor1	0.26798	M_Y upregulated		Ltbp4	-1.93466	M_Y downregulated
Ighg1	8.81636	O_Y upregulated		Epn2	-2.29225	O_Y downregulated		Tmem120b	0.7861	O_M upregulated		Myb	-0.315743	O_M downregulated		ENSMUSG00000121501	0.447819	M_Y upregulated		Hspd1	-1.09184	M_Y downregulated
Fhip1b	0.485585	O_Y upregulated		Robo1	-3.16949	O_Y downregulated		Snrpe	0.280791	O_M upregulated		Gm36159	-0.741568	O_M downregulated		Ak2	0.387734	M_Y upregulated		Cilp	-2.63908	M_Y downregulated
Rps12	0.274248	O_Y upregulated		Slc7a11	-0.774829	O_Y downregulated		Dcaf8	0.445517	O_M upregulated		Col5a2	-0.882357	O_M downregulated		Sell	0.259066	M_Y upregulated		Col5a3	-2.45904	M_Y downregulated
Frmd8	0.720154	O_Y upregulated		Phldb1	-2.014	O_Y downregulated		Runx3	0.886003	O_M upregulated		Rnf24	-0.346996	O_M downregulated		Dhx40	0.336854	M_Y upregulated		Scarf2	-2.69934	M_Y downregulated
Slc25a45	0.79183	O_Y upregulated		Zfp385b	-3.1207	O_Y downregulated		Cstdc4	0.324784	O_M upregulated		Gstcd	-0.642628	O_M downregulated		Cmah	0.375047	M_Y upregulated		Cblb	-1.00402	M_Y downregulated
Was	0.415135	O_Y upregulated		Sdk2	-2.77508	O_Y downregulated		Acbd3	0.3861	O_M upregulated		Spp1	-0.547872	O_M downregulated		Npepps	0.365507	M_Y upregulated		Oaf	-1.63217	M_Y downregulated
Wipi1	0.585765	O_Y upregulated		Tnmd	-4.17738	O_Y downregulated		Ccr5	1.22649	O_M upregulated		Rin2	-0.288048	O_M downregulated		Bbln	0.396249	M_Y upregulated		Imp3	-1.23343	M_Y downregulated
Samd9l	0.31252	O_Y upregulated		Fat1	-2.43288	O_Y downregulated		Canx	0.364646	O_M upregulated		Prkrip1	-0.326475	O_M downregulated		Mid1ip1	0.642816	M_Y upregulated		Rnase4	-1.48505	M_Y downregulated
Ralb	0.376699	O_Y upregulated		Ntn1	-2.25276	O_Y downregulated		Gm867	0.569326	O_M upregulated		Pla2g4a	-0.30432	O_M downregulated		Notch1	0.367759	M_Y upregulated		Hnrnpa1	-0.828443	M_Y downregulated
Gab3	0.735429	O_Y upregulated		Crispld1	-3.71969	O_Y downregulated		Dbi	0.421482	O_M upregulated		Ctsk	-1.06049	O_M downregulated		Ppp2cb	0.550207	M_Y upregulated		Ddr2	-1.4463	M_Y downregulated
Man2b1	0.316166	O_Y upregulated		Npm1	-0.607504	O_Y downregulated		Hebp1	0.672306	O_M upregulated		Prrx1	-0.738461	O_M downregulated		Mocos	0.555851	M_Y upregulated		Pcolce2	-0.927807	M_Y downregulated
Casp7	0.683762	O_Y upregulated		Pard3	-0.626338	O_Y downregulated		Dapk1	0.363922	O_M upregulated		Ccn2	-0.576496	O_M downregulated		Plcb2	0.798115	M_Y upregulated		Gas6	-1.31327	M_Y downregulated
Zbtb7b	0.679758	O_Y upregulated		Stard13	-2.57741	O_Y downregulated		Fn3k	0.703259	O_M upregulated		Usp5	-0.379626	O_M downregulated		Asnsd1	0.519983	M_Y upregulated		Fam3c	-1.72423	M_Y downregulated
Shtn1	1.68424	O_Y upregulated		Ikbip	-1.75281	O_Y downregulated		Gna13	0.36649	O_M upregulated		Gm57275	-0.588001	O_M downregulated		Uqcc5	0.534342	M_Y upregulated		Gimap1	-2.22039	M_Y downregulated
Tmem63a	0.631609	O_Y upregulated		Cxcl14	-1.57439	O_Y downregulated		Nudcd3	0.397913	O_M upregulated		Igfbp4	-0.300988	O_M downregulated		Tnfaip8l2	0.521497	M_Y upregulated		Smco4	-2.17854	M_Y downregulated
Setd1b	0.417451	O_Y upregulated		Cd200	-1.97867	O_Y downregulated		Cdc42ep4	0.545011	O_M upregulated		Fbxo31	-0.374614	O_M downregulated		Asprv1	0.388473	M_Y upregulated		Chsy3	-1.54482	M_Y downregulated
Sgk3	0.302553	O_Y upregulated		Boc	-2.79008	O_Y downregulated		Eps8	0.551014	O_M upregulated		Pxylp1	-0.287824	O_M downregulated		Exoc6	0.357363	M_Y upregulated		Btaf1	-0.665624	M_Y downregulated
Edem1	0.369182	O_Y upregulated		Col5a1	-2.12389	O_Y downregulated		4930422I22Rik	0.809313	O_M upregulated		Gm57189	-0.371805	O_M downregulated		Ica1	0.64952	M_Y upregulated		Mia	-1.31505	M_Y downregulated
Pilrb2	0.26513	O_Y upregulated		Gnas	-0.627972	O_Y downregulated		Mafb	0.616548	O_M upregulated		Htra3	-0.943735	O_M downregulated		Alas1	0.270929	M_Y upregulated		Ppp1r16b	-1.38577	M_Y downregulated
Rplp2	0.302112	O_Y upregulated		Enah	-2.09184	O_Y downregulated		Fam104a	0.329876	O_M upregulated		Lyz1	-0.765204	O_M downregulated		Fam222b	0.670807	M_Y upregulated		Hint1	-0.624513	M_Y downregulated
Tfdp1	0.436148	O_Y upregulated		Plekho1	-1.32385	O_Y downregulated		Msi2	0.531696	O_M upregulated		Glis3	-0.367199	O_M downregulated		Msl1	0.418136	M_Y upregulated		Igll1	-2.70351	M_Y downregulated
Gpr84	0.601529	O_Y upregulated		Gm34095	-4.14288	O_Y downregulated		Cerk	0.512774	O_M upregulated		Gm57355	-0.740866	O_M downregulated		Fermt3	0.362031	M_Y upregulated		Sbf2	-1.53108	M_Y downregulated
Ndst1	0.595552	O_Y upregulated		Smco4	-1.87954	O_Y downregulated		Snrpd1	0.329085	O_M upregulated		Gm56957	-0.529851	O_M downregulated		Ifnlr1	0.548865	M_Y upregulated		Lpar1	-1.78937	M_Y downregulated
Ap2s1	0.328212	O_Y upregulated		Il12a	-1.64654	O_Y downregulated		Gm20404	0.458032	O_M upregulated		Smg9	-0.349863	O_M downregulated		Ywhab	0.28834	M_Y upregulated		Ank2	-2.18152	M_Y downregulated
Vps26b	0.729754	O_Y upregulated		Arhgap42	-2.12615	O_Y downregulated		Serbp1	0.320106	O_M upregulated		Tal2	-0.829343	O_M downregulated		Aurkaip1	0.378823	M_Y upregulated		Lamb2	-2.04317	M_Y downregulated
Got2	0.360643	O_Y upregulated		Hnrnpa0	-0.56424	O_Y downregulated		Ncapd2	0.513691	O_M upregulated		Fbln1	-0.402009	O_M downregulated		Rassf5	0.373718	M_Y upregulated		Btg3	-1.09229	M_Y downregulated
Tnnt1	0.962132	O_Y upregulated		Fbln7	-2.48677	O_Y downregulated		Eci2	0.600853	O_M upregulated		Gm57200	-0.69265	O_M downregulated		Ifit1bl2	1.44513	M_Y upregulated		Snx29	-1.48004	M_Y downregulated
Syngr2	0.412788	O_Y upregulated		Snx30	-1.32032	O_Y downregulated		Spata6	0.720964	O_M upregulated		Adamts5	-1.04374	O_M downregulated		Srebf2	0.519599	M_Y upregulated		Coq7	-1.99671	M_Y downregulated
Ddi2	0.429333	O_Y upregulated		Trp53i11	-1.55594	O_Y downregulated		Swt1	0.467612	O_M upregulated		Uaca	-0.725452	O_M downregulated		Aatk	1.15036	M_Y upregulated		Tmcc2	-0.765507	M_Y downregulated
Tcp11l2	0.264092	O_Y upregulated		Ccr7	-1.49153	O_Y downregulated		Galnt10	0.603681	O_M upregulated		Htra1	-1.22069	O_M downregulated		Septin9	0.479025	M_Y upregulated		Sulf1	-1.78473	M_Y downregulated
Mid1ip1	0.413552	O_Y upregulated		Srpx2	-3.14889	O_Y downregulated		Uhrf1	0.654902	O_M upregulated		Chac1	-1.06355	O_M downregulated		Phactr2	0.361675	M_Y upregulated		Camsap2	-1.28685	M_Y downregulated
Znhit1	0.419931	O_Y upregulated		Rcan1	-1.90346	O_Y downregulated		Hif1a	0.29767	O_M upregulated		Ackr3	-0.95208	O_M downregulated		Jun	0.547085	M_Y upregulated		Bglap2	-1.92996	M_Y downregulated
Aurkaip1	0.324961	O_Y upregulated		Cacna1e	-1.95418	O_Y downregulated		Il13ra1	0.501935	O_M upregulated		Gm56680	-0.817918	O_M downregulated		Dbnl	0.283305	M_Y upregulated		Islr	-1.81408	M_Y downregulated
Rbfa	0.346732	O_Y upregulated		Cpxm1	-3.81227	O_Y downregulated		4930469K13Rik	0.636728	O_M upregulated		Rhoc	-0.271555	O_M downregulated		9830107B12Rik	0.459042	M_Y upregulated		Angptl1	-2.56444	M_Y downregulated
Tcf20	0.344077	O_Y upregulated		Pdzd2	-2.2548	O_Y downregulated		Nsmce4a	0.429319	O_M upregulated		Vnn3	-0.703798	O_M downregulated		Apobr	0.470787	M_Y upregulated		Il21r	-1.77135	M_Y downregulated
Mfsd6	0.419174	O_Y upregulated		mt-Nd1	-0.624841	O_Y downregulated		Kif22	0.632679	O_M upregulated		Rps6kc1	-0.410667	O_M downregulated		Rps6ka2	0.330295	M_Y upregulated		Tspan33	-0.923023	M_Y downregulated
Man1c1	0.533765	O_Y upregulated		Fcmr	-1.77326	O_Y downregulated		Ptpa	0.478544	O_M upregulated		Zfp518a	-0.361588	O_M downregulated		Soat1	0.397541	M_Y upregulated		Egfr	-1.44735	M_Y downregulated
Gm20404	0.503573	O_Y upregulated		Zcchc14	-1.97485	O_Y downregulated		Fam169b	0.660929	O_M upregulated		Gm12185	-0.320343	O_M downregulated		Zfp516	0.366545	M_Y upregulated		Cdh13	-2.01434	M_Y downregulated
F10	0.635528	O_Y upregulated		Ptp4a3	-0.929436	O_Y downregulated		Ptp4a2	0.255576	O_M upregulated		Olfml3	-1.05204	O_M downregulated		Cdkn2d	0.251986	M_Y upregulated		Fkbp10	-2.51143	M_Y downregulated
Sipa1	0.425402	O_Y upregulated		Sash1	-1.25763	O_Y downregulated		Dek	0.486351	O_M upregulated		Col12a1	-0.974969	O_M downregulated		Slc39a11	0.708272	M_Y upregulated		Fap	-1.69253	M_Y downregulated
Ctnnbip1	0.768208	O_Y upregulated		Crtap	-2.1066	O_Y downregulated		H2-Ab1	0.533231	O_M upregulated		Ccdc173	-0.650781	O_M downregulated		Mvb12b	0.594812	M_Y upregulated		Smoc2	-1.79218	M_Y downregulated
Cox5a	0.268329	O_Y upregulated		Coq7	-2.08878	O_Y downregulated		Apol11a	0.973772	O_M upregulated		H2-T24	-0.507367	O_M downregulated		Bcl6	0.296374	M_Y upregulated		Thbs3	-2.07397	M_Y downregulated
Ptpn22	1.09488	O_Y upregulated		Rftn1	-0.938978	O_Y downregulated		Mcm7	0.557635	O_M upregulated		Fap	-0.593202	O_M downregulated		Tiam1	0.496753	M_Y upregulated		Txndc5	-1.12035	M_Y downregulated
Apoc2	0.756559	O_Y upregulated		Ccn4	-3.1382	O_Y downregulated		Foxo1	0.773801	O_M upregulated		Gm11714	-0.260026	O_M downregulated		Pde4d	0.48449	M_Y upregulated		Gja1	-1.78033	M_Y downregulated
Plekhg1	0.372193	O_Y upregulated		Nfix	-1.48938	O_Y downregulated		Apex2	0.768099	O_M upregulated		Fcgrt	-0.835454	O_M downregulated		Pxylp1	0.974461	M_Y upregulated		Ppa1	-1.22352	M_Y downregulated
Slc8b1	0.479044	O_Y upregulated		Ninj1	-0.833151	O_Y downregulated		Rfx2	0.984611	O_M upregulated		Ssr2	-0.2789	O_M downregulated		Map3k5	0.254197	M_Y upregulated		Jakmip1	-2.08958	M_Y downregulated
Frrs1	0.443089	O_Y upregulated		Bcr	-1.30825	O_Y downregulated		Serpinb8	0.990053	O_M upregulated		Adtrp	-0.437029	O_M downregulated		Cln3	0.391022	M_Y upregulated		Bmp1	-2.12467	M_Y downregulated
Pip5k1b	0.280916	O_Y upregulated		Nr1d1	-1.97759	O_Y downregulated		Agfg2	0.705498	O_M upregulated		Paqr7	-0.400395	O_M downregulated		Trib1	0.390409	M_Y upregulated		Smarca4	-1.54808	M_Y downregulated
Tmx4	0.296119	O_Y upregulated		Foxp1	-0.988356	O_Y downregulated		Dennd4c	0.577831	O_M upregulated		Ptms	-0.272997	O_M downregulated		Peli2	0.432595	M_Y upregulated		Mndal	-1.09545	M_Y downregulated
Insr	0.318241	O_Y upregulated		Txndc11	-1.4163	O_Y downregulated		Sdhaf1	0.707671	O_M upregulated		Ifi205	-1.41243	O_M downregulated		Zfhx3	0.360858	M_Y upregulated		Zfhx4	-1.65755	M_Y downregulated
B4galnt1	0.837689	O_Y upregulated		Plxdc2	-0.82988	O_Y downregulated		Ptdss2	0.653481	O_M upregulated		Gm57034	-0.838312	O_M downregulated		Rab32	0.361019	M_Y upregulated		S100a4	-1.05421	M_Y downregulated
I830077J02Rik	0.559566	O_Y upregulated		Serinc5	-1.36117	O_Y downregulated		Atp10d	0.419982	O_M upregulated		Acad8	-0.554696	O_M downregulated		Ccdc88b	0.402554	M_Y upregulated		Lpin2	-0.712657	M_Y downregulated
Prss57	1.35974	O_Y upregulated		Sema3c	-3.10679	O_Y downregulated		Il4ra	0.469003	O_M upregulated		Ldhb	-0.462206	O_M downregulated		Cib2	0.866315	M_Y upregulated		Fchsd2	-1.27924	M_Y downregulated
Cdca7	0.664296	O_Y upregulated		Lima1	-1.4186	O_Y downregulated		Nxpe4	0.64396	O_M upregulated		Gm15232	-0.472369	O_M downregulated		Pip5k1b	0.286835	M_Y upregulated		Cpe	-2.4017	M_Y downregulated
Acsl1	0.267794	O_Y upregulated		Rian	-3.81968	O_Y downregulated		Zeb2	0.326927	O_M upregulated		Erich1	-0.323973	O_M downregulated		Mcee	0.646668	M_Y upregulated		Tnfrsf19	-2.27022	M_Y downregulated
Trappc14	0.652508	O_Y upregulated		Msrb3	-1.47621	O_Y downregulated		Eif3c	0.326805	O_M upregulated		Senp2	-0.290907	O_M downregulated		Dok3	0.262824	M_Y upregulated		Dyrk2	-1.35582	M_Y downregulated
Calcrl	0.291553	O_Y upregulated		Sdc3	-1.2364	O_Y downregulated		Usp7	0.411096	O_M upregulated		Ptgs1	-0.304892	O_M downregulated		Slc17a9	0.99374	M_Y upregulated		Sub1	-0.388978	M_Y downregulated
Psmb3	0.253792	O_Y upregulated		Gm52870	-1.85291	O_Y downregulated		Sbno2	0.357167	O_M upregulated		Dlc1	-0.480641	O_M downregulated		Mppe1	0.454443	M_Y upregulated		Magi2	-1.55735	M_Y downregulated
Prom1	0.755552	O_Y upregulated		Tubb2a	-1.41081	O_Y downregulated		Jarid2	0.352822	O_M upregulated		Zfp524	-0.478538	O_M downregulated		Slc25a11	0.525159	M_Y upregulated		Ift43	-1.97055	M_Y downregulated
S1pr4	0.413374	O_Y upregulated		Prdx4	-1.07394	O_Y downregulated		Rb1	0.351851	O_M upregulated		Usp18	-0.943412	O_M downregulated		Pbx2	0.558786	M_Y upregulated		Mafb	-0.897704	M_Y downregulated
Arap3	0.425148	O_Y upregulated		Bmp2	-2.05918	O_Y downregulated		Cd3g	1.52647	O_M upregulated		Pira2	-0.317692	O_M downregulated		Txndc17	0.29635	M_Y upregulated		Hba-a1	-1.23675	M_Y downregulated
Mark2	0.258148	O_Y upregulated		BC035044	-1.65142	O_Y downregulated		Car1	0.680148	O_M upregulated		Adar	-0.291859	O_M downregulated		Ap1s2	0.368547	M_Y upregulated		Tgif1	-0.932702	M_Y downregulated
Pbx2	0.473167	O_Y upregulated		Basp1	-0.971158	O_Y downregulated		Lrrc8b	0.63294	O_M upregulated		Gm6297	-0.506268	O_M downregulated		S1pr4	0.468408	M_Y upregulated		Ust	-1.13131	M_Y downregulated
Kbtbd7	0.533384	O_Y upregulated		Cpxm2	-3.29575	O_Y downregulated		Nme1	0.498062	O_M upregulated		Mpzl1	-0.427663	O_M downregulated		Flvcr1	0.754664	M_Y upregulated		Igsf10	-2.68567	M_Y downregulated
Map4k2	0.281042	O_Y upregulated		Slc12a3	-2.59651	O_Y downregulated		Gm2682	1.74274	O_M upregulated		Surf1	-0.342752	O_M downregulated		Atp5j	0.320373	M_Y upregulated		Marchf3	-0.681775	M_Y downregulated
Notch1	0.30116	O_Y upregulated		Golm2	-1.38376	O_Y downregulated		Fbxo3	0.423415	O_M upregulated		Gm57010	-0.550011	O_M downregulated		Pik3r6	0.890993	M_Y upregulated		Cdr2	-0.851429	M_Y downregulated
Gm1604a	0.795624	O_Y upregulated		Epha3	-2.31232	O_Y downregulated		Abr	0.419101	O_M upregulated		Gm41485	-0.837426	O_M downregulated		Dhrs9	0.324311	M_Y upregulated		Snx5	-1.10603	M_Y downregulated
1700020L24Rik	0.70587	O_Y upregulated		Scx	-4.32902	O_Y downregulated		Cct2	0.370201	O_M upregulated		Cavin1	-0.46795	O_M downregulated		I830077J02Rik	0.587514	M_Y upregulated		Ttc28	-1.4228	M_Y downregulated
Chp1	0.266324	O_Y upregulated		Cd2ap	-1.07106	O_Y downregulated		Nars2	0.638438	O_M upregulated		Stard4	-0.341662	O_M downregulated		9830166K06Rik	1.06412	M_Y upregulated		Neil1	-2.40399	M_Y downregulated
Osbpl2	0.650847	O_Y upregulated		Nid1	-2.13969	O_Y downregulated		Lsm6	0.332674	O_M upregulated		Trim34a	-0.27949	O_M downregulated		Trappc14	0.861568	M_Y upregulated		Dab2	-1.50245	M_Y downregulated
Vrk1	0.332063	O_Y upregulated		Ltbp2	-3.57569	O_Y downregulated		2310039H08Rik	0.622607	O_M upregulated		Nfib	-0.927059	O_M downregulated		Selplg	0.32687	M_Y upregulated		Eef2	-0.559312	M_Y downregulated
Stom	0.302186	O_Y upregulated		Ptk2	-1.79428	O_Y downregulated		Nipa2	0.318873	O_M upregulated		Gabbr1	-0.336872	O_M downregulated		Kif13b	0.516702	M_Y upregulated		Gnas	-0.637878	M_Y downregulated
Dgkh	0.276314	O_Y upregulated		Dab2	-1.60813	O_Y downregulated		Itpr3	1.24979	O_M upregulated		Cxcl12	-0.457945	O_M downregulated		Ugp2	0.345112	M_Y upregulated		Fbn1	-2.02953	M_Y downregulated
Ada	0.834627	O_Y upregulated		Wnt16	-3.61628	O_Y downregulated		Hmg20b	0.571799	O_M upregulated		Myoc	-1.2296	O_M downregulated		Arl11	0.625495	M_Y upregulated		Sod3	-2.62282	M_Y downregulated
Olfml2b	0.384358	O_Y upregulated		Col14a1	-2.56607	O_Y downregulated		Huwe1	0.437411	O_M upregulated		Aebp1	-1.51743	O_M downregulated		Tacstd2	0.654641	M_Y upregulated		Phlda3	-2.74928	M_Y downregulated
Prkd2	0.507635	O_Y upregulated		Pkdcc	-2.93335	O_Y downregulated		Fundc2	0.53146	O_M upregulated		Kpna4	-0.325436	O_M downregulated		Gbe1	0.334204	M_Y upregulated		Ap1ar	-1.56257	M_Y downregulated
Gdpd3	0.724263	O_Y upregulated		Ust	-0.657341	O_Y downregulated		Nudt21	0.36976	O_M upregulated		1600002D24Rik	-0.511566	O_M downregulated		Man1c1	0.63392	M_Y upregulated		Gpx7	-2.49578	M_Y downregulated
Rgs18	0.490528	O_Y upregulated		Cdkn1a	-1.03891	O_Y downregulated		Ctnnbip1	0.565843	O_M upregulated		Tmx4	-0.346871	O_M downregulated		Kif21b	0.53065	M_Y upregulated		Abcg2	-0.913995	M_Y downregulated
Ankrd13a	0.294385	O_Y upregulated		Wtip	-2.00342	O_Y downregulated		Ddx46	0.404012	O_M upregulated		Gm16083	-0.323747	O_M downregulated		Larp4b	0.305791	M_Y upregulated		Ryk	-1.719	M_Y downregulated
Sfxn5	0.487749	O_Y upregulated		Spats2l	-3.30057	O_Y downregulated		Ttll12	1.14695	O_M upregulated		Skint3	-0.992342	O_M downregulated		Sema4a	0.29853	M_Y upregulated		Acp5	-1.80275	M_Y downregulated
Stat3	0.252822	O_Y upregulated		Rabgap1l	-0.527129	O_Y downregulated		Myef2	0.628299	O_M upregulated		Tmem185b	-0.354985	O_M downregulated		Arhgef3	0.272544	M_Y upregulated		Fbln2	-1.87206	M_Y downregulated
Rab32	0.330231	O_Y upregulated		Ptprs	-1.21432	O_Y downregulated		Apoc2	0.549916	O_M upregulated		Mmp2	-1.14941	O_M downregulated		Mapk4	1.36291	M_Y upregulated		P3h4	-3.14048	M_Y downregulated
Surf4	0.290318	O_Y upregulated		Tcf7l2	-0.935978	O_Y downregulated		Nprl3	0.990561	O_M upregulated		Sdk1	-1.64242	O_M downregulated		Ppp1r2	0.276353	M_Y upregulated		Loxl2	-2.27685	M_Y downregulated
Lin28a	0.982008	O_Y upregulated		Ptprf	-2.54919	O_Y downregulated		Pgm2l1	0.270588	O_M upregulated		Col27a1	-1.05294	O_M downregulated		Tmem71	0.446973	M_Y upregulated		Col8a1	-3.01808	M_Y downregulated
Fam117b	0.286455	O_Y upregulated		Prdx2	-0.361701	O_Y downregulated		Limd1	0.496281	O_M upregulated		H2ac6	-0.611565	O_M downregulated		Slain2	0.404906	M_Y upregulated		Hsp90b1	-0.651138	M_Y downregulated
Agl	0.527968	O_Y upregulated		Slc29a1	-1.00141	O_Y downregulated		Tmem131	0.296265	O_M upregulated		Gm7854	-0.305579	O_M downregulated		Lpgat1	0.40025	M_Y upregulated		Gng11	-1.71709	M_Y downregulated
Uqcr10	0.263792	O_Y upregulated		Lama4	-2.58145	O_Y downregulated		Dennd2b	0.893791	O_M upregulated		Sobp	-1.0496	O_M downregulated		B4galt3	0.642017	M_Y upregulated		Shox2	-2.41576	M_Y downregulated
Lrch4	0.511696	O_Y upregulated		Gfra2	-4.52047	O_Y downregulated		Tnik	1.54463	O_M upregulated		Pdzrn3	-0.706621	O_M downregulated		Cklf	0.310644	M_Y upregulated		Ifi30	-0.827729	M_Y downregulated
Ighg3	9.0304	O_Y upregulated		Bmp5	-3.24736	O_Y downregulated		Lrrc8dos	0.911455	O_M upregulated		Colec12	-0.404695	O_M downregulated		Unc13d	0.709236	M_Y upregulated		Zfp706	-1.03168	M_Y downregulated
Akna	0.309629	O_Y upregulated		Tjp1	-1.58775	O_Y downregulated		Snhg4	0.815288	O_M upregulated		Fstl1	-0.6358	O_M downregulated		Zbtb7b	0.760983	M_Y upregulated		Col8a2	-2.68737	M_Y downregulated
Tspan32	0.445063	O_Y upregulated		Npas2	-2.83194	O_Y downregulated		Tgfbi	0.518135	O_M upregulated		Rnf5	-0.307914	O_M downregulated		Il17ra	0.256836	M_Y upregulated		Dnajc7	-1.83786	M_Y downregulated
Tgfbi	0.535395	O_Y upregulated		Ostn	-5.32827	O_Y downregulated		Kif2a	0.354317	O_M upregulated		Gm56842	-0.56153	O_M downregulated		Dynlt1f	0.57686	M_Y upregulated		Rhag	-0.736751	M_Y downregulated
Arl2bp	0.360012	O_Y upregulated		Pnrc1	-0.389347	O_Y downregulated		Asprv1	0.292864	O_M upregulated		Ppp1r3b	-0.266692	O_M downregulated		Lipg	1.67891	M_Y upregulated		Spta1	-0.89673	M_Y downregulated
Nfu1	0.335215	O_Y upregulated		Hdac8	-1.51252	O_Y downregulated		Slc22a4	0.586144	O_M upregulated		Gm20633	-1.02707	O_M downregulated		Cdk11b	0.338676	M_Y upregulated		Plcl1	-1.60234	M_Y downregulated
Tmem256	0.39579	O_Y upregulated		Efemp2	-2.35563	O_Y downregulated		Gm36756	0.446924	O_M upregulated		Cdc14a	-0.253481	O_M downregulated		Tbl1xr1	0.276011	M_Y upregulated		Maged2	-2.6382	M_Y downregulated
Ndufa6	0.251478	O_Y upregulated		C1qtnf6	-2.85292	O_Y downregulated		Snhg8	0.39433	O_M upregulated		Tmem132b	-0.814275	O_M downregulated		Nudt4	0.263119	M_Y upregulated		Epb42	-0.929354	M_Y downregulated
Prex1	0.304179	O_Y upregulated		Fscn1	-2.3387	O_Y downregulated		Evi5	0.430012	O_M upregulated		Eml1	-0.517286	O_M downregulated		Rnaseh2c	0.390761	M_Y upregulated		Osmr	-1.53412	M_Y downregulated
C1rl	1.10136	O_Y upregulated		mt-Atp6	-0.529098	O_Y downregulated		Gm57366	1.07849	O_M upregulated		Stat2	-0.344744	O_M downregulated		Map4k2	0.313293	M_Y upregulated		Cd93	-1.1619	M_Y downregulated
Armc3	0.793727	O_Y upregulated		Trim47	-1.96425	O_Y downregulated		Nap1l1	0.325454	O_M upregulated		1700019L13Rik	-0.849182	O_M downregulated		Gdpd3	0.867615	M_Y upregulated		Htra3	-1.95858	M_Y downregulated
Rassf2	0.413034	O_Y upregulated		Arhgap12	-1.31953	O_Y downregulated		Ccnb1	0.624096	O_M upregulated		Rab13	-0.533064	O_M downregulated		Gpr84	0.641845	M_Y upregulated		Steap3	-1.78437	M_Y downregulated
Selplg	0.293724	O_Y upregulated		Lmo7	-1.95608	O_Y downregulated		Bcl11b	1.60562	O_M upregulated		Plcb4	-0.404539	O_M downregulated		Ttc7b	0.44745	M_Y upregulated		Acss1	-1.85821	M_Y downregulated
Tbc1d10b	0.333456	O_Y upregulated		Ahnak2	-2.63423	O_Y downregulated		Abtb3	1.39323	O_M upregulated		Plpp3	-0.519402	O_M downregulated		F5	0.257368	M_Y upregulated		Rpsa	-0.482667	M_Y downregulated
Csta2	2.11671	O_Y upregulated		Isg15	-1.01493	O_Y downregulated		Septin8	0.691062	O_M upregulated		Adcy2	-0.390791	O_M downregulated		Ap2s1	0.347615	M_Y upregulated		Ncl	-0.674682	M_Y downregulated
Triobp	0.302512	O_Y upregulated		Mndal	-0.933099	O_Y downregulated		Dock10	0.415984	O_M upregulated		Gm57269	-0.706636	O_M downregulated		Ces1d	1.45283	M_Y upregulated		Tgfb3	-2.58335	M_Y downregulated
Cox5b	0.255731	O_Y upregulated		Nme2	-0.719604	O_Y downregulated		Kdm2b	0.735677	O_M upregulated		Gcc2	-0.255908	O_M downregulated		Pabpc1l	0.858503	M_Y upregulated		Slc25a21	-0.907766	M_Y downregulated
Def6	0.271378	O_Y upregulated		Plce1	-2.33873	O_Y downregulated		Gm57141	1.09499	O_M upregulated		Gm42941	-0.750971	O_M downregulated		Pbxip1	0.344156	M_Y upregulated		Tnmd	-4.49241	M_Y downregulated
Zfp710	0.283521	O_Y upregulated		C1qtnf2	-4.10778	O_Y downregulated		Hdgf	0.448176	O_M upregulated		ENSMUSG00000121481	-0.945429	O_M downregulated		Gatm	1.15644	M_Y upregulated		Sobp	-1.81235	M_Y downregulated
Il4ra	0.474708	O_Y upregulated		Lsmem1	-1.39528	O_Y downregulated		Foxn3	0.308721	O_M upregulated		Rnls	-0.852411	O_M downregulated		Dock11	0.26827	M_Y upregulated		Plxdc2	-0.886563	M_Y downregulated
Gm38575	1.00243	O_Y upregulated		Ifi209	-1.41033	O_Y downregulated		Kif11	0.488906	O_M upregulated		Eno1b	-0.284361	O_M downregulated		Gpr160	0.866161	M_Y upregulated		Adarb1	-1.66748	M_Y downregulated
Naip2	0.420673	O_Y upregulated		Bfsp2	-2.79107	O_Y downregulated		Ptpn22	1.04585	O_M upregulated		Igfbp7	-0.91422	O_M downregulated		Arpp19	0.262852	M_Y upregulated		Scn1b	-1.89235	M_Y downregulated
Stx7	0.290023	O_Y upregulated		Fbln1	-1.59666	O_Y downregulated		Dmxl1	0.522141	O_M upregulated		Rsad2	-0.312781	O_M downregulated		Sos2	0.329402	M_Y upregulated		Myof	-1.74001	M_Y downregulated
Rgs14	0.731635	O_Y upregulated		Cttn	-1.85161	O_Y downregulated		H1f5	0.440552	O_M upregulated		4930481A15Rik	-0.470862	O_M downregulated		Rpe	0.459331	M_Y upregulated		Ighd	-2.2905	M_Y downregulated
Junos	0.549728	O_Y upregulated		Ptgs2	-0.924288	O_Y downregulated		Chac2	0.355777	O_M upregulated		Ntn1	-0.840368	O_M downregulated		Cpeb2	0.443239	M_Y upregulated		Itgb1	-0.764357	M_Y downregulated
2610507I01Rik	0.669777	O_Y upregulated		Pamr1	-2.8395	O_Y downregulated		Cdt1	0.619843	O_M upregulated		Fermt2	-0.800814	O_M downregulated		Gm38575	1.21994	M_Y upregulated		Col4a1	-2.01074	M_Y downregulated
Furin	0.341074	O_Y upregulated		Large1	-0.679589	O_Y downregulated		Slc38a9	0.620811	O_M upregulated		Gfpt2	-1.20231	O_M downregulated		Glipr1	0.295241	M_Y upregulated		Pkd2	-2.02536	M_Y downregulated
Tap2	0.411216	O_Y upregulated		Cdc42ep5	-3.48034	O_Y downregulated		Polr1c	0.668839	O_M upregulated		Nuak1	-1.01287	O_M downregulated		Tarm1	0.471886	M_Y upregulated		Mrc2	-1.94016	M_Y downregulated
Rnf10	0.282277	O_Y upregulated		Tm4sf1	-2.5178	O_Y downregulated		Tut4	0.497338	O_M upregulated		Dclre1a	-0.761319	O_M downregulated		Rffl	0.326307	M_Y upregulated		Ltbp3	-2.14167	M_Y downregulated
Galnt6	1.14411	O_Y upregulated		Scara3	-2.12579	O_Y downregulated		Hscb	0.62176	O_M upregulated		Gm41659	-0.335907	O_M downregulated		Ptgs1	0.786929	M_Y upregulated		Pgm2l1	-1.00531	M_Y downregulated
Arhgap4	0.271512	O_Y upregulated		Fat4	-2.51715	O_Y downregulated		Lrpprc	0.640626	O_M upregulated		Homer1	-0.278413	O_M downregulated		Agl	0.611854	M_Y upregulated		Gpm6b	-1.78229	M_Y downregulated
Ano10	0.466304	O_Y upregulated		Zfp827	-2.11832	O_Y downregulated		Gm14164	0.439729	O_M upregulated		Vis1	-0.474363	O_M downregulated		Samhd1	0.306598	M_Y upregulated		Tnn	-2.9557	M_Y downregulated
Gm46367	0.644277	O_Y upregulated		Matn4	-3.03836	O_Y downregulated		Samd14	0.751405	O_M upregulated		Serpinb10	-0.328515	O_M downregulated		Astn2	1.90815	M_Y upregulated		ENSMUSG00000121513	-1.79178	M_Y downregulated
Tank	0.297753	O_Y upregulated		Rbp4	-4.18511	O_Y downregulated		Trbc1	2.00748	O_M upregulated		Gpc6	-0.956534	O_M downregulated		Erg	0.504754	M_Y upregulated		Rbms3	-1.47474	M_Y downregulated
Steap4	1.05262	O_Y upregulated		Lix1l	-1.80347	O_Y downregulated		Card11	1.20164	O_M upregulated		Pdgfra	-1.01001	O_M downregulated		Lamtor1	0.28435	M_Y upregulated		Cd83	-1.10673	M_Y downregulated
Rab37	0.579762	O_Y upregulated		Maf	-0.771645	O_Y downregulated		Bola3	0.479241	O_M upregulated		Antxr1	-0.509286	O_M downregulated		Tom1	0.427958	M_Y upregulated		Tspan8	-1.00512	M_Y downregulated
Mocos	0.402306	O_Y upregulated		Ppp1r15a	-0.313014	O_Y downregulated		Bcl2l1	0.507595	O_M upregulated		Gja1	-0.728394	O_M downregulated		Ccno	0.904317	M_Y upregulated		Entrep2	-4.3187	M_Y downregulated
Mapkapk3	0.285417	O_Y upregulated		Dpt	-3.01218	O_Y downregulated		Casp2	0.673284	O_M upregulated		Sgcd	-0.675921	O_M downregulated		A430105J06Rik	1.26322	M_Y upregulated		Ormdl3	-1.05394	M_Y downregulated
Ebi3	0.304436	O_Y upregulated		Tmem119	-2.40089	O_Y downregulated		Golm1	0.594344	O_M upregulated		Hspg2	-0.386668	O_M downregulated		Fam111a	0.293615	M_Y upregulated		Snu13	-0.834544	M_Y downregulated
Hdac4	0.261312	O_Y upregulated		Palld	-1.49826	O_Y downregulated		Gimap8	1.77856	O_M upregulated		Hmgcs1	-0.330048	O_M downregulated		Lypla2	0.453777	M_Y upregulated		Hdac8	-1.48931	M_Y downregulated
Dram1	0.386457	O_Y upregulated		Has1	-2.10719	O_Y downregulated		Eif4b	0.407545	O_M upregulated		Ramp2	-0.824049	O_M downregulated		Vps26b	0.819339	M_Y upregulated		H2bc27	-1.49771	M_Y downregulated
Trerf1	0.751734	O_Y upregulated		Snx29	-1.1666	O_Y downregulated		Ifrd2	0.531113	O_M upregulated		Abca9	-0.868316	O_M downregulated		Lrch4	0.591093	M_Y upregulated		Cltb	-1.46842	M_Y downregulated
Bst1	0.299426	O_Y upregulated		Tnxb	-3.11101	O_Y downregulated		Ifngr1	0.367476	O_M upregulated		Parva	-0.726893	O_M downregulated		Olfm4	1.41158	M_Y upregulated		Mrps28	-1.0589	M_Y downregulated
1500015L24Rik	0.430923	O_Y upregulated		Pcsk5	-1.85427	O_Y downregulated		Inka1	0.992219	O_M upregulated		Galntl6	-0.725138	O_M downregulated		Snapc5	0.389789	M_Y upregulated		C1galt1	-1.51394	M_Y downregulated
Psmb9	0.280525	O_Y upregulated		Pdzrn4	-2.66008	O_Y downregulated		Yod1	0.608286	O_M upregulated		Gm50240	-0.613831	O_M downregulated		A530032D15Rik	0.491626	M_Y upregulated		Mical3	-1.41095	M_Y downregulated
Tmem120a	0.498369	O_Y upregulated		Adamts4	-3.26039	O_Y downregulated		Tespa1	1.25122	O_M upregulated		Coa4	-0.36419	O_M downregulated		Nabp1	0.282925	M_Y upregulated		Usp6nl	-1.27575	M_Y downregulated
Usp22	0.365921	O_Y upregulated		Edaradd	-2.42802	O_Y downregulated		Cdkl1	1.19895	O_M upregulated		Gm43660	-0.58866	O_M downregulated		Herc4	0.296636	M_Y upregulated		Bfsp2	-2.80265	M_Y downregulated
Mcmbp	0.380792	O_Y upregulated		Magi1	-2.24043	O_Y downregulated		Nup210	0.531978	O_M upregulated		Gm56952	-0.440324	O_M downregulated		Gfpt1	0.538096	M_Y upregulated		Parva	-1.63052	M_Y downregulated
Hpcal1	0.262318	O_Y upregulated		Phlpp1	-0.698472	O_Y downregulated		Pbx3	0.690062	O_M upregulated		Tmem159	-0.52244	O_M downregulated		Gmip	0.285587	M_Y upregulated		5330438D12Rik	-1.1198	M_Y downregulated
Dnmt3l	1.29083	O_Y upregulated		Adamts7	-2.65468	O_Y downregulated		Bcl3	0.332155	O_M upregulated		Dynlt1c	-0.307808	O_M downregulated		Suco	0.364024	M_Y upregulated		Golm2	-1.97272	M_Y downregulated
Atxn7l3	0.453525	O_Y upregulated		Pdpn	-1.78552	O_Y downregulated		Hnrnpul1	0.275684	O_M upregulated		Akap11	-0.442217	O_M downregulated		Elovl7	0.947004	M_Y upregulated		Crispld1	-2.68446	M_Y downregulated
AW112010	0.481413	O_Y upregulated		Pla2g12a	-1.65769	O_Y downregulated		Nucks1	0.345189	O_M upregulated						Rnf115	0.28043	M_Y upregulated		Gm43305	-1.91617	M_Y downregulated
Tomm7	0.253719	O_Y upregulated		Plat	-2.06941	O_Y downregulated		Trim44	0.711367	O_M upregulated						Gapt	0.923648	M_Y upregulated		Angptl2	-1.79198	M_Y downregulated
Snx27	0.376309	O_Y upregulated		Calm2	-0.435825	O_Y downregulated		Pvt1	1.06424	O_M upregulated						Ifitm1	0.316682	M_Y upregulated		Rpl7a	-0.458035	M_Y downregulated
Vav1	0.260748	O_Y upregulated		Cdon	-2.14477	O_Y downregulated		Tpm1	0.533068	O_M upregulated						Hexa	0.292189	M_Y upregulated		Pth1r	-2.00513	M_Y downregulated
Pdk3	0.522798	O_Y upregulated		Neil1	-1.89427	O_Y downregulated		Slc30a1	0.4478	O_M upregulated						Tmem120a	0.588066	M_Y upregulated		Myef2	-1.36348	M_Y downregulated
Ramp1	0.308014	O_Y upregulated		Swap70	-1.15496	O_Y downregulated		Chchd3	0.540473	O_M upregulated						Rnf141	0.303961	M_Y upregulated		Tmem45a	-2.71566	M_Y downregulated
Dbi	0.388335	O_Y upregulated		Rbm24	-3.63244	O_Y downregulated		Eif3a	0.368447	O_M upregulated						Oas3	0.645294	M_Y upregulated		Gab1	-1.41793	M_Y downregulated
Sec14l1	0.357435	O_Y upregulated		Gramd3	-0.601994	O_Y downregulated		D130009I18Rik	0.730957	O_M upregulated						Tmem50b	0.350148	M_Y upregulated		Fhl1	-2.11707	M_Y downregulated
Adam19	0.376355	O_Y upregulated		Adamts9	-1.95656	O_Y downregulated		Stard10	0.690778	O_M upregulated						Gm41659	1.16098	M_Y upregulated		Nfix	-1.25859	M_Y downregulated
Gm46224	0.43122	O_Y upregulated		Itga11	-2.01663	O_Y downregulated		Dpy19l1	0.708624	O_M upregulated						Naip2	0.50165	M_Y upregulated		Hbb-bt	-1.23938	M_Y downregulated
Srebf2	0.386913	O_Y upregulated		Twsg1	-1.29986	O_Y downregulated		Usp24	0.58663	O_M upregulated						Prss57	1.47522	M_Y upregulated		Fcgrt	-1.15314	M_Y downregulated
Agps	0.25891	O_Y upregulated		Sparcl1	-2.5653	O_Y downregulated		Gm31452	0.595021	O_M upregulated						Mboat7	0.297308	M_Y upregulated		Mfap2	-2.84449	M_Y downregulated
Washc2	0.283252	O_Y upregulated		Il6st	-1.1328	O_Y downregulated		B3gnt5	0.850451	O_M upregulated						Trim30b	0.402632	M_Y upregulated		Mrps6	-1.4121	M_Y downregulated
Il18r1	0.651102	O_Y upregulated		Dnm1	-2.81175	O_Y downregulated		Gm47754	1.04396	O_M upregulated						Kctd12	0.25626	M_Y upregulated		Zfp827	-2.2896	M_Y downregulated
Gpd2	0.291586	O_Y upregulated		Tcf12	-0.702538	O_Y downregulated		Ccdc92b	1.22722	O_M upregulated						Hnrnpll	0.463464	M_Y upregulated		Pdlim4	-2.11035	M_Y downregulated
Csf2rb2	0.775	O_Y upregulated		Il2ra	-1.6993	O_Y downregulated		Steap4	0.78213	O_M upregulated						Syngr2	0.387294	M_Y upregulated		Tceal9	-0.870722	M_Y downregulated
Acadl	0.334366	O_Y upregulated		Clstn1	-2.06706	O_Y downregulated		Prdx3	0.551359	O_M upregulated						Ighg2c	5.69331	M_Y upregulated		Matn3	-3.8269	M_Y downregulated
Ap1s2	0.344672	O_Y upregulated		Cacna1c	-2.04472	O_Y downregulated		Trbc2	1.19205	O_M upregulated						Gm30716	0.941215	M_Y upregulated		Apobec3	-1.16615	M_Y downregulated
Prss16	1.49843	O_Y upregulated		Tln2	-2.37805	O_Y downregulated		Sestd1	0.647606	O_M upregulated						Uqcrq	0.253766	M_Y upregulated		Fxyd2	-1.76622	M_Y downregulated
Gm56980	0.527459	O_Y upregulated		Meox2	-2.47963	O_Y downregulated		St3gal1	0.437657	O_M upregulated						Usp5	0.679238	M_Y upregulated		Sptb	-0.867947	M_Y downregulated
Mfsd10	0.533868	O_Y upregulated		Susd5	-3.90739	O_Y downregulated		Gpr174	1.9151	O_M upregulated						Dok2	0.945234	M_Y upregulated		Neo1	-1.93824	M_Y downregulated
Tor1a	0.299353	O_Y upregulated		Eef1d	-0.564139	O_Y downregulated		Aplf	0.870524	O_M upregulated						Gys1	0.470044	M_Y upregulated		Cdkn1c	-2.1135	M_Y downregulated
Rab1b	0.324611	O_Y upregulated		Rasl11a	-2.77843	O_Y downregulated		Ppm1d	0.533326	O_M upregulated						Cept1	0.354734	M_Y upregulated		Slc30a5	-1.43966	M_Y downregulated
Tacc3	0.600044	O_Y upregulated		Gna11	-1.4667	O_Y downregulated		Gm57132	1.25888	O_M upregulated						Mpo	1.41292	M_Y upregulated		Strbp	-1.23848	M_Y downregulated
Ralgapa2	0.277315	O_Y upregulated		Mdk	-2.3072	O_Y downregulated		Anapc1	0.477945	O_M upregulated						Rgs14	0.83162	M_Y upregulated		Chd9	-1.12707	M_Y downregulated
1700006J14Rik	1.94384	O_Y upregulated		Zfp462	-2.50255	O_Y downregulated		Mrpl11	0.559912	O_M upregulated						Rassf2	0.416767	M_Y upregulated		Cacna1e	-1.80793	M_Y downregulated
Zfp516	0.260069	O_Y upregulated		Rras2	-0.891484	O_Y downregulated		Sec24d	0.642418	O_M upregulated						Ada	0.88646	M_Y upregulated		Matn2	-2.34057	M_Y downregulated
Abr	0.290107	O_Y upregulated		Steap3	-1.67976	O_Y downregulated		Itgb1	0.449539	O_M upregulated						Micu1	0.262312	M_Y upregulated		Cd36	-0.758982	M_Y downregulated
Slc25a12	0.389976	O_Y upregulated		Vav2	-1.30833	O_Y downregulated		Iars2	0.817534	O_M upregulated						Comtd1	0.691937	M_Y upregulated		Spire1	-0.908367	M_Y downregulated
Arhgap19	0.632868	O_Y upregulated		Adam12	-2.53745	O_Y downregulated		Ncaph	0.484693	O_M upregulated						Hlx	0.545234	M_Y upregulated		Efna5	-1.78872	M_Y downregulated
Tnfsf13	0.69448	O_Y upregulated		Traf5	-1.20647	O_Y downregulated		Scd1	1.30314	O_M upregulated						Gm21188	0.267339	M_Y upregulated		Acvr1	-1.62404	M_Y downregulated
Dram2	0.408758	O_Y upregulated		Man1a	-0.474869	O_Y downregulated		1500004A13Rik	1.07622	O_M upregulated						Svip	0.67476	M_Y upregulated		Cd200	-1.69409	M_Y downregulated
Ppp1r12c	0.294631	O_Y upregulated		2310008N11Rik	-3.89595	O_Y downregulated		Gnptab	0.644287	O_M upregulated						Eml2	0.646228	M_Y upregulated		Tjp1	-1.59167	M_Y downregulated
B4galt3	0.457372	O_Y upregulated		Tspan6	-3.91244	O_Y downregulated		Hmgb3	0.584567	O_M upregulated						Rab5b	0.292567	M_Y upregulated		Rps19	-0.486043	M_Y downregulated
Chst13	0.878406	O_Y upregulated		Ptpn14	-2.07723	O_Y downregulated		Klhl12	0.439081	O_M upregulated						Hcfc1r1	0.297908	M_Y upregulated		Lama2	-1.93253	M_Y downregulated
Abcc5	0.434847	O_Y upregulated		Dnajc7	-1.91173	O_Y downregulated		Josd1	0.463878	O_M upregulated						Samd8	0.430271	M_Y upregulated		Bnc2	-1.41491	M_Y downregulated
Lins1	1.04537	O_Y upregulated		Dyrk2	-1.09714	O_Y downregulated		Havcr2	0.837344	O_M upregulated						Spn	0.57523	M_Y upregulated		Rpl4	-0.592201	M_Y downregulated
Psmd2	0.345782	O_Y upregulated		Fam171b	-2.43833	O_Y downregulated		mt-Nd6	0.518683	O_M upregulated						Cd300c2	0.347573	M_Y upregulated		Tbx15	-1.78535	M_Y downregulated
Atp5k	0.301667	O_Y upregulated		Meis2	-2.71208	O_Y downregulated		2310022B05Rik	0.814253	O_M upregulated						Tspan32	0.43584	M_Y upregulated		Gm34095	-3.24296	M_Y downregulated
Mrps18c	0.259324	O_Y upregulated		Prkg2	-4.47407	O_Y downregulated		Rec114	0.710077	O_M upregulated						Sp110	0.262989	M_Y upregulated		C1qtnf6	-2.88587	M_Y downregulated
Abca7	0.381329	O_Y upregulated		Tcf3	-1.34178	O_Y downregulated		Glg1	0.30545	O_M upregulated						Klhdc4	0.291972	M_Y upregulated		Arhgef25	-2.44004	M_Y downregulated
Plekho2	0.298318	O_Y upregulated		Acvr1	-1.44242	O_Y downregulated		Wdhd1	0.570703	O_M upregulated						Lmtk2	0.310151	M_Y upregulated		Ikbip	-1.61325	M_Y downregulated
Arid3a	0.271082	O_Y upregulated		Prickle2	-2.40348	O_Y downregulated		Tbx21	2.30372	O_M upregulated						Rnaset2a	0.274515	M_Y upregulated		AU020206	-1.63959	M_Y downregulated
Slc39a11	0.462787	O_Y upregulated		Slit2	-2.59355	O_Y downregulated		Nusap1	0.529468	O_M upregulated						Cd200r1	0.88234	M_Y upregulated		Kalrn	-1.50673	M_Y downregulated
Fanca	0.568203	O_Y upregulated		Arhgap35	-1.59073	O_Y downregulated		Dmkn	0.512135	O_M upregulated						Mfsd6	0.419962	M_Y upregulated		Gfpt2	-0.999457	M_Y downregulated
Arhgef6	0.32112	O_Y upregulated		Bin1	-1.33676	O_Y downregulated		Hars	0.621493	O_M upregulated						Kbtbd7	0.562029	M_Y upregulated		Elk3	-1.14365	M_Y downregulated
H4c4	0.252288	O_Y upregulated		Spon2	-4.66262	O_Y downregulated		Slc16a6	0.255479	O_M upregulated						Gm32611	0.743149	M_Y upregulated		BC035044	-1.34242	M_Y downregulated
Palm	0.487068	O_Y upregulated		Tgif1	-0.659879	O_Y downregulated		Orc2	0.612319	O_M upregulated						Pik3cg	0.366108	M_Y upregulated		Peg3	-2.67262	M_Y downregulated
Smim36	0.414222	O_Y upregulated		Axl	-1.39189	O_Y downregulated		Ccr2	0.337502	O_M upregulated						Lin28a	1.07528	M_Y upregulated		Rad23a	-0.758493	M_Y downregulated
Pxylp1	0.686637	O_Y upregulated		Ankrd29	-2.45769	O_Y downregulated		Ppp1r14b	0.339407	O_M upregulated						Apmap	0.597205	M_Y upregulated		Carmil1	-1.71212	M_Y downregulated
Pknox2	1.11472	O_Y upregulated		Cgref1	-3.37103	O_Y downregulated		Prkca	0.923545	O_M upregulated						A530064D06Rik	0.264138	M_Y upregulated		Loxl1	-1.80037	M_Y downregulated
Orai1	0.265516	O_Y upregulated		Tgfb1i1	-2.34595	O_Y downregulated		Cd3e	1.7028	O_M upregulated						Fbxl14	0.499391	M_Y upregulated		Fbxl7	-1.9135	M_Y downregulated
Amer2	0.531777	O_Y upregulated		Synm	-2.56937	O_Y downregulated		Pcif1	0.318003	O_M upregulated						Strn	0.365919	M_Y upregulated		Omd	-1.79905	M_Y downregulated
Fam217b	0.66577	O_Y upregulated		Agpat4	-0.56681	O_Y downregulated		Mfsd4a	0.687629	O_M upregulated						Marchf1	0.497447	M_Y upregulated		Crim1	-1.27183	M_Y downregulated
Milr1	0.392721	O_Y upregulated		H2-Ob	-1.29616	O_Y downregulated		Elk3	0.501903	O_M upregulated						Atp6v0a1	0.265587	M_Y upregulated		Itpr1	-0.986617	M_Y downregulated
Hexb	0.267632	O_Y upregulated		Slc30a4	-1.66728	O_Y downregulated		Tomm20	0.337323	O_M upregulated						Gm26797	0.83771	M_Y upregulated		Atp2b4	-0.623435	M_Y downregulated
Tmem50b	0.300729	O_Y upregulated		P3h2	-2.36369	O_Y downregulated		Safb	0.357272	O_M upregulated						Nkg7	0.834659	M_Y upregulated		Sertad4	-2.9903	M_Y downregulated
Cox6b2	0.713441	O_Y upregulated		Wnt5a	-3.64546	O_Y downregulated		Gm43713	0.822101	O_M upregulated						Atp6v1b2	0.313979	M_Y upregulated		Arf4	-0.465532	M_Y downregulated
Dhrs1	0.462292	O_Y upregulated		Lysmd2	-2.69043	O_Y downregulated		Jmy	0.560268	O_M upregulated						Sfxn5	0.478763	M_Y upregulated		Slc38a1	-1.00044	M_Y downregulated
Agap1	0.295823	O_Y upregulated		Gm56906	-0.728876	O_Y downregulated		E130308A19Rik	0.682398	O_M upregulated						Hlcs	0.504194	M_Y upregulated		Nxpe2	-0.999382	M_Y downregulated
Cklf	0.259025	O_Y upregulated		Plagl1	-1.25073	O_Y downregulated		Selenoh	0.298596	O_M upregulated						Cemip2	0.498441	M_Y upregulated		Ubc	-0.349347	M_Y downregulated
Tmem160	0.279752	O_Y upregulated		Arpc5l	-1.20108	O_Y downregulated		Rangap1	0.529285	O_M upregulated						Adap1	0.731596	M_Y upregulated		Slc12a3	-2.08018	M_Y downregulated
Lamtor2	0.255371	O_Y upregulated		Hmcn1	-2.6559	O_Y downregulated		Bub1b	0.467402	O_M upregulated						Stat1	0.375458	M_Y upregulated		Il2ra	-1.86948	M_Y downregulated
Dennd3	0.37582	O_Y upregulated		Kank1	-3.20558	O_Y downregulated		Atad2	0.477498	O_M upregulated						Paqr7	1.25289	M_Y upregulated		Rhoj	-1.92749	M_Y downregulated
Tom1	0.350122	O_Y upregulated		Palmd	-3.63271	O_Y downregulated		Usp14	0.47402	O_M upregulated						Cdadc1	0.355539	M_Y upregulated		Gxylt2	-2.29184	M_Y downregulated
Ffar2	0.880715	O_Y upregulated		Zfta	-3.13247	O_Y downregulated		Lgmn	0.573111	O_M upregulated						Mindy1	0.285247	M_Y upregulated		Mfhas1	-1.05814	M_Y downregulated
Gys1	0.336319	O_Y upregulated		Smarca4	-1.43159	O_Y downregulated		2310022A10Rik	0.928375	O_M upregulated						Arhgef6	0.401943	M_Y upregulated		Mif	-0.767001	M_Y downregulated
Atp5mpl	0.26602	O_Y upregulated		Adamtsl1	-2.9937	O_Y downregulated		Stag1	0.318298	O_M upregulated						Arl2bp	0.355129	M_Y upregulated		Ccdc80	-1.40632	M_Y downregulated
F11r	0.659241	O_Y upregulated		Adamts6	-1.32058	O_Y downregulated		Ninl	0.841473	O_M upregulated						Gm46224	0.706887	M_Y upregulated		Ero1b	-1.3585	M_Y downregulated
Fcor	1.081	O_Y upregulated		Nhs	-2.15318	O_Y downregulated		Icos	0.878693	O_M upregulated						Cnppd1	0.355253	M_Y upregulated		Crtap	-2.02166	M_Y downregulated
Tbc1d2b	0.253736	O_Y upregulated		Ephx1	-1.53498	O_Y downregulated		Adcy6	1.06913	O_M upregulated						Gab3	0.891278	M_Y upregulated		Apod	-0.736975	M_Y downregulated
Gm19705	0.578316	O_Y upregulated		Sfrp4	-2.35055	O_Y downregulated		Gm16599	0.460047	O_M upregulated						Klra17	0.86843	M_Y upregulated		Sdc1	-2.16942	M_Y downregulated
Ifnlr1	0.461793	O_Y upregulated		Frmd6	-1.32976	O_Y downregulated		Bsg	0.372965	O_M upregulated						Hgsnat	0.390896	M_Y upregulated		Fam180a	-3.05846	M_Y downregulated
Uqcr11	0.318008	O_Y upregulated		C1qtnf1	-3.69849	O_Y downregulated		H2bc27	0.57715	O_M upregulated						Ppp1r15b	0.351972	M_Y upregulated		Epha3	-2.30251	M_Y downregulated
Unc13d	0.533931	O_Y upregulated		Eps8	-0.902994	O_Y downregulated		Cd74	0.403511	O_M upregulated						Gpd2	0.291527	M_Y upregulated		Abcb10	-1.02164	M_Y downregulated
Zmpste24	0.395947	O_Y upregulated		Vpreb1b	-6.55725	O_Y downregulated		Mettl7a1	0.611571	O_M upregulated						Cask	0.329768	M_Y upregulated		Anxa8	-2.1767	M_Y downregulated
Ndufa3	0.289117	O_Y upregulated		Prkg1	-1.09936	O_Y downregulated		Anapc5	0.343763	O_M upregulated						Rgs2	0.29595	M_Y upregulated		Amotl1	-1.67693	M_Y downregulated
Rogdi	0.674942	O_Y upregulated		Tceal9	-0.800441	O_Y downregulated		C2cd5	0.335832	O_M upregulated						Cebpz	0.296683	M_Y upregulated		Rpl24	-0.393392	M_Y downregulated
Tmem216	0.484192	O_Y upregulated		Trio	-0.869044	O_Y downregulated		Syne3	0.489459	O_M upregulated						Map3k9	0.730654	M_Y upregulated		Gulp1	-1.50803	M_Y downregulated
Cep164	0.518616	O_Y upregulated		Wfdc1	-3.52576	O_Y downregulated		Gm20319	1.4859	O_M upregulated						Copg2	0.327176	M_Y upregulated		Rubcn	-2.21	M_Y downregulated
Pik3r5	0.336236	O_Y upregulated		Dpysl2	-1.34345	O_Y downregulated		Trim13	0.840593	O_M upregulated						Dennd3	0.377197	M_Y upregulated		Abcb4	-1.00223	M_Y downregulated
Fabp5	0.46346	O_Y upregulated		Kank2	-1.82576	O_Y downregulated		Gm17344	0.531643	O_M upregulated						Wdfy2	0.360877	M_Y upregulated		Cttn	-1.92167	M_Y downregulated
Ankrd22	0.266947	O_Y upregulated		Srsf7	-0.56258	O_Y downregulated		AI504432	0.70331	O_M upregulated						Rap2c	0.278549	M_Y upregulated		Rps15a	-0.506508	M_Y downregulated
S100a1	0.460076	O_Y upregulated		Chpf	-2.45164	O_Y downregulated		Stom	0.315255	O_M upregulated						Ech1	0.261054	M_Y upregulated		Ppm1l	-1.05819	M_Y downregulated
Me2	0.257488	O_Y upregulated		Jakmip1	-1.26471	O_Y downregulated		Cd28	1.71402	O_M upregulated						Ldlr	0.582624	M_Y upregulated		Tubb2a	-1.23221	M_Y downregulated
Scamp3	0.668536	O_Y upregulated		Kif21a	-2.72329	O_Y downregulated		H2-Eb1	0.756215	O_M upregulated						Was	0.319609	M_Y upregulated		Eva1b	-1.63199	M_Y downregulated
Tiam1	0.339367	O_Y upregulated		Arhgef25	-2.04596	O_Y downregulated		Slc9a7	0.999378	O_M upregulated						Ctdsp1	0.529264	M_Y upregulated		Ehd2	-1.87846	M_Y downregulated
Dhdds	0.375567	O_Y upregulated		Tulp4	-0.893346	O_Y downregulated		Slc25a44	0.581146	O_M upregulated						Atp2a3	0.291946	M_Y upregulated		5430401H09Rik	-0.698904	M_Y downregulated
ENSMUSG00000121501	0.280204	O_Y upregulated		Ktn1	-1.09104	O_Y downregulated		Dapp1	0.36957	O_M upregulated						Il6ra	0.383811	M_Y upregulated		Hmgb1	-0.543395	M_Y downregulated
Ints6l	0.392116	O_Y upregulated		Dlx5	-3.13581	O_Y downregulated		Cd2	1.22641	O_M upregulated						B4galt6	0.845199	M_Y upregulated		Nop10	-0.813346	M_Y downregulated
Zfp217	0.388756	O_Y upregulated		Mfap4	-4.48146	O_Y downregulated		Orc5	0.654953	O_M upregulated						Macir	0.32558	M_Y upregulated		Cat	-0.871319	M_Y downregulated
Tle3	0.32718	O_Y upregulated		Creb5	-1.34962	O_Y downregulated		Il21r	0.976341	O_M upregulated						Tpi1	0.439939	M_Y upregulated		Dkk3	-2.05205	M_Y downregulated
Atp1a3	0.382237	O_Y upregulated		Kalrn	-1.36595	O_Y downregulated		Dot1l	0.507106	O_M upregulated						Slc22a20	1.16444	M_Y upregulated		P3h3	-2.26073	M_Y downregulated
Aacs	0.55767	O_Y upregulated		Pros1	-1.44524	O_Y downregulated		Tmem65	0.488386	O_M upregulated						Kcnn3	1.59769	M_Y upregulated		Tmem47	-2.76972	M_Y downregulated
Ttc7b	0.297266	O_Y upregulated		Me1	-3.17082	O_Y downregulated		Slc24a3	0.974424	O_M upregulated						Cd101	0.533782	M_Y upregulated		Rps11	-0.472385	M_Y downregulated
Ksr1	0.449188	O_Y upregulated		Serf1	-1.38826	O_Y downregulated		Lactb	0.394489	O_M upregulated						Fdps	0.606129	M_Y upregulated		H2-Q6	-1.50453	M_Y downregulated
Ggt5	0.729521	O_Y upregulated		Gm13889	-6.19837	O_Y downregulated		Gm48678	0.447413	O_M upregulated						Nck1	0.257617	M_Y upregulated		Cxcl1	-1.31603	M_Y downregulated
Znfx1	0.503629	O_Y upregulated		Uaca	-1.82516	O_Y downregulated		Clspn	0.529316	O_M upregulated						Rogdi	0.756818	M_Y upregulated		Pdgfrb	-1.66318	M_Y downregulated
Msantd3	0.686505	O_Y upregulated		Mrps6	-1.0802	O_Y downregulated		Surf4	0.328318	O_M upregulated						Rgl2	0.641034	M_Y upregulated		Gli3	-1.91825	M_Y downregulated
F13a1	0.336022	O_Y upregulated		D17H6S56E-5	-0.922651	O_Y downregulated		Zfp36l1	0.348223	O_M upregulated						Elovl1	0.594013	M_Y upregulated		Pvt1	-1.44022	M_Y downregulated
Gnb5	1.087	O_Y upregulated		Scpep1	-1.02267	O_Y downregulated		Birc5	0.422131	O_M upregulated						Armc7	0.290718	M_Y upregulated		Nsmaf	-0.954807	M_Y downregulated
Ppp1r15b	0.275147	O_Y upregulated		A430035B10Rik	-2.05411	O_Y downregulated		Mrpl52	0.380243	O_M upregulated						0610030E20Rik	0.28564	M_Y upregulated		Cnmd	-2.69859	M_Y downregulated
0610030E20Rik	0.269159	O_Y upregulated		Cpne8	-1.87508	O_Y downregulated		Ndufa8	0.281598	O_M upregulated						Pla2g4a	0.646959	M_Y upregulated		Msrb3	-1.79257	M_Y downregulated
Card9	0.832133	O_Y upregulated		Snx7	-1.99996	O_Y downregulated		Rapgef1	0.438523	O_M upregulated						Mospd2	0.491143	M_Y upregulated		Ptpn14	-2.06445	M_Y downregulated
Smim29	0.436316	O_Y upregulated		Capn6	-3.74748	O_Y downregulated		Rad18	0.764131	O_M upregulated						Ndel1	0.257839	M_Y upregulated		Phldb1	-1.35699	M_Y downregulated
Ccdc180	0.922514	O_Y upregulated		Gask1b	-3.05456	O_Y downregulated		Zfp385a	0.7987	O_M upregulated						Mov10	0.771849	M_Y upregulated		Prss23	-1.97929	M_Y downregulated
Slc22a20	0.966198	O_Y upregulated		Mustn1	-2.65483	O_Y downregulated		Esyt1	0.433997	O_M upregulated						Eif4ebp1	0.256053	M_Y upregulated		Scoc	-1.13634	M_Y downregulated
Fbxl14	0.418484	O_Y upregulated		Crabp2	-4.4174	O_Y downregulated		Top2a	0.295427	O_M upregulated						Coq4	0.582261	M_Y upregulated		Lgmn	-0.827133	M_Y downregulated
Sirt7	0.274199	O_Y upregulated		Sdc1	-1.78825	O_Y downregulated		Afmid	0.650086	O_M upregulated						Spint2	0.577994	M_Y upregulated		Cisd1	-1.13681	M_Y downregulated
Pet100	0.280396	O_Y upregulated		2010309G21Rik	-2.42287	O_Y downregulated		Gpr146	0.440118	O_M upregulated						Syne2	0.324515	M_Y upregulated		Sumo2	-0.535991	M_Y downregulated
Gm50022	1.34637	O_Y upregulated		Ahnak	-0.658509	O_Y downregulated		Fbxo9	0.403498	O_M upregulated						1500015L24Rik	0.383421	M_Y upregulated		Evl	-1.53474	M_Y downregulated
Clip1	0.315871	O_Y upregulated		Smpd3	-2.90284	O_Y downregulated		Slc38a1	0.287996	O_M upregulated						Xpo6	0.294151	M_Y upregulated		Ptprk	-1.81075	M_Y downregulated
Zfp268	0.713286	O_Y upregulated		Desi1	-1.5158	O_Y downregulated		Zfp706	0.308804	O_M upregulated						Gm11714	0.496278	M_Y upregulated		Map4k5	-0.757615	M_Y downregulated
Lair1	0.48332	O_Y upregulated		P4ha3	-2.30308	O_Y downregulated		Cdca8	0.330691	O_M upregulated						Il18r1	0.511695	M_Y upregulated		Rexo2	-0.908948	M_Y downregulated
Armc7	0.308903	O_Y upregulated		Bcat1	-2.2508	O_Y downregulated		Dennd5b	0.712334	O_M upregulated						Tbc1d10c	0.406118	M_Y upregulated		Slc30a4	-2.25105	M_Y downregulated
Gucd1	0.344928	O_Y upregulated		Foxn3	-0.746857	O_Y downregulated		Myh10	0.669147	O_M upregulated						Tap1	0.431263	M_Y upregulated		Rpl6	-0.424825	M_Y downregulated
Pcyt1a	0.261565	O_Y upregulated		Fkbp1a	-0.935983	O_Y downregulated		Csf2rb2	0.783468	O_M upregulated						Setd1b	0.418502	M_Y upregulated		Pabpc4	-0.843091	M_Y downregulated
Etfb	0.407439	O_Y upregulated		Sh3d19	-1.42483	O_Y downregulated		Stip1	0.701822	O_M upregulated						Amer2	0.607536	M_Y upregulated		Gna11	-1.47737	M_Y downregulated
Ap2a2	0.267572	O_Y upregulated		Clmp	-1.43987	O_Y downregulated		Auh	0.381291	O_M upregulated						Asns	0.64974	M_Y upregulated		2010309G21Rik	-2.32149	M_Y downregulated
Htatip2	0.422816	O_Y upregulated		Errfi1	-0.826103	O_Y downregulated		H1f3	0.448001	O_M upregulated						Kcnj2	0.675594	M_Y upregulated		Rab34	-2.08334	M_Y downregulated
Nt5dc1	0.328932	O_Y upregulated		Daam2	-2.1546	O_Y downregulated		Sec14l2	0.854352	O_M upregulated						Snx27	0.368772	M_Y upregulated		Fkbp14	-2.62746	M_Y downregulated
Prkar2a	0.510815	O_Y upregulated		Acta2	-1.7037	O_Y downregulated		Pfkfb2	0.640606	O_M upregulated						Brd8dc	0.755382	M_Y upregulated		Fxyd6	-1.85651	M_Y downregulated
Snapc5	0.274868	O_Y upregulated		Egfl6	-3.8564	O_Y downregulated		Trac	1.70821	O_M upregulated						Itpripl2	0.485351	M_Y upregulated		Tmem100	-2.11884	M_Y downregulated
Klhl18	0.447672	O_Y upregulated		Hspb8	-2.571	O_Y downregulated		Tcf7	1.75486	O_M upregulated						Kcnab2	0.699759	M_Y upregulated		Bola3	-0.790633	M_Y downregulated
Mov10	0.754721	O_Y upregulated		Lrrc15	-4.11127	O_Y downregulated		Lpcat3	0.415039	O_M upregulated						Sec22c	0.64642	M_Y upregulated		Slfn14	-0.850886	M_Y downregulated
Gm29264	0.828623	O_Y upregulated		Ifi203	-1.00172	O_Y downregulated		Ms4a4a	0.442063	O_M upregulated						Slc35a5	0.589023	M_Y upregulated		Twsg1	-1.56352	M_Y downregulated
Kmt5c	0.523408	O_Y upregulated		Mpdz	-2.04662	O_Y downregulated		Ahctf1	0.464855	O_M upregulated						Cdca7	0.657354	M_Y upregulated		Ccdc50	-1.10032	M_Y downregulated
Gm17619	0.748579	O_Y upregulated		Parp1	-1.30981	O_Y downregulated		Ddhd1	0.411857	O_M upregulated						Gm19705	0.544869	M_Y upregulated		Cxcl14	-1.48312	M_Y downregulated
St3gal2	0.496526	O_Y upregulated		Chrdl1	-2.24481	O_Y downregulated		Ccl9	0.407535	O_M upregulated						Shkbp1	0.431428	M_Y upregulated		Rbm39	-0.273596	M_Y downregulated
Acap1	0.326925	O_Y upregulated		Mat2a	-0.619573	O_Y downregulated		Nudt19	0.675767	O_M upregulated						Mogat2	1.06069	M_Y upregulated		Rtraf	-0.863385	M_Y downregulated
Cs	0.361223	O_Y upregulated		Rpl10	-0.437605	O_Y downregulated		Gch1	0.339089	O_M upregulated						Slc35e1	0.425678	M_Y upregulated		P4ha2	-2.40729	M_Y downregulated
Hhex	0.30212	O_Y upregulated		Ppp1r14b	-0.992718	O_Y downregulated		Txnrd2	0.484489	O_M upregulated						Irak4	0.435372	M_Y upregulated		Gpc6	-1.50579	M_Y downregulated
Kif1b	0.283652	O_Y upregulated		Cuedc1	-1.23825	O_Y downregulated		Cdkn2c	0.353942	O_M upregulated						Rp2	0.29236	M_Y upregulated		Jund	-0.406893	M_Y downregulated
Slc35c1	1.16221	O_Y upregulated		Abhd14a	-1.89085	O_Y downregulated		Tk1	0.585906	O_M upregulated						Abhd2	0.376138	M_Y upregulated		Ctsf	-1.43379	M_Y downregulated
Zfand4	0.261899	O_Y upregulated		Slc4a4	-2.31734	O_Y downregulated		H3c3	0.511677	O_M upregulated						Gm29264	0.875397	M_Y upregulated		Hbegf	-1.80399	M_Y downregulated
Abhd2	0.270975	O_Y upregulated		Fgfr3	-3.35102	O_Y downregulated		Nrip3	1.12591	O_M upregulated						Mpp1	0.253581	M_Y upregulated		Tulp4	-0.95002	M_Y downregulated
Zyg11b	0.302048	O_Y upregulated		Plk2	-0.901176	O_Y downregulated		Mettl27	0.664658	O_M upregulated						Prkab1	0.384295	M_Y upregulated		Mt1	-1.23469	M_Y downregulated
Cds2	0.250128	O_Y upregulated		Trabd2b	-2.10142	O_Y downregulated		Ablim1	0.784915	O_M upregulated						Gsdmd	0.445663	M_Y upregulated		Frmd4a	-0.952322	M_Y downregulated
Cdca3	0.338701	O_Y upregulated		Kifap3	-1.93356	O_Y downregulated		D5Ertd579e	0.493207	O_M upregulated						Tbc1d10b	0.283364	M_Y upregulated		Pdgfa	-1.56833	M_Y downregulated
Nlrx1	0.837252	O_Y upregulated		Lrp1	-0.957669	O_Y downregulated		Nfxl1	0.524079	O_M upregulated						Vrk1	0.260924	M_Y upregulated		Vit	-1.71751	M_Y downregulated
Vrk2	0.284909	O_Y upregulated		Ssc5d	-3.1252	O_Y downregulated		Lpcat1	0.512084	O_M upregulated						Gm36723	0.836637	M_Y upregulated		Mfap5	-1.85922	M_Y downregulated
Ptgs1	0.482037	O_Y upregulated		Airn	-0.830741	O_Y downregulated		Snd1	0.412247	O_M upregulated						Abca7	0.374006	M_Y upregulated		Spred1	-1.09536	M_Y downregulated
Gm43672	0.946858	O_Y upregulated		Ptgs2os2	-1.4781	O_Y downregulated		Ccr7	1.13549	O_M upregulated						Lair1	0.506724	M_Y upregulated		Bsg	-0.665424	M_Y downregulated
Rhov	0.930295	O_Y upregulated		Gm49439	-4.02163	O_Y downregulated		Aig1	0.801527	O_M upregulated						Rab28	0.320799	M_Y upregulated		Slc22a23	-1.1711	M_Y downregulated
Hgf	0.550379	O_Y upregulated		Ebf2	-2.11296	O_Y downregulated		Dhx9	0.337543	O_M upregulated						Cep85l	0.409231	M_Y upregulated		Arhgap35	-1.89448	M_Y downregulated
Cers2	0.259087	O_Y upregulated		Ror1	-2.80945	O_Y downregulated		Slc7a8	0.631855	O_M upregulated						Abcc5	0.350663	M_Y upregulated		Hivep3	-1.53405	M_Y downregulated
Gm47071	0.526954	O_Y upregulated		Plcl1	-0.6951	O_Y downregulated		6530409C15Rik	0.491007	O_M upregulated						C1rl	1.14611	M_Y upregulated		Cpox	-0.806928	M_Y downregulated
Gm36723	0.819069	O_Y upregulated		Nckap1	-1.34176	O_Y downregulated		Niban2	0.607305	O_M upregulated						Rybp	0.276548	M_Y upregulated		Pdzd2	-1.92264	M_Y downregulated
Rnf166	0.344711	O_Y upregulated		Igfbp6	-2.6415	O_Y downregulated		Gm16068	1.31532	O_M upregulated						Gm34680	0.85801	M_Y upregulated		Irs1	-1.99001	M_Y downregulated
Kif3b	0.426662	O_Y upregulated		Ldb2	-2.25723	O_Y downregulated		Parp1	0.48331	O_M upregulated						AI839979	0.280794	M_Y upregulated		Matn4	-3.37156	M_Y downregulated
Slco4c1	0.319602	O_Y upregulated		Cnksr3	-1.25349	O_Y downregulated		Ptp4a3	0.392843	O_M upregulated						Vill	0.680365	M_Y upregulated		Csrp2	-1.38156	M_Y downregulated
Ssbp4	0.462218	O_Y upregulated		Pde7b	-0.690448	O_Y downregulated		Gmnn	0.439652	O_M upregulated						Tob1	0.400959	M_Y upregulated		Ranbp10	-0.75309	M_Y downregulated
Wdfy1	0.514397	O_Y upregulated		Rgs7bp	-2.97198	O_Y downregulated		Map4k1	0.492675	O_M upregulated						Trim12c	0.401531	M_Y upregulated		Ccn3	-3.2026	M_Y downregulated
Cldn1	0.601453	O_Y upregulated		Hoxa10	-2.44278	O_Y downregulated		F2r	0.979094	O_M upregulated						Edem1	0.25647	M_Y upregulated		Airn	-0.997484	M_Y downregulated
Zfp414	0.685115	O_Y upregulated		Snu13	-0.732161	O_Y downregulated		Mfsd12	0.931185	O_M upregulated						Hhex	0.34144	M_Y upregulated		Hsph1	-0.745918	M_Y downregulated
Plcb2	0.494838	O_Y upregulated		Snx5	-0.86264	O_Y downregulated		Apod	0.259299	O_M upregulated						Gm41914	1.36227	M_Y upregulated		Reln	-1.2603	M_Y downregulated
Gm41659	0.825075	O_Y upregulated		Sfrp2	-3.41491	O_Y downregulated		Rnf157	0.95559	O_M upregulated						Osbpl2	0.458973	M_Y upregulated		Slc11a2	-1.35392	M_Y downregulated
Rasa3	0.286173	O_Y upregulated		Btbd9	-0.618011	O_Y downregulated		Gimap7	1.50094	O_M upregulated						Gm57177	1.30982	M_Y upregulated		Basp1	-1.00416	M_Y downregulated
Gm47754	1.55618	O_Y upregulated		Pebp1	-0.852797	O_Y downregulated		Lck	1.33558	O_M upregulated						Usp46	0.275495	M_Y upregulated		Pard3b	-1.30048	M_Y downregulated
Chst12	0.425262	O_Y upregulated		Ucma	-3.24148	O_Y downregulated		Tmem60	0.446124	O_M upregulated						Dhdds	0.403436	M_Y upregulated		Rps27	-0.396271	M_Y downregulated
Cd200r1	0.679432	O_Y upregulated		Eml1	-1.48118	O_Y downregulated		Rmdn3	0.727169	O_M upregulated						Nqo2	0.538617	M_Y upregulated		Gstt2	-2.04001	M_Y downregulated
Ccndbp1	0.353786	O_Y upregulated		Atf3	-0.87455	O_Y downregulated		Pkd2l2	0.654527	O_M upregulated						Gm57397	0.729301	M_Y upregulated		Hnrnpa2b1	-0.377713	M_Y downregulated
Ldlr	0.566513	O_Y upregulated		Col18a1	-2.7236	O_Y downregulated		Ppp1r15a	0.349991	O_M upregulated						Me2	0.341333	M_Y upregulated		Foxc1	-1.48109	M_Y downregulated
Chil5	0.784262	O_Y upregulated		Upp2	-2.71245	O_Y downregulated		Nup205	0.657471	O_M upregulated						Oasl2	0.714453	M_Y upregulated		Hoxc10	-2.45639	M_Y downregulated
Gm57062	1.65076	O_Y upregulated		Mras	-1.83309	O_Y downregulated		Rttn	0.975836	O_M upregulated						Lins1	0.914812	M_Y upregulated		Fam43a	-1.32328	M_Y downregulated
Apol11b	1.02223	O_Y upregulated		C1qtnf3	-4.45114	O_Y downregulated		Ormdl3	0.482617	O_M upregulated						Zscan29	0.457085	M_Y upregulated		Flrt2	-1.64957	M_Y downregulated
Traf7	0.344622	O_Y upregulated		Rftn2	-1.56139	O_Y downregulated		Topbp1	0.399712	O_M upregulated						Casp7	0.609546	M_Y upregulated		Cpne8	-1.71447	M_Y downregulated
Tmem219	0.375372	O_Y upregulated		Tagln	-3.43514	O_Y downregulated		Wbp11	0.296581	O_M upregulated						Ggt5	0.717979	M_Y upregulated		Marchf5	-0.770134	M_Y downregulated
Lpgat1	0.260626	O_Y upregulated		Wwc2	-1.16458	O_Y downregulated		Gimap1	1.18671	O_M upregulated						Rps6kc1	0.905492	M_Y upregulated		P4ha1	-0.770939	M_Y downregulated
Bola2	0.39861	O_Y upregulated		Sspn	-1.56478	O_Y downregulated		Fbl	0.45831	O_M upregulated						Rapgef2	0.286311	M_Y upregulated		Phtf2	-1.09834	M_Y downregulated
Ptgir	0.638487	O_Y upregulated		Fez1	-3.06163	O_Y downregulated		Gm16538	0.677698	O_M upregulated						Trp53inp2	0.349952	M_Y upregulated		Ifi203	-1.11116	M_Y downregulated
Tmem273	1.56627	O_Y upregulated		Rere	-0.808567	O_Y downregulated		Arhgef10l	0.561218	O_M upregulated						Csgalnact2	0.374999	M_Y upregulated		Fhdc1	-0.953248	M_Y downregulated
Incenp	0.401742	O_Y upregulated		Cltb	-1.20782	O_Y downregulated		Hycc1	0.381103	O_M upregulated						Fanca	0.656888	M_Y upregulated		Desi1	-1.4449	M_Y downregulated
Wdr5	0.336836	O_Y upregulated		Gpr155	-1.7648	O_Y downregulated		Kif14	0.602203	O_M upregulated						Sh3bp1	0.61216	M_Y upregulated		Socs3	-0.936208	M_Y downregulated
Rfc2	0.311471	O_Y upregulated		Camk2d	-0.781627	O_Y downregulated		Ccnd2	0.590632	O_M upregulated						Ubtd1	0.302236	M_Y upregulated		Sgce	-1.72333	M_Y downregulated
Brd8dc	0.574257	O_Y upregulated		Oaf	-1.28823	O_Y downregulated		Slf1	0.603895	O_M upregulated						Gm38843	1.08559	M_Y upregulated		Btf3	-0.354936	M_Y downregulated
ENSMUSG00000095041	0.428573	O_Y upregulated		B2m	-0.259568	O_Y downregulated		Plcxd2	0.835367	O_M upregulated						Clip1	0.288869	M_Y upregulated		Slc43a1	-0.799232	M_Y downregulated
Eif4ebp1	0.263359	O_Y upregulated		D8Ertd738e	-0.406236	O_Y downregulated		Ms4a8a	0.968285	O_M upregulated						Med8	0.322109	M_Y upregulated		Rarres2	-1.47265	M_Y downregulated
H2ac24	0.613558	O_Y upregulated		Prkcg	-1.52919	O_Y downregulated		Ufl1	0.52908	O_M upregulated						Srd5a3	0.43403	M_Y upregulated		Metap2	-0.78965	M_Y downregulated
Dym	0.303493	O_Y upregulated		Poglut3	-1.88281	O_Y downregulated		Gas5	0.314433	O_M upregulated						Oprm1	0.401759	M_Y upregulated		Sertad2	-0.739511	M_Y downregulated
Mbd6	0.349137	O_Y upregulated		Epha4	-2.08838	O_Y downregulated		Zfp207	0.256001	O_M upregulated						Gm30963	0.787666	M_Y upregulated		Mprip	-1.06413	M_Y downregulated
Spint1	2.54862	O_Y upregulated		Ap1ar	-1.18095	O_Y downregulated		Prdm1	0.789184	O_M upregulated						Cdc14a	0.391238	M_Y upregulated		Vim	-0.301383	M_Y downregulated
Riox1	0.510302	O_Y upregulated		Carmil1	-1.35317	O_Y downregulated		Srek1	0.471706	O_M upregulated						Gm57323	0.73379	M_Y upregulated		Scx	-3.00686	M_Y downregulated
Chmp1a	0.334038	O_Y upregulated		Epha2	-2.11906	O_Y downregulated		Rpain	0.703948	O_M upregulated						Tmem63a	0.458773	M_Y upregulated		Prep	-1.37585	M_Y downregulated
Rap2b	0.334548	O_Y upregulated		Kazald1	-3.46556	O_Y downregulated		Setd5	0.302821	O_M upregulated						Anapc13	0.351948	M_Y upregulated		Aopep	-0.876064	M_Y downregulated
Nfic	0.284676	O_Y upregulated		Fzd8	-2.95323	O_Y downregulated		Cks1b	0.358412	O_M upregulated						Gm3942	1.22216	M_Y upregulated		Prkg1	-1.50244	M_Y downregulated
1700047M11Rik	0.312385	O_Y upregulated		Gjc1	-2.19417	O_Y downregulated		Ubr2	0.32651	O_M upregulated						Amdhd2	0.497366	M_Y upregulated		Epha2	-2.17738	M_Y downregulated
Apmap	0.342284	O_Y upregulated		Eya1	-1.41761	O_Y downregulated		Fam53b	0.424117	O_M upregulated						Borcs6	0.32809	M_Y upregulated		Snhg4	-1.62537	M_Y downregulated
Mbnl3	0.279616	O_Y upregulated		Pcsk6	-2.89028	O_Y downregulated		Eif4g1	0.438224	O_M upregulated						Gk	0.321756	M_Y upregulated		Lix1l	-1.76868	M_Y downregulated
A330023F24Rik	0.267976	O_Y upregulated		Shisa2	-3.9327	O_Y downregulated		Marchf3	0.502542	O_M upregulated						Hgf	0.486717	M_Y upregulated		Tcf7l2	-0.894672	M_Y downregulated
Tmed8	0.621162	O_Y upregulated		Myo6	-1.16483	O_Y downregulated		Chst10	0.948639	O_M upregulated						Hmgn2-ps	0.498679	M_Y upregulated		Tamalin	-1.38064	M_Y downregulated
Pef1	0.310818	O_Y upregulated		Fbln5	-1.67077	O_Y downregulated		Gm10603	0.854094	O_M upregulated						Gm15964	0.92073	M_Y upregulated		Sema4b	-1.50091	M_Y downregulated
Irak4	0.323959	O_Y upregulated		Armh4	-3.77643	O_Y downregulated		Gm16867	0.56653	O_M upregulated						Bst1	0.284824	M_Y upregulated		Hmbs	-0.750272	M_Y downregulated
Snx4	0.253995	O_Y upregulated		Lgalsl	-1.47378	O_Y downregulated		Hba-a1	0.795859	O_M upregulated						Stk16	0.296243	M_Y upregulated		Adamts5	-1.56903	M_Y downregulated
Slc41a3	0.764476	O_Y upregulated		S100a4	-0.945314	O_Y downregulated		Lax1	1.07293	O_M upregulated						Gm47071	0.638805	M_Y upregulated		Rab3il1	-1.07741	M_Y downregulated
Trappc1	0.289125	O_Y upregulated		Igsf3	-1.65277	O_Y downregulated		Fam120a	0.413738	O_M upregulated						Rabgef1	0.253485	M_Y upregulated		Kctd3	-2.06025	M_Y downregulated
Tnfaip6	0.560683	O_Y upregulated		Evl	-1.3123	O_Y downregulated		Txndc5	0.82613	O_M upregulated						Wipi1	0.400984	M_Y upregulated		Rai1	-1.61011	M_Y downregulated
Ppp1r42	0.387086	O_Y upregulated		Prdx1	-0.566729	O_Y downregulated		Extl3	0.582079	O_M upregulated						Arsb	0.487137	M_Y upregulated		Prkd1	-1.70297	M_Y downregulated
Gltp	0.40312	O_Y upregulated		Slc12a2	-1.6233	O_Y downregulated		Spopl	0.410137	O_M upregulated						Tap2	0.349744	M_Y upregulated		Sdk2	-2.19972	M_Y downregulated
Cdipt	0.319127	O_Y upregulated		Zfp354c	-3.92671	O_Y downregulated		Zfp672	0.609867	O_M upregulated						Nfkbil1	0.471635	M_Y upregulated		Epdr1	-1.66876	M_Y downregulated
Esyt1	0.295974	O_Y upregulated		Myo1b	-1.48062	O_Y downregulated		Smap1	0.30157	O_M upregulated						Mtm1	0.279564	M_Y upregulated		Maml3	-0.767614	M_Y downregulated
Fdps	0.352334	O_Y upregulated		P2rx3	-3.1407	O_Y downregulated		Brca1	0.40567	O_M upregulated						Ptpn7	0.600515	M_Y upregulated		Rai14	-1.17033	M_Y downregulated
Tap1	0.32798	O_Y upregulated		Epb41l4b	-2.05021	O_Y downregulated		6030458C11Rik	0.873409	O_M upregulated						Aph1b	0.418479	M_Y upregulated		Fat1	-1.50136	M_Y downregulated
Tstd2	0.540585	O_Y upregulated		Eaf2	-1.33821	O_Y downregulated		Lamc1	0.749814	O_M upregulated						Dhrs1	0.428347	M_Y upregulated		Zfp36l1	-0.655522	M_Y downregulated
Mfsd1	0.306568	O_Y upregulated		Epdr1	-1.35543	O_Y downregulated		Tnks2	0.349451	O_M upregulated						Zfand4	0.446729	M_Y upregulated		Dclk1	-1.61358	M_Y downregulated
Myd88	0.308475	O_Y upregulated		Hspe1	-0.68561	O_Y downregulated		Kif20a	0.812792	O_M upregulated						Inpp1	0.310681	M_Y upregulated		Cldn13	-0.902837	M_Y downregulated
Camk2g	0.435155	O_Y upregulated		Tns1	-1.11765	O_Y downregulated		Aff3	0.480682	O_M upregulated						Inhba	0.323655	M_Y upregulated		Ltbp1	-1.87704	M_Y downregulated
Cdc42ep2	0.311169	O_Y upregulated		Csgalnact1	-1.46208	O_Y downregulated		Blm	0.366732	O_M upregulated						Pla2g7	0.278514	M_Y upregulated		Ptk2	-1.7362	M_Y downregulated
Prkaa1	0.334087	O_Y upregulated		Tspan18	-3.36033	O_Y downregulated		Acvr1b	0.56435	O_M upregulated						B4galnt1	0.577228	M_Y upregulated		Ptms	-1.00323	M_Y downregulated
Dna2	0.445284	O_Y upregulated		Bambi	-1.60189	O_Y downregulated		Csta2	1.01597	O_M upregulated						Lyrm2	0.378941	M_Y upregulated		Nol7	-0.923226	M_Y downregulated
Ddx28	0.733944	O_Y upregulated		Ccnd1	-1.06312	O_Y downregulated		Efr3a	0.534977	O_M upregulated						Aph1c	0.42917	M_Y upregulated		Asph	-0.75875	M_Y downregulated
Slc35d2	0.764045	O_Y upregulated		Tmtc1	-1.93925	O_Y downregulated		Neil3	0.461334	O_M upregulated						Myd88	0.328972	M_Y upregulated		Wtip	-2.08858	M_Y downregulated
Ldlrap1	0.269764	O_Y upregulated		Hivep3	-1.30461	O_Y downregulated		Tcp1	0.360484	O_M upregulated						Smg9	0.587058	M_Y upregulated		Hemgn	-0.972995	M_Y downregulated
Cenpw	0.491139	O_Y upregulated		Tmem132e	-4.90335	O_Y downregulated		Vangl1	0.906333	O_M upregulated						Zfand2b	0.257239	M_Y upregulated		Srsf10	-0.927266	M_Y downregulated
Nrg4	0.680095	O_Y upregulated		Ndn	-3.86851	O_Y downregulated		Tbc1d9	0.49423	O_M upregulated						Aacs	0.470246	M_Y upregulated		Stard13	-1.98743	M_Y downregulated
Slc25a11	0.267249	O_Y upregulated		Igkv1-135	-2.49991	O_Y downregulated		Cct8	0.315329	O_M upregulated						Gm46367	0.578032	M_Y upregulated		Pdzrn3	-1.77664	M_Y downregulated
Tshr	0.940678	O_Y upregulated		Junb	-0.40839	O_Y downregulated		Ccna2	0.462768	O_M upregulated						Slc35d2	0.771965	M_Y upregulated		Cfh	-1.22273	M_Y downregulated
Xbp1	0.356751	O_Y upregulated		Tcaf1	-1.91963	O_Y downregulated		Nsd2	0.270092	O_M upregulated						Gm56942	1.3056	M_Y upregulated		Pik3ip1	-1.66186	M_Y downregulated
Gm31223	1.13932	O_Y upregulated		Pdrg1	-1.39321	O_Y downregulated		Ctcf	0.277641	O_M upregulated						Slc25a45	0.557566	M_Y upregulated		Snx7	-1.93084	M_Y downregulated
Fnip2	0.297807	O_Y upregulated		Tubb6	-1.18922	O_Y downregulated		Nsa2	0.301817	O_M upregulated						Galnt3	0.649175	M_Y upregulated		Nrp2	-1.27739	M_Y downregulated
Gm16192	0.842635	O_Y upregulated		Lpl	-0.982314	O_Y downregulated		ENSMUSG00000121399	0.942127	O_M upregulated						Stfa1	1.21846	M_Y upregulated		Eya1	-1.62601	M_Y downregulated
Cst7	1.14668	O_Y upregulated		Colgalt2	-2.68554	O_Y downregulated		E2f4	0.467878	O_M upregulated						Ampd3	0.26752	M_Y upregulated		Edaradd	-2.45143	M_Y downregulated
Rnf44	0.362066	O_Y upregulated		Strbp	-0.999937	O_Y downregulated		Ssrp1	0.440822	O_M upregulated						Pdk3	0.459818	M_Y upregulated		Bcr	-1.35572	M_Y downregulated
Ptpn7	0.533656	O_Y upregulated		C1galt1	-1.37829	O_Y downregulated		Tmem64	0.920356	O_M upregulated						Cldn1	0.796822	M_Y upregulated		Zfp318	-2.24791	M_Y downregulated
Idh1	0.433822	O_Y upregulated		Mamdc2	-2.25207	O_Y downregulated		Usp50	0.627369	O_M upregulated						Mfsd13a	1.19386	M_Y upregulated		Prg4	-1.04001	M_Y downregulated
Ikbke	0.314821	O_Y upregulated		Ror2	-2.75755	O_Y downregulated		Nup93	0.925994	O_M upregulated						Hnmt	0.596858	M_Y upregulated		Srpx	-2.12694	M_Y downregulated
Entpd5	0.356322	O_Y upregulated		Fzd1	-2.2927	O_Y downregulated		Acin1	0.276565	O_M upregulated						Pcsk7	0.287408	M_Y upregulated		Adgrl2	-1.56357	M_Y downregulated
Xpa	0.330868	O_Y upregulated		Nsg1	-2.19299	O_Y downregulated		Noct	0.373923	O_M upregulated						Agpat5	0.409021	M_Y upregulated		Aig1	-1.21728	M_Y downregulated
Dok2	0.747422	O_Y upregulated		Ero1b	-1.00117	O_Y downregulated		Nmrk1	0.527604	O_M upregulated						Trub2	0.352907	M_Y upregulated		Fbln7	-1.8831	M_Y downregulated
Gpr27	0.72414	O_Y upregulated		Pde4b	-0.334667	O_Y downregulated		Nr4a2	0.565404	O_M upregulated						Tmem273	1.67796	M_Y upregulated		Trim2	-1.73168	M_Y downregulated
Hnmt	0.719952	O_Y upregulated		Pcbp4	-2.49082	O_Y downregulated		Rai14	0.601941	O_M upregulated						Slc8b1	0.258288	M_Y upregulated		Rhoq	-0.989773	M_Y downregulated
Pilrb1	0.263543	O_Y upregulated		Dact3	-2.60248	O_Y downregulated		Rptor	0.628659	O_M upregulated						Aip	0.265188	M_Y upregulated		Sema3c	-2.06162	M_Y downregulated
Entpd7	0.402613	O_Y upregulated		Tcf7l1	-1.70445	O_Y downregulated		Xbp1	0.370314	O_M upregulated						Kctd10	0.340757	M_Y upregulated		Socs1	-1.54957	M_Y downregulated
Pigb	0.609349	O_Y upregulated		Tamalin	-1.01777	O_Y downregulated		Agpat4	0.297449	O_M upregulated						Fam217b	0.589996	M_Y upregulated		F930017D23Rik	-0.87027	M_Y downregulated
Lnpk	0.291198	O_Y upregulated		Hmgcll1	-1.71226	O_Y downregulated		Rab7b	0.72407	O_M upregulated						Cuedc2	0.279117	M_Y upregulated		Tmem119	-2.19843	M_Y downregulated
Usp5	0.299612	O_Y upregulated		Myl9	-2.10392	O_Y downregulated		Med12l	0.923219	O_M upregulated						6530402F18Rik	0.435763	M_Y upregulated		Slit3	-1.52221	M_Y downregulated
Rnasel	0.289284	O_Y upregulated		Fmn2	-4.13968	O_Y downregulated		Otud4	0.557962	O_M upregulated						Zyg11b	0.304882	M_Y upregulated		Cpxm2	-2.39275	M_Y downregulated
Gapt	0.608594	O_Y upregulated		Srsf5	-0.26937	O_Y downregulated		Hace1	0.541252	O_M upregulated						Frmd8	0.441327	M_Y upregulated		Icam4	-1.10272	M_Y downregulated
Esrra	0.393107	O_Y upregulated		Kirrel	-1.72855	O_Y downregulated		Orc1	0.704589	O_M upregulated						Msantd3	0.805131	M_Y upregulated		Mir100hg	-1.70798	M_Y downregulated
2510039O18Rik	0.288688	O_Y upregulated		Ngf	-3.50989	O_Y downregulated		Foxo3	0.295716	O_M upregulated						Stfa2	1.72957	M_Y upregulated		Spon2	-4.24649	M_Y downregulated
Oaz2	0.414897	O_Y upregulated		Chd3	-0.915355	O_Y downregulated		Eftud2	0.456543	O_M upregulated						Gm36738	0.917737	M_Y upregulated		Itsn1	-0.684165	M_Y downregulated
Rab35	0.307878	O_Y upregulated		Pfn2	-2.48518	O_Y downregulated		2500002B13Rik	0.376501	O_M upregulated						Tnfsf13	0.714066	M_Y upregulated		Bzw2	-1.12115	M_Y downregulated
Dctn1	0.380798	O_Y upregulated		Rbp1	-2.73433	O_Y downregulated		Gpr68	1.22036	O_M upregulated						Septin5	0.805891	M_Y upregulated		Nfatc3	-1.04142	M_Y downregulated
Krtcap3	1.20725	O_Y upregulated		Gnb4	-1.63114	O_Y downregulated		Gpsm2	0.652718	O_M upregulated						Slco3a1	0.276626	M_Y upregulated		Medag	-1.85666	M_Y downregulated
Trip4	0.257747	O_Y upregulated		Angptl7	-2.80624	O_Y downregulated		Fancl	0.634963	O_M upregulated						Rab37	0.489535	M_Y upregulated		Pkhd1l1	-0.884036	M_Y downregulated
Jak3	0.864241	O_Y upregulated		Rag2	-4.38893	O_Y downregulated		Mmp19	1.08326	O_M upregulated						B430010I23Rik	0.715342	M_Y upregulated		Pde4b	-0.392807	M_Y downregulated
Tfec	1.26057	O_Y upregulated		Pde4c	-2.83956	O_Y downregulated		Gan	0.604184	O_M upregulated						Cdh23	0.260994	M_Y upregulated		Adamts7	-2.78513	M_Y downregulated
Dapk1	0.278211	O_Y upregulated		Snta1	-1.65945	O_Y downregulated		Lrrc4	0.464202	O_M upregulated						Cdk2	0.523761	M_Y upregulated		Cpeb3	-0.868956	M_Y downregulated
Srd5a3	0.304924	O_Y upregulated		Col24a1	-5.02836	O_Y downregulated		Ccdc117	0.466911	O_M upregulated						Aldh3a2	0.396736	M_Y upregulated		Itgb5	-1.14425	M_Y downregulated
Ifngr1	0.254282	O_Y upregulated		Fam43a	-1.20216	O_Y downregulated		Snhg9	0.675875	O_M upregulated						Gm17619	0.59121	M_Y upregulated		Tfrc	-0.560966	M_Y downregulated
Gm2245	0.466096	O_Y upregulated		Lgr5	-1.90534	O_Y downregulated		Rgs12	0.590556	O_M upregulated						Trim30a	0.25102	M_Y upregulated		Limd1	-0.905158	M_Y downregulated
Cep85l	0.292157	O_Y upregulated		Mkx	-2.66938	O_Y downregulated		Maml2	0.394316	O_M upregulated						Gatad1	0.321201	M_Y upregulated		Trim47	-1.75212	M_Y downregulated
Cdkn3	0.307806	O_Y upregulated		Spats2	-1.8899	O_Y downregulated		Ttc19	0.305191	O_M upregulated						Nampt	0.28244	M_Y upregulated		Tmem9	-1.59787	M_Y downregulated
Aldh3a2	0.348965	O_Y upregulated		Slc39a13	-1.63253	O_Y downregulated		Specc1l	0.702545	O_M upregulated						Ear2	0.642928	M_Y upregulated		Fam210b	-0.96378	M_Y downregulated
Knstrn	0.45349	O_Y upregulated		Tfdp2	-0.31297	O_Y downregulated		Sec24c	0.395933	O_M upregulated						Mbnl3	0.397748	M_Y upregulated		Sh3d19	-1.24675	M_Y downregulated
Ap1m1	0.390791	O_Y upregulated		Gas5	-0.476169	O_Y downregulated		Uspl1	0.641989	O_M upregulated						Stk26	0.259262	M_Y upregulated		Map1b	-1.51283	M_Y downregulated
Gm30541	0.541482	O_Y upregulated		Loxl3	-2.09822	O_Y downregulated		Krtcap2	0.297804	O_M upregulated						Spatc1	0.514725	M_Y upregulated		Cct3	-0.983136	M_Y downregulated
Mcee	0.342641	O_Y upregulated		Shisa4	-3.40589	O_Y downregulated		Hnrnpr	0.420257	O_M upregulated						Frrs1	0.264719	M_Y upregulated		Nckap1	-1.27378	M_Y downregulated
Kif2c	0.512855	O_Y upregulated		Sumo1	-0.395142	O_Y downregulated		Mrpl53	0.301047	O_M upregulated						Dnajb14	0.373108	M_Y upregulated		Fth1	-0.386631	M_Y downregulated
Cd3g	1.19623	O_Y upregulated		Pik3ap1	-0.515233	O_Y downregulated		Ogdh	0.25368	O_M upregulated						Mbd6	0.350456	M_Y upregulated		Lmo7	-2.01588	M_Y downregulated
Slc35e1	0.362745	O_Y upregulated		Klhl29	-1.62008	O_Y downregulated		Tmem147	0.419904	O_M upregulated						Rab1b	0.259341	M_Y upregulated		Dag1	-1.14513	M_Y downregulated
Tgm1	1.95534	O_Y upregulated		Nrp2	-1.32124	O_Y downregulated		Ccny	0.399505	O_M upregulated						Wfdc17	0.506264	M_Y upregulated		Chd6	-0.949981	M_Y downregulated
Hps3	0.36726	O_Y upregulated		Dsel	-2.2779	O_Y downregulated		Bax	0.333667	O_M upregulated						Dleu2	0.257454	M_Y upregulated		Daam2	-2.16227	M_Y downregulated
Cdk2	0.458028	O_Y upregulated		Galnt18	-2.41866	O_Y downregulated		Dip2b	0.294517	O_M upregulated						Cdca7l	0.919716	M_Y upregulated		Meox2	-2.71833	M_Y downregulated
Tlr1	1.51035	O_Y upregulated		Foxp2	-2.25955	O_Y downregulated		Tuba1b	0.273327	O_M upregulated						St3gal2	0.422757	M_Y upregulated		Fat4	-1.92482	M_Y downregulated
Cuedc2	0.250918	O_Y upregulated		Gclc	-0.791703	O_Y downregulated		Btg3	0.435034	O_M upregulated						Ggt1	1.24333	M_Y upregulated		Slc12a4	-1.92958	M_Y downregulated
Slc20a1	0.265333	O_Y upregulated		Mtmr11	-2.68808	O_Y downregulated		Neu3	1.31014	O_M upregulated						Mlst8	0.714876	M_Y upregulated		Itm2c	-1.02531	M_Y downregulated
Inpp1	0.288905	O_Y upregulated		Ehbp1	-1.4604	O_Y downregulated		Cdc6	0.500676	O_M upregulated						Atp1a3	0.458807	M_Y upregulated		Yap1	-1.75514	M_Y downregulated
Tnfrsf18	1.13547	O_Y upregulated		Calu	-1.04545	O_Y downregulated		Snrpf	0.324138	O_M upregulated						Copz1	0.267363	M_Y upregulated		Ubac1	-0.802243	M_Y downregulated
Ppp3r1	0.349213	O_Y upregulated		Tshz3	-1.54009	O_Y downregulated		Nup188	0.648328	O_M upregulated						Coa4	0.706475	M_Y upregulated		Zcchc14	-1.78519	M_Y downregulated
Naip5	0.726483	O_Y upregulated		Klf12	-0.9324	O_Y downregulated		Txk	1.68667	O_M upregulated						Armc3	0.641317	M_Y upregulated		Zbtb7c	-1.7971	M_Y downregulated
Sh3tc1	0.552644	O_Y upregulated		1810059H22Rik	-4.49796	O_Y downregulated		Cd93	0.390302	O_M upregulated						Ccdc57	0.713146	M_Y upregulated		Gm49439	-3.62107	M_Y downregulated
Ankzf1	0.515854	O_Y upregulated		Tcim	-4.49326	O_Y downregulated		Ssx2ip	0.926271	O_M upregulated						Wdr5	0.399582	M_Y upregulated		Large1	-0.909613	M_Y downregulated
A430105J06Rik	0.631838	O_Y upregulated		B3gnt9	-2.40459	O_Y downregulated		Pms2	0.818632	O_M upregulated						Glis3	0.397459	M_Y upregulated		Sec24d	-1.18736	M_Y downregulated
Gxylt1	0.256686	O_Y upregulated		Krt10	-2.35867	O_Y downregulated		Scaf11	0.300025	O_M upregulated						Camk2g	0.43561	M_Y upregulated		Abhd14a	-1.65833	M_Y downregulated
Platr7	0.675805	O_Y upregulated		Tspan7	-2.36145	O_Y downregulated		Dtx3	0.679837	O_M upregulated						Msrb2	0.719738	M_Y upregulated		Tspan13	-0.682358	M_Y downregulated
Itk	1.1013	O_Y upregulated		Ak1	-3.06748	O_Y downregulated		Lrwd1	0.494075	O_M upregulated						Arrdc1	0.409655	M_Y upregulated		Huwe1	-0.747432	M_Y downregulated
Prkar2b	0.336817	O_Y upregulated		Fkbp11	-1.66824	O_Y downregulated		Ncl	0.271131	O_M upregulated						Hrh2	0.471988	M_Y upregulated		Foxp4	-1.62581	M_Y downregulated
Syngr1	0.559929	O_Y upregulated		Arl4a	-0.512327	O_Y downregulated		Cenpv	0.557097	O_M upregulated						Rin2	0.505025	M_Y upregulated		Hagh	-0.914085	M_Y downregulated
Paqr7	0.852496	O_Y upregulated		Pde3a	-1.83851	O_Y downregulated		Fbxo42	0.389997	O_M upregulated						Tshr	0.981834	M_Y upregulated		Rpl32	-0.473779	M_Y downregulated
Dennd2d	0.685554	O_Y upregulated		S100b	-2.84663	O_Y downregulated		Gm26827	0.52454	O_M upregulated						Rbks	0.382627	M_Y upregulated		Pkdcc	-2.44707	M_Y downregulated
Crat	0.51996	O_Y upregulated		Rab3a	-3.04	O_Y downregulated		Fn3krp	0.562457	O_M upregulated						Rapgef6	0.265749	M_Y upregulated		Pdgfra	-1.3955	M_Y downregulated
Gm41914	0.896624	O_Y upregulated		Gstt2	-1.73248	O_Y downregulated		E530011L22Rik	0.458361	O_M upregulated						Casp1	0.480955	M_Y upregulated		St3gal6	-0.715795	M_Y downregulated
Arl8a	0.256672	O_Y upregulated		Mical2	-2.32269	O_Y downregulated		Klhl7	0.490765	O_M upregulated						Ccdc180	0.808654	M_Y upregulated		Map3k1	-0.943226	M_Y downregulated
Depdc1b	0.311221	O_Y upregulated		Itpr1	-0.662618	O_Y downregulated		Bcas2	0.412404	O_M upregulated						Rfc2	0.331942	M_Y upregulated		Kank2	-2.22461	M_Y downregulated
Gtf2ird2	0.373089	O_Y upregulated		Gm35107	-3.20304	O_Y downregulated		Asxl2	0.388192	O_M upregulated						Rnf166	0.296218	M_Y upregulated		Sdc3	-1.26442	M_Y downregulated
Exoc1	0.31852	O_Y upregulated		Tmod2	-2.63587	O_Y downregulated		Cpa3	0.989964	O_M upregulated						Ndst1	0.413756	M_Y upregulated		Rps10	-0.371112	M_Y downregulated
Nrg2	0.678934	O_Y upregulated		Nox4	-2.12291	O_Y downregulated		Gtf2ird2	0.643371	O_M upregulated						Cdc25a	0.568541	M_Y upregulated		Ece1	-1.42379	M_Y downregulated
Dnmt1	0.298967	O_Y upregulated		4930426D05Rik	-2.62481	O_Y downregulated		Nemf	0.386413	O_M upregulated						Dym	0.329578	M_Y upregulated		Colgalt1	-1.03866	M_Y downregulated
Sh3bp2	0.278794	O_Y upregulated		Tmed1	-1.55083	O_Y downregulated		Hcfc1	0.48529	O_M upregulated						Mical1	0.330943	M_Y upregulated		4930426D05Rik	-3.50444	M_Y downregulated
Cdc25a	0.409438	O_Y upregulated		Tmem254	-1.19599	O_Y downregulated		Mgrn1	0.362238	O_M upregulated						Ubxn6	0.348458	M_Y upregulated		Ncoa7	-0.992735	M_Y downregulated
Mapk7	0.535074	O_Y upregulated		Synpo	-1.83194	O_Y downregulated		Lrba	0.557861	O_M upregulated						Adrb2	0.26584	M_Y upregulated		Rasgrp1	-2.17982	M_Y downregulated
Tmem19	0.396349	O_Y upregulated		Fhl2	-1.61707	O_Y downregulated		Tasp1	0.752964	O_M upregulated						Palm	0.369527	M_Y upregulated		Nme1	-0.811097	M_Y downregulated
Alpk1	0.342075	O_Y upregulated		Sema3e	-3.18958	O_Y downregulated		St3gal6	0.356905	O_M upregulated						Gm50022	1.27102	M_Y upregulated		Fbl	-0.845116	M_Y downregulated
Igsf5	0.861563	O_Y upregulated		Rpl15	-0.439227	O_Y downregulated		1700086O06Rik	0.859342	O_M upregulated						Card9	0.822277	M_Y upregulated		Pcdh9	-1.18167	M_Y downregulated
Gm36551	0.803254	O_Y upregulated		Piezo2	-2.92897	O_Y downregulated		Inpp5d	0.293746	O_M upregulated						Idi1	0.616434	M_Y upregulated		Tmem64	-1.3622	M_Y downregulated
Trim41	0.390558	O_Y upregulated		Endou	-3.33985	O_Y downregulated		Lars	0.37519	O_M upregulated						Fcor	1.00325	M_Y upregulated		Errfi1	-0.724562	M_Y downregulated
Gm33148	1.45519	O_Y upregulated		Gm15867	-3.26112	O_Y downregulated		Irf4	0.969333	O_M upregulated						Zxdc	0.536056	M_Y upregulated		Snx9	-1.02561	M_Y downregulated
Arsb	0.52514	O_Y upregulated		Galr2	-3.11254	O_Y downregulated		Uck2	0.296788	O_M upregulated						Tlr13	0.263078	M_Y upregulated		Cpxm1	-2.38486	M_Y downregulated
Map3k11	0.400807	O_Y upregulated		Pltp	-1.47811	O_Y downregulated		Tecpr2	0.439646	O_M upregulated						Prok2	0.719407	M_Y upregulated		Nid1	-1.42779	M_Y downregulated
Nqo2	0.399381	O_Y upregulated		Zfp651	-2.61711	O_Y downregulated		Fubp1	0.322929	O_M upregulated						Ctsg	0.973459	M_Y upregulated		Ccn4	-2.14868	M_Y downregulated
Map3k8	0.316407	O_Y upregulated		Fam53b	-1.03498	O_Y downregulated		Ccnb2	0.309936	O_M upregulated						Dcun1d3	0.363154	M_Y upregulated		Srsf7	-0.473712	M_Y downregulated
Sirpb1c	0.465776	O_Y upregulated		Fat3	-2.30399	O_Y downregulated		Gm16278	0.668293	O_M upregulated						Mpzl3	0.473167	M_Y upregulated		Ssc5d	-3.21461	M_Y downregulated
0610040J01Rik	0.838984	O_Y upregulated		Ppfia2	-3.85524	O_Y downregulated		Klhl6	0.346011	O_M upregulated						Osgin1	0.392544	M_Y upregulated		Wfdc1	-4.0501	M_Y downregulated
Gm17586	0.813308	O_Y upregulated		mt-Co3	-0.441492	O_Y downregulated		Tlk1	0.319513	O_M upregulated						Serpinb10	0.764067	M_Y upregulated		Sowaha	-0.953347	M_Y downregulated
Msrb2	0.54449	O_Y upregulated		Bhlhe41	-1.79095	O_Y downregulated		Serpina3g	1.02882	O_M upregulated						Dnah8	0.572147	M_Y upregulated		Gnb4	-1.92314	M_Y downregulated
Cracr2a	0.65355	O_Y upregulated		Dusp10	-1.14912	O_Y downregulated		H2-Q7	0.812152	O_M upregulated						Cyb5r1	0.69352	M_Y upregulated		Cyb5r3	-1.23222	M_Y downregulated
Fam53c	0.379696	O_Y upregulated		Maff	-0.746068	O_Y downregulated		Psmf1	0.551036	O_M upregulated						Stk39	0.600794	M_Y upregulated		Fscn1	-2.15034	M_Y downregulated
E230001N04Rik	0.486983	O_Y upregulated		Tspan13	-0.637639	O_Y downregulated		Abcb1a	1.31493	O_M upregulated						Tmem205	0.517929	M_Y upregulated		Cacna1c	-1.81415	M_Y downregulated
Chit1	1.02129	O_Y upregulated		Nr6a1os	-2.01783	O_Y downregulated		Narf	0.354064	O_M upregulated						Sipa1	0.25883	M_Y upregulated		Hectd4	-0.679644	M_Y downregulated
Tex2	0.322875	O_Y upregulated		Marcks	-0.318554	O_Y downregulated		Raet1e	0.437934	O_M upregulated						Sc5d	0.429266	M_Y upregulated		Col18a1	-3.41774	M_Y downregulated
Cln5	0.255202	O_Y upregulated		Ubtd2	-1.24827	O_Y downregulated		Igbp1	0.376131	O_M upregulated						Lhfpl2	0.418456	M_Y upregulated		C1s1	-1.25393	M_Y downregulated
Mast3	0.338408	O_Y upregulated		Dip2c	-0.975105	O_Y downregulated		Sh2d2a	1.2487	O_M upregulated						A330023F24Rik	0.252559	M_Y upregulated		Plxna2	-2.07653	M_Y downregulated
Pxmp4	0.36633	O_Y upregulated		Mturn	-1.2669	O_Y downregulated		Fahd1	0.498029	O_M upregulated						Adtrp	0.639252	M_Y upregulated		Kifap3	-1.81467	M_Y downregulated
Bcas3	0.263826	O_Y upregulated		Bst2	-0.835421	O_Y downregulated		B430010I23Rik	0.497127	O_M upregulated						Wdfy1	0.405074	M_Y upregulated		Pde3b	-0.831322	M_Y downregulated
Efcab14	0.292589	O_Y upregulated		Ctsf	-0.941215	O_Y downregulated		Cyb5a	0.331127	O_M upregulated						Gm38979	1.59084	M_Y upregulated		Rpl34	-0.386453	M_Y downregulated
L1cam	0.518094	O_Y upregulated		Mtss2	-1.61533	O_Y downregulated		Trem2	0.526641	O_M upregulated						Nlrx1	0.911512	M_Y upregulated		Cachd1	-1.39827	M_Y downregulated
AU040320	0.269517	O_Y upregulated		Mif	-0.561985	O_Y downregulated		Fermt3	0.253208	O_M upregulated						AU040320	0.320215	M_Y upregulated		Tomm20	-0.646298	M_Y downregulated
Zbtb42	0.650916	O_Y upregulated		Pxdn	-3.23325	O_Y downregulated		Dnmt1	0.482336	O_M upregulated						Ppp3r1	0.316085	M_Y upregulated		C1qtnf2	-2.80979	M_Y downregulated
Gtpbp1	0.312486	O_Y upregulated		Calhm5	-2.95374	O_Y downregulated		Dhx57	0.733633	O_M upregulated						Nhej1	0.541381	M_Y upregulated		Ppm1e	-1.63138	M_Y downregulated
A530040E14Rik	0.876629	O_Y upregulated		Lrrn4cl	-1.78066	O_Y downregulated		Gm47167	0.458577	O_M upregulated						5830432E09Rik	0.518825	M_Y upregulated		Prxl2a	-0.731531	M_Y downregulated
Il2rb	1.13335	O_Y upregulated		Sh3rf3	-2.10356	O_Y downregulated		Capn2	0.550992	O_M upregulated						Rnf24	0.450381	M_Y upregulated		Rsl1d1	-1.02956	M_Y downregulated
Nmrk1	0.404794	O_Y upregulated		Fzd2	-3.4843	O_Y downregulated		Ccdc34	0.377303	O_M upregulated						Edem2	0.41092	M_Y upregulated		Adgrg1	-1.58502	M_Y downregulated
Tmem156	0.277338	O_Y upregulated		Col4a2	-1.68502	O_Y downregulated		1700006J14Rik	0.770854	O_M upregulated						Pcyt1a	0.285655	M_Y upregulated		Slc12a2	-1.84127	M_Y downregulated
Fam20c	0.710197	O_Y upregulated		Taf4b	-0.79473	O_Y downregulated		Coq8a	1.06234	O_M upregulated						Abhd10	0.402858	M_Y upregulated		Fgf13	-1.90403	M_Y downregulated
Pafah2	0.898324	O_Y upregulated		Lhpp	-2.3677	O_Y downregulated		H2-Q6	0.790092	O_M upregulated						Gm5441	2.02744	M_Y upregulated		Fundc2	-0.891577	M_Y downregulated
Entr1	0.285891	O_Y upregulated		Traf6	-1.22783	O_Y downregulated		Cramp1	0.323443	O_M upregulated						Pqlc3	0.250191	M_Y upregulated		Clec3b	-2.22442	M_Y downregulated
Pdss2	0.421326	O_Y upregulated		Ppargc1a	-2.56476	O_Y downregulated		Ccdc6	0.713537	O_M upregulated						Ppp1r3d	0.676826	M_Y upregulated		Srpx2	-2.12037	M_Y downregulated
Galc	0.405114	O_Y upregulated		Nav3	-2.57672	O_Y downregulated		Gm17089	0.737046	O_M upregulated						Chac1	1.53852	M_Y upregulated		Dusp8	-1.29076	M_Y downregulated
Gpr68	1.48207	O_Y upregulated		Jcad	-1.49957	O_Y downregulated		Nipa1	0.801375	O_M upregulated						Rhov	0.835663	M_Y upregulated		Snrpd1	-0.598092	M_Y downregulated
Vhl	0.250542	O_Y upregulated		Entpd2	-2.89883	O_Y downregulated		Ddx19a	0.578493	O_M upregulated						Gm15232	1.34477	M_Y upregulated		Epn2	-1.76672	M_Y downregulated
2500002B13Rik	0.425098	O_Y upregulated		Dmxl1	-0.58145	O_Y downregulated		Anln	0.493253	O_M upregulated						Zfyve27	0.309649	M_Y upregulated		Serbp1	-0.55992	M_Y downregulated
Zbtb22	0.546474	O_Y upregulated		Trim2	-1.45477	O_Y downregulated		Tpx2	0.45889	O_M upregulated						Slc35c2	0.394311	M_Y upregulated		Adamts9	-2.13011	M_Y downregulated
H6pd	0.537493	O_Y upregulated		E2f5	-1.72525	O_Y downregulated		Rps27l	0.252489	O_M upregulated						Ppp1r3b	0.302382	M_Y upregulated		Taf4b	-1.06963	M_Y downregulated
Fam110c	1.1582	O_Y upregulated		Mprip	-0.856597	O_Y downregulated		Apoe	0.701103	O_M upregulated						Gm36587	0.814081	M_Y upregulated		Ptdss2	-0.998432	M_Y downregulated
Ttyh3	0.253918	O_Y upregulated		Emid1	-2.04329	O_Y downregulated		Rrm1	0.508304	O_M upregulated						Tnfrsf26	0.370709	M_Y upregulated		Fhl2	-1.51794	M_Y downregulated
Gimap3	1.4317	O_Y upregulated		Epb41l5	-2.39199	O_Y downregulated		Zfp318	1.46564	O_M upregulated						Trim33	0.357252	M_Y upregulated		Rian	-2.1989	M_Y downregulated
Uevld	0.64733	O_Y upregulated		Il11ra1	-1.84685	O_Y downregulated		Cep290	0.582102	O_M upregulated						Tex15	0.634445	M_Y upregulated		Dusp10	-1.43652	M_Y downregulated
Golm1	0.367444	O_Y upregulated		Gm32235	-4.04583	O_Y downregulated		Nop53	0.306841	O_M upregulated						Ndufaf7	0.281979	M_Y upregulated		Lgalsl	-1.27954	M_Y downregulated
5830432E09Rik	0.448533	O_Y upregulated		Ece1	-1.17285	O_Y downregulated		Gata3	1.16734	O_M upregulated						Depdc1b	0.253546	M_Y upregulated		Ibsp	-1.85847	M_Y downregulated
Aph1c	0.323367	O_Y upregulated		Dusp1	-0.412645	O_Y downregulated		Mrps28	0.697455	O_M upregulated						Hsd17b8	0.365822	M_Y upregulated		Capn6	-3.55057	M_Y downregulated
Pgap6	0.508532	O_Y upregulated		Ism1	-1.50889	O_Y downregulated		Psma5	0.287514	O_M upregulated						Chst13	0.646611	M_Y upregulated		Ptpn13	-1.44134	M_Y downregulated
Marchf1	0.333412	O_Y upregulated		Scara5	-2.00234	O_Y downregulated		Racgap1	0.4445	O_M upregulated						Map3k15	0.617841	M_Y upregulated		Iqcb1	-1.63739	M_Y downregulated
Pde6h	0.426125	O_Y upregulated		Dag1	-1.0364	O_Y downregulated		Mir155hg	0.858427	O_M upregulated						Dmkn	1.04138	M_Y upregulated		Camk2b	-2.13282	M_Y downregulated
Gm11827	1.89858	O_Y upregulated		Cd276	-2.85294	O_Y downregulated		Lockd	0.513016	O_M upregulated						Ap1m1	0.312245	M_Y upregulated		Myoc	-1.54512	M_Y downregulated
Gm38979	1.36731	O_Y upregulated		Nop58	-0.851978	O_Y downregulated		Acot1	0.544874	O_M upregulated						Ncbp1	0.320246	M_Y upregulated		Eef1g	-0.70878	M_Y downregulated
Kiss1r	1.15646	O_Y upregulated		Fads3	-1.75852	O_Y downregulated		Psmd3	0.442438	O_M upregulated						Bak1	0.282878	M_Y upregulated		Rcl1	-1.36055	M_Y downregulated
Nemp1	0.438947	O_Y upregulated		Gm35546	-2.92364	O_Y downregulated		Cep128	0.257837	O_M upregulated						Pde6h	0.510587	M_Y upregulated		Rpl21	-0.374732	M_Y downregulated
Dtnb	0.273306	O_Y upregulated		Sema3d	-2.56937	O_Y downregulated		1110038B12Rik	0.497439	O_M upregulated						Gm56771	0.641316	M_Y upregulated		Nfkbie	-0.87318	M_Y downregulated
Cdc20	0.323344	O_Y upregulated		Lrig3	-2.7189	O_Y downregulated		Fam20c	0.640236	O_M upregulated						Chmp1a	0.281509	M_Y upregulated		Tubb6	-1.00832	M_Y downregulated
Rgp1	0.553344	O_Y upregulated		Ptov1	-1.05252	O_Y downregulated		Trim58	0.579696	O_M upregulated						Gm10030	1.37689	M_Y upregulated		Pebp1	-0.836434	M_Y downregulated
Smim6	0.981765	O_Y upregulated		Pkd1	-1.24109	O_Y downregulated		Farsb	0.639027	O_M upregulated						Tnfrsf18	0.819034	M_Y upregulated		Alad	-0.935204	M_Y downregulated
Ccnb1	0.415685	O_Y upregulated		Spns3	-1.8088	O_Y downregulated		Ifnar1	0.276242	O_M upregulated						Cables2	0.329668	M_Y upregulated		Dmtn	-0.793046	M_Y downregulated
Ncln	0.453436	O_Y upregulated		Akap17b	-2.4831	O_Y downregulated		Esco2	0.484616	O_M upregulated						Phf23	0.383317	M_Y upregulated		Mfap4	-4.81424	M_Y downregulated
Gm5617	0.408272	O_Y upregulated		Slc38a2	-0.49902	O_Y downregulated		Nek7	0.378167	O_M upregulated						Atp7a	0.265409	M_Y upregulated		Rps6	-0.382904	M_Y downregulated
Sgpp1	0.335671	O_Y upregulated		Sesn3	-0.630523	O_Y downregulated		Api5	0.302678	O_M upregulated						Znfx1	0.325503	M_Y upregulated		Dse	-1.1086	M_Y downregulated
Gm11707	1.3554	O_Y upregulated		Abi2	-1.3546	O_Y downregulated		Mdc1	0.744963	O_M upregulated						E230016M11Rik	0.578488	M_Y upregulated		Cd22	-2.81048	M_Y downregulated
Ctsc	0.312522	O_Y upregulated		Chd9	-0.843881	O_Y downregulated		Mfsd10	0.398315	O_M upregulated						Tnfrsf23	0.288891	M_Y upregulated		Ephx1	-1.83424	M_Y downregulated
Sp3os	0.28175	O_Y upregulated		Cfh	-1.04692	O_Y downregulated		Actl6a	0.524783	O_M upregulated						Sirpb1b	0.258369	M_Y upregulated		Pros1	-1.09285	M_Y downregulated
Ap5b1	0.883457	O_Y upregulated		Ntrk2	-2.66162	O_Y downregulated		Hnrnpab	0.270422	O_M upregulated						Sp3os	0.366939	M_Y upregulated		Ppargc1a	-3.31578	M_Y downregulated
Tlr13	0.25912	O_Y upregulated		Cd40	-1.60793	O_Y downregulated		Pheta2	0.770026	O_M upregulated						Ccdc126	0.641384	M_Y upregulated		Igha	-1.43176	M_Y downregulated
Poc1a	0.656891	O_Y upregulated		Crim1	-0.618591	O_Y downregulated		Zscan26	1.04673	O_M upregulated						Gm7854	0.4714	M_Y upregulated		Memo1	-0.690196	M_Y downregulated
Dtx4	0.620922	O_Y upregulated		Rnf122	-1.84863	O_Y downregulated		Grk6	0.363371	O_M upregulated						Prkar2a	0.351857	M_Y upregulated		Stk3	-1.39442	M_Y downregulated
Mfsd13a	0.825992	O_Y upregulated		Adcy2	-1.29861	O_Y downregulated		Neurl3	0.260598	O_M upregulated						Gm8439	1.22243	M_Y upregulated		Ltbp2	-2.49306	M_Y downregulated
Dnmbp	0.406156	O_Y upregulated		Gm26532	-0.909504	O_Y downregulated		Cenph	0.543708	O_M upregulated						Panct2	1.07527	M_Y upregulated		Tpm2	-1.65227	M_Y downregulated
Dcp2	0.294518	O_Y upregulated		Slc6a8	-1.76084	O_Y downregulated		Plekho1	0.547755	O_M upregulated						Smim6	1.11469	M_Y upregulated		Lman1	-1.181	M_Y downregulated
Gnpda1	0.272476	O_Y upregulated		Nfkbie	-0.661577	O_Y downregulated		Phtf2	0.510978	O_M upregulated						Nrg2	0.828687	M_Y upregulated		Slc25a39	-0.773924	M_Y downregulated
Elovl7	0.48638	O_Y upregulated		Arhgap29	-2.28263	O_Y downregulated		Gm57239	0.993424	O_M upregulated						Gm17173	0.339354	M_Y upregulated		Plat	-1.64695	M_Y downregulated
Pla2g4a	0.342639	O_Y upregulated		Ccnd2	-0.657834	O_Y downregulated		Samm50	0.416851	O_M upregulated						1810006J02Rik	0.913505	M_Y upregulated		Vars	-1.20253	M_Y downregulated
Dnah8	0.419809	O_Y upregulated		Tspan4	-1.52872	O_Y downregulated		Cd247	0.872104	O_M upregulated						Trim8	0.492469	M_Y upregulated		Bhlhe41	-2.31846	M_Y downregulated
4930597O21Rik	1.78718	O_Y upregulated		Pard6g	-1.82625	O_Y downregulated		Cd27	1.50217	O_M upregulated						Tal2	1.09844	M_Y upregulated		Rbm24	-2.21307	M_Y downregulated
Cenph	0.500483	O_Y upregulated		P3h1	-1.8067	O_Y downregulated		Aspm	0.503469	O_M upregulated						Gm20559	0.282279	M_Y upregulated		Sbk1	-1.9225	M_Y downregulated
Dpep2	1.65862	O_Y upregulated		Bok	-3.33494	O_Y downregulated		Id2	0.253502	O_M upregulated						Riox1	0.537865	M_Y upregulated		Btla	-1.66848	M_Y downregulated
Gm56849	1.26266	O_Y upregulated		Inppl1	-1.60365	O_Y downregulated		Snx9	0.525817	O_M upregulated						Gltp	0.315853	M_Y upregulated		Boc	-1.89165	M_Y downregulated
Nceh1	0.254667	O_Y upregulated		Cdk14	-0.8163	O_Y downregulated		Dut	0.321949	O_M upregulated						Zfp524	0.808806	M_Y upregulated		Ube2e3	-0.860477	M_Y downregulated
Lrwd1	0.317609	O_Y upregulated		Gm2848	-1.27988	O_Y downregulated		Cacybp	0.514698	O_M upregulated						Lyl1	0.394671	M_Y upregulated		Enah	-1.39826	M_Y downregulated
Slc2a9	0.492692	O_Y upregulated		Ptpn13	-0.790331	O_Y downregulated		Prc1	0.470899	O_M upregulated						Dtnb	0.257129	M_Y upregulated		E2f5	-2.0283	M_Y downregulated
Ccl5	1.09194	O_Y upregulated		Dlg2	-1.6893	O_Y downregulated		Tbcd	0.438064	O_M upregulated						Pdss2	0.517241	M_Y upregulated		Traf4	-1.52816	M_Y downregulated
Slc30a1	0.4295	O_Y upregulated		Mpped2	-2.02907	O_Y downregulated		Cul4a	0.42599	O_M upregulated						Rtp4	0.446929	M_Y upregulated		Lifr	-1.28931	M_Y downregulated
Ppp1r3d	0.505567	O_Y upregulated		Capsl	-3.49266	O_Y downregulated		Dennd6a	0.568985	O_M upregulated						Gm568	1.00934	M_Y upregulated		H2ac25	-1.05718	M_Y downregulated
Slc35a3	0.304807	O_Y upregulated		Rsph9	-1.70145	O_Y downregulated		Suox	1.23666	O_M upregulated						Srgap1	0.812995	M_Y upregulated		Cbx6	-1.72533	M_Y downregulated
Ntpcr	0.506398	O_Y upregulated		Pim3	-1.2114	O_Y downregulated		Ubxn2b	0.68075	O_M upregulated						Gm40787	0.686598	M_Y upregulated		Ror1	-3.13133	M_Y downregulated
Mta3	0.270403	O_Y upregulated		Eya4	-2.53334	O_Y downregulated		Ncapd3	0.304682	O_M upregulated						Saa3	2.01567	M_Y upregulated		Cdon	-1.74144	M_Y downregulated
Abhd10	0.320357	O_Y upregulated		Bcar3	-1.23368	O_Y downregulated		Capn5	0.807664	O_M upregulated						Mfsd14a	0.27447	M_Y upregulated		Peak1	-0.678001	M_Y downregulated
Plin5	1.7032	O_Y upregulated		Irf8	-0.648838	O_Y downregulated		Slc7a1	0.532622	O_M upregulated						Klhl18	0.34929	M_Y upregulated		Septin8	-1.13245	M_Y downregulated
Themis	2.15242	O_Y upregulated		Gdf10	-3.35553	O_Y downregulated		Ppp3cc	1.045	O_M upregulated						Dnmbp	0.51513	M_Y upregulated		Cyth3	-0.764392	M_Y downregulated
Slc36a1	0.366782	O_Y upregulated		Pde7a	-0.66714	O_Y downregulated		Fzr1	0.325379	O_M upregulated						Pgap6	0.547065	M_Y upregulated		Efemp2	-1.47661	M_Y downregulated
Bad	0.316318	O_Y upregulated		Car13	-2.17859	O_Y downregulated		Hk1	0.3339	O_M upregulated						Dram2	0.269195	M_Y upregulated		Eif3m	-0.688244	M_Y downregulated
Smim12	0.30197	O_Y upregulated		Frmd4b	-1.1008	O_Y downregulated		Orc6	0.451098	O_M upregulated						Kif3b	0.292699	M_Y upregulated		Mtarc2	-0.910449	M_Y downregulated
Cdk18	1.1567	O_Y upregulated		Pitx1	-3.59694	O_Y downregulated		Ptbp1	0.391066	O_M upregulated						Dclre1a	1.02534	M_Y upregulated		Znhit6	-1.5163	M_Y downregulated
Plpp6	0.49053	O_Y upregulated		Slc12a4	-1.46535	O_Y downregulated		Btbd1	0.30798	O_M upregulated						Ncln	0.428698	M_Y upregulated		Rpl23a	-0.361375	M_Y downregulated
Zfp992	0.783175	O_Y upregulated		Ptprz1	-2.80861	O_Y downregulated		Cisd1	0.361963	O_M upregulated						Gpc1	0.295333	M_Y upregulated		Nr1d1	-1.52486	M_Y downregulated
Sc5d	0.311015	O_Y upregulated		Cytl1	-1.76315	O_Y downregulated		Imp3	0.333538	O_M upregulated						Pira2	0.496307	M_Y upregulated		P3h1	-2.11277	M_Y downregulated
Klra17	0.576893	O_Y upregulated		Stxbp1	-1.37898	O_Y downregulated		Cysltr2	1.73853	O_M upregulated						F10	0.265566	M_Y upregulated		Tmem263	-1.37846	M_Y downregulated
F730035M05Rik	0.978818	O_Y upregulated		Efnb2	-1.79396	O_Y downregulated		Cmc2	0.436674	O_M upregulated						Prss16	1.33473	M_Y upregulated		Trio	-0.965712	M_Y downregulated
Tnfsf13b	0.263657	O_Y upregulated		Khdrbs3	-2.26778	O_Y downregulated		Dhx35	1.09229	O_M upregulated						Zbtb42	0.66347	M_Y upregulated		Slit2	-1.41314	M_Y downregulated
Gm57304	0.872723	O_Y upregulated		Cd2	-0.954506	O_Y downregulated		Ctdnep1	0.383052	O_M upregulated						E230001N04Rik	0.503541	M_Y upregulated		Gstm5	-1.16996	M_Y downregulated
Zfp672	0.327611	O_Y upregulated		Rubcn	-1.45426	O_Y downregulated		Ap4e1	0.568066	O_M upregulated						Atxn7l3	0.29302	M_Y upregulated		Cgref1	-2.79129	M_Y downregulated
Usb1	0.427888	O_Y upregulated		Schip1	-1.31212	O_Y downregulated		Zdhhc21	0.520822	O_M upregulated						Oaz2	0.302522	M_Y upregulated		Eaf2	-1.44235	M_Y downregulated
Tm7sf3	0.439024	O_Y upregulated		H2-Ab1	-0.839207	O_Y downregulated		Necap2	0.290066	O_M upregulated						Hmgcr	0.281983	M_Y upregulated		Pard3	-0.784712	M_Y downregulated
P2ry13	1.1395	O_Y upregulated		Rapgefl1	-3.58274	O_Y downregulated		Ibtk	0.27411	O_M upregulated						Gm45885	2.34884	M_Y upregulated		Agpat3	-1.6501	M_Y downregulated
Ctdsp1	0.292472	O_Y upregulated		Ngef	-3.4797	O_Y downregulated		Set	0.287598	O_M upregulated						Tmem19	0.341026	M_Y upregulated		Prrc2c	-0.490245	M_Y downregulated
Heatr5a	0.269496	O_Y upregulated		Dync1i1	-3.46825	O_Y downregulated		G3bp2	0.318559	O_M upregulated						Cmpk2	0.422463	M_Y upregulated		Psmd7	-0.92226	M_Y downregulated
Acot1	0.41085	O_Y upregulated		Smo	-1.34389	O_Y downregulated		Arap2	0.923396	O_M upregulated						Pknox2	0.910131	M_Y upregulated		Mturn	-1.41714	M_Y downregulated
Arrdc1	0.291404	O_Y upregulated		Nop10	-0.56886	O_Y downregulated		Pip4k2a	0.252162	O_M upregulated						Gm56532	0.921871	M_Y upregulated		Slc41a1	-1.46632	M_Y downregulated
Nudt22	0.589254	O_Y upregulated		H2-Aa	-0.811106	O_Y downregulated		Cd83	0.724827	O_M upregulated						Map3k11	0.305582	M_Y upregulated		Nectin3	-1.57161	M_Y downregulated
Aifm2	0.413888	O_Y upregulated		Nr4a2	-0.604508	O_Y downregulated		Cttnbp2nl	0.893565	O_M upregulated						Adam15	0.442813	M_Y upregulated		Bmp5	-1.95476	M_Y downregulated
Ska1	0.314761	O_Y upregulated		Rasal2	-1.3645	O_Y downregulated		Eif2b3	0.646662	O_M upregulated						Galc	0.413352	M_Y upregulated		Arhgap42	-1.79576	M_Y downregulated
Ap1s1	0.296706	O_Y upregulated		Imp3	-0.899891	O_Y downregulated		Cdc42se2	0.336519	O_M upregulated						Il18bp	0.658762	M_Y upregulated		Synm	-2.04018	M_Y downregulated
Cd28	1.69456	O_Y upregulated		Snai2	-1.95474	O_Y downregulated		Adam33	1.60371	O_M upregulated						Gm49969	1.45867	M_Y upregulated		Manf	-0.663887	M_Y downregulated
Tango2	0.452563	O_Y upregulated		Hsp90b1	-0.400926	O_Y downregulated		Sesn1	0.444241	O_M upregulated						Gm57334	1.11472	M_Y upregulated		Pdzk1ip1	-0.745634	M_Y downregulated
ENSMUSG00000079800	1.45011	O_Y upregulated		Laptm4a	-0.724433	O_Y downregulated		Trim28	0.557606	O_M upregulated						Cstdc4	0.346232	M_Y upregulated		Rps17	-0.410616	M_Y downregulated
Slc35a5	0.379276	O_Y upregulated		Uggt2	-2.69738	O_Y downregulated		Spata5	0.564676	O_M upregulated						Fosl1	0.314611	M_Y upregulated		Cnksr3	-1.2525	M_Y downregulated
Gskip	0.279843	O_Y upregulated		Insc	-3.30675	O_Y downregulated		Reln	0.728145	O_M upregulated						Zfp414	0.700913	M_Y upregulated		Rbp1	-2.44287	M_Y downregulated
Def8	0.442015	O_Y upregulated		Ppp2r3a	-0.821436	O_Y downregulated		Gpr183	0.410687	O_M upregulated						Per2	0.284904	M_Y upregulated		Robo1	-1.53461	M_Y downregulated
Mfsd7a	0.951644	O_Y upregulated		Tnfrsf11b	-2.50272	O_Y downregulated		Micall2	0.915901	O_M upregulated						Platr7	0.781759	M_Y upregulated		Ly6c1	-1.34803	M_Y downregulated
Serpina3g	1.25487	O_Y upregulated		Bmf	-1.55253	O_Y downregulated		Ppp2r5b	0.775894	O_M upregulated						Ptgir	0.554678	M_Y upregulated		Wnt16	-2.14667	M_Y downregulated
Ubash3a	0.568985	O_Y upregulated		Thsd7a	-0.631548	O_Y downregulated		Pank2	0.382901	O_M upregulated						6330418K02Rik	0.635562	M_Y upregulated		Fkbp11	-1.84201	M_Y downregulated
Pitpnm1	0.421913	O_Y upregulated		Trp53	-0.829985	O_Y downregulated		Cenpb	0.381281	O_M upregulated						Gm28068	0.879592	M_Y upregulated		Ankrd10	-1.30768	M_Y downregulated
Pnp2	0.40299	O_Y upregulated		Stxbp6	-1.02356	O_Y downregulated		Nsmce1	0.391072	O_M upregulated						Nkiras2	0.315282	M_Y upregulated		Egr3	-1.80815	M_Y downregulated
Pip4k2b	0.433432	O_Y upregulated		Tspan9	-2.2906	O_Y downregulated		Samd11	0.612926	O_M upregulated						Map6	1.26305	M_Y upregulated		Ccnd1	-1.25499	M_Y downregulated
Gm57402	0.413354	O_Y upregulated		Col25a1	-3.01815	O_Y downregulated		Mthfd1l	0.510492	O_M upregulated						Tdrd7	0.352311	M_Y upregulated		Ehbp1	-1.45533	M_Y downregulated
Ttc13	0.435569	O_Y upregulated		Gsn	-0.943285	O_Y downregulated		Tacc3	0.350581	O_M upregulated						Pigbos1	0.36272	M_Y upregulated		Tasor2	-1.14632	M_Y downregulated
Naip6	0.741537	O_Y upregulated		Cd34	-1.83273	O_Y downregulated		Zfp362	0.877691	O_M upregulated						Card10	0.835467	M_Y upregulated		Ahnak2	-2.24651	M_Y downregulated
Cit	0.298599	O_Y upregulated		Wnt9a	-3.95997	O_Y downregulated		Cit	0.410702	O_M upregulated						Gm20342	0.295815	M_Y upregulated		Grap	-1.83697	M_Y downregulated
Trim6	0.974553	O_Y upregulated		mt-Nd3	-0.573068	O_Y downregulated		Nacad	1.29562	O_M upregulated						Zfp953	0.547286	M_Y upregulated		Angptl4	-2.67843	M_Y downregulated
Skap1	1.34959	O_Y upregulated		Tpbg	-2.16375	O_Y downregulated		Ddb1	0.371817	O_M upregulated						Faap20	0.291288	M_Y upregulated		Jmy	-0.70305	M_Y downregulated
Uvssa	0.456968	O_Y upregulated		Tpst1	-1.08346	O_Y downregulated		Bsdc1	0.425277	O_M upregulated						Gm57285	1.80726	M_Y upregulated		Enpp2	-1.69319	M_Y downregulated
Klhl23	0.709526	O_Y upregulated		Cldn10	-2.09134	O_Y downregulated		4930595D18Rik	0.52419	O_M upregulated						Gm56546	0.665517	M_Y upregulated		Igkv1-135	-3.17153	M_Y downregulated
Pgm1	0.427457	O_Y upregulated		Fth1	-0.399112	O_Y downregulated		Rbm14	0.642494	O_M upregulated						Krr1	0.355517	M_Y upregulated		Gne	-1.97062	M_Y downregulated
Septin5	0.504769	O_Y upregulated		Eln	-3.30547	O_Y downregulated		Zbed4	0.487459	O_M upregulated						Mlx	0.352475	M_Y upregulated		Capn2	-0.97619	M_Y downregulated
Slc35c2	0.291329	O_Y upregulated		B9d1	-3.25418	O_Y downregulated		H2-Ob	0.983096	O_M upregulated						Ss18l2	0.309514	M_Y upregulated		Clstn1	-1.65785	M_Y downregulated
Icos	1.45814	O_Y upregulated		Dcbld2	-1.19941	O_Y downregulated		Cep57	0.492093	O_M upregulated						Tbkbp1	0.590822	M_Y upregulated		Nr1d2	-1.4556	M_Y downregulated
Slc25a16	0.318125	O_Y upregulated		Dnm3os	-2.71139	O_Y downregulated		Cul1	0.278764	O_M upregulated						A830012C17Rik	1.34067	M_Y upregulated		Mmp23	-2.29633	M_Y downregulated
Kif20a	0.575446	O_Y upregulated		Plpp1	-0.445709	O_Y downregulated										Naip5	0.763329	M_Y upregulated		Ppp3cc	-1.44453	M_Y downregulated
Kif22	0.287991	O_Y upregulated		Six1	-1.67629	O_Y downregulated										Gm57206	0.849581	M_Y upregulated		Piezo1	-0.994701	M_Y downregulated
Galnt3	0.381746	O_Y upregulated		Angptl4	-1.91074	O_Y downregulated										Fbxo10	0.480179	M_Y upregulated		Cspg4	-2.24779	M_Y downregulated
Cdca7l	0.506436	O_Y upregulated		Zbtb20	-0.625137	O_Y downregulated										Gm57199	0.366603	M_Y upregulated		Sesn3	-1.01236	M_Y downregulated
4930581F22Rik	0.254748	O_Y upregulated		Wif1	-4.36713	O_Y downregulated										Efcab14	0.290143	M_Y upregulated		Csgalnact1	-1.48294	M_Y downregulated
Tmem268	1.03813	O_Y upregulated		Rai1	-1.07269	O_Y downregulated										Dennd2d	0.594077	M_Y upregulated		Traf5	-1.22257	M_Y downregulated
Grsf1	0.327909	O_Y upregulated		Cygb	-1.43959	O_Y downregulated										Mapk7	0.495683	M_Y upregulated		Herpud1	-0.61692	M_Y downregulated
Muc13	1.35882	O_Y upregulated		Itgb5	-0.949872	O_Y downregulated										Slfn3	0.709468	M_Y upregulated		Paip2	-0.527	M_Y downregulated
Trbc2	1.02864	O_Y upregulated		Tmem263	-1.2053	O_Y downregulated										Lpcat4	0.715592	M_Y upregulated		Vopp1	-0.693309	M_Y downregulated
Gars	0.25368	O_Y upregulated		Unc5c	-2.83046	O_Y downregulated										Exoc1	0.286666	M_Y upregulated		Glo1	-0.735936	M_Y downregulated
E230032D23Rik	0.306446	O_Y upregulated		Rtl8a	-1.63045	O_Y downregulated										Smim12	0.275651	M_Y upregulated		Gnl3	-1.11608	M_Y downregulated
Gm45894	0.354165	O_Y upregulated		Rnd3	-0.891227	O_Y downregulated										Hps3	0.317472	M_Y upregulated		Mylk	-1.48841	M_Y downregulated
Rps6kc1	0.494825	O_Y upregulated		Peak1	-0.545527	O_Y downregulated										Htatip2	0.304401	M_Y upregulated		Crabp2	-3.2004	M_Y downregulated
Fkbp1b	0.702412	O_Y upregulated		Tanc2	-0.8649	O_Y downregulated										Def8	0.458341	M_Y upregulated		Col14a1	-1.67558	M_Y downregulated
Card10	0.631962	O_Y upregulated		Wnt5b	-1.7069	O_Y downregulated										Cracr2a	0.482033	M_Y upregulated		Nr4a3	-0.692219	M_Y downregulated
Slc12a9	0.508696	O_Y upregulated		Plcd1	-2.30665	O_Y downregulated										Gm5617	0.432343	M_Y upregulated		Dclk2	-1.5534	M_Y downregulated
Gm7694	0.855803	O_Y upregulated		1700030K09Rik	-1.97663	O_Y downregulated										Pxmp4	0.382259	M_Y upregulated		Smox	-0.654734	M_Y downregulated
Kri1	0.353759	O_Y upregulated		Ppfibp1	-1.06333	O_Y downregulated										Dnah6	1.2876	M_Y upregulated		Mcc	-1.64223	M_Y downregulated
Lrrc27	0.948659	O_Y upregulated		Simc1	-0.751882	O_Y downregulated										Asl	0.338174	M_Y upregulated		Tceal8	-1.18552	M_Y downregulated
Tox	2.24994	O_Y upregulated		Timp2	-0.796577	O_Y downregulated										Cstdc5	1.25541	M_Y upregulated		Plagl1	-1.01711	M_Y downregulated
Cenpj	0.34331	O_Y upregulated		Ddit4l	-2.76961	O_Y downregulated										Gm54310	1.51083	M_Y upregulated		Gm867	-1.13018	M_Y downregulated
Etfrf1	0.297176	O_Y upregulated		Fgf2	-2.20782	O_Y downregulated										Polr1a	0.250598	M_Y upregulated		Rnf122	-2.26747	M_Y downregulated
Tbc1d9b	0.265692	O_Y upregulated		Flnc	-2.2301	O_Y downregulated										Erich1	0.267222	M_Y upregulated		Magi1	-1.46204	M_Y downregulated
Trim13	0.80504	O_Y upregulated		Mmp3	-2.03164	O_Y downregulated										Opcml	1.9092	M_Y upregulated		Pdzrn4	-2.02154	M_Y downregulated
Il27	0.562738	O_Y upregulated		Dipk2a	-1.01748	O_Y downregulated										Gusb	0.275237	M_Y upregulated		Elf1	-0.57524	M_Y downregulated
Fbh1	0.32009	O_Y upregulated		Dntt	-2.49714	O_Y downregulated										Pafah2	1.0471	M_Y upregulated		Gfra2	-2.19917	M_Y downregulated
Kcnj2	0.463665	O_Y upregulated		Sybu	-2.86928	O_Y downregulated										Kri1	0.257641	M_Y upregulated		H2-Q7	-0.908008	M_Y downregulated
Cc2d1b	0.458	O_Y upregulated		Adamts12	-2.98634	O_Y downregulated										Rabif	0.272486	M_Y upregulated		Scml4	-1.57982	M_Y downregulated
Hectd3	0.411054	O_Y upregulated		Irak1bp1	-2.52368	O_Y downregulated										Ptges	0.3403	M_Y upregulated		Lama4	-1.5746	M_Y downregulated
Casp1	0.263694	O_Y upregulated		Cox4i2	-3.03436	O_Y downregulated										Hmgcs1	0.588331	M_Y upregulated		Susd5	-2.85437	M_Y downregulated
Astn2	1.18699	O_Y upregulated		Gm57082	-3.32154	O_Y downregulated										Chit1	0.832811	M_Y upregulated		Cuedc1	-1.51396	M_Y downregulated
Aurka	0.309805	O_Y upregulated		Chst7	-3.68762	O_Y downregulated										Txnl4b	0.714276	M_Y upregulated		Lgr5	-2.52334	M_Y downregulated
Ptges2	0.475848	O_Y upregulated		Epb41l1	-1.37355	O_Y downregulated										Parp10	0.370173	M_Y upregulated		Pdlim1	-1.33827	M_Y downregulated
Bscl2	0.272866	O_Y upregulated		Nt5e	-0.656281	O_Y downregulated										Selenoo	0.364502	M_Y upregulated		Fn3k	-1.15036	M_Y downregulated
Plk1	0.414277	O_Y upregulated		Rhoq	-0.767868	O_Y downregulated										Ptges2	0.521281	M_Y upregulated		Lpl	-0.924012	M_Y downregulated
Rnf144b	0.322023	O_Y upregulated		Pde3b	-0.438451	O_Y downregulated										Sntb1	0.606388	M_Y upregulated		Tespa1	-1.59156	M_Y downregulated
Oma1	0.33058	O_Y upregulated		Slc41a1	-1.08954	O_Y downregulated										Dnmt3l	0.855463	M_Y upregulated		Cbfa2t3	-1.26508	M_Y downregulated
Taf1b	0.303072	O_Y upregulated		Gm17501	-2.98068	O_Y downregulated										Irf7	0.482769	M_Y upregulated		Gch1	-0.713016	M_Y downregulated
Gm56993	0.402469	O_Y upregulated		Nol7	-0.784924	O_Y downregulated										Idh1	0.37438	M_Y upregulated		St6galnac3	-0.807108	M_Y downregulated
4930463O16Rik	1.07294	O_Y upregulated		Bcl2a1b	-0.923778	O_Y downregulated										Gm57402	0.48515	M_Y upregulated		Tmod1	-0.635725	M_Y downregulated
Dop1a	0.365421	O_Y upregulated		Iqcb1	-1.18958	O_Y downregulated										Pitpnm1	0.377672	M_Y upregulated		Pamr1	-2.48626	M_Y downregulated
Ddx60	0.374667	O_Y upregulated		Trim44	-0.758255	O_Y downregulated										E230014E18Rik	0.455935	M_Y upregulated		Epb41l5	-2.57768	M_Y downregulated
Tuba8	1.25484	O_Y upregulated		Mageh1	-3.11479	O_Y downregulated										Crat	0.492359	M_Y upregulated		Klf12	-1.27656	M_Y downregulated
Gm48383	0.465121	O_Y upregulated		Chd6	-0.803366	O_Y downregulated										Gm15729	0.645505	M_Y upregulated		Tmem109	-1.06629	M_Y downregulated
Cd244a	0.599885	O_Y upregulated		Arhgef12	-0.320021	O_Y downregulated										Entpd5	0.261145	M_Y upregulated		Tut4	-0.647157	M_Y downregulated
Agpat1	0.332325	O_Y upregulated		Il34	-1.8236	O_Y downregulated										Fbh1	0.295254	M_Y upregulated		Mfsd4a	-1.38695	M_Y downregulated
Mlst8	0.392264	O_Y upregulated		Ighd	-0.96759	O_Y downregulated										Sytl1	0.963227	M_Y upregulated		Gpbp1	-0.462883	M_Y downregulated
Fdft1	0.385846	O_Y upregulated		Fam13a	-2.50254	O_Y downregulated										Dclre1b	0.484028	M_Y upregulated		Zfp462	-1.93697	M_Y downregulated
Brpf1	0.259753	O_Y upregulated		Map2	-2.20503	O_Y downregulated										Acad11	0.68382	M_Y upregulated		Maff	-0.935484	M_Y downregulated
Ccr2	0.322374	O_Y upregulated		Trf	-0.816792	O_Y downregulated										Rnf144b	0.283714	M_Y upregulated		Arpc5l	-1.14738	M_Y downregulated
Heatr5b	0.305702	O_Y upregulated		Gm26802	-1.99764	O_Y downregulated										Nudt7	0.746559	M_Y upregulated		Epha4	-2.00979	M_Y downregulated
1700097N02Rik	0.471015	O_Y upregulated		H2-Eb1	-0.853906	O_Y downregulated										Cst7	1.01146	M_Y upregulated		Cep85	-1.25963	M_Y downregulated
Gm57169	0.720978	O_Y upregulated		Mrfap1	-0.513228	O_Y downregulated										Gm45894	0.324858	M_Y upregulated		Adamts1	-1.36487	M_Y downregulated
Aldh16a1	0.319131	O_Y upregulated		Eef1g	-0.479917	O_Y downregulated										Entpd7	0.354619	M_Y upregulated		Fads2	-1.79755	M_Y downregulated
Cenpu	0.431418	O_Y upregulated		Farp1	-0.690302	O_Y downregulated										Ccdc167	0.32171	M_Y upregulated		Xpo7	-0.762364	M_Y downregulated
Gm10030	1.00992	O_Y upregulated		Lifr	-1.07392	O_Y downregulated										ENSMUSG00000121445	0.377131	M_Y upregulated		Npas2	-1.56395	M_Y downregulated
Vill	0.347368	O_Y upregulated		Ctif	-1.58284	O_Y downregulated										Gm57010	0.732664	M_Y upregulated		Cdc42ep5	-1.81124	M_Y downregulated
Khk	0.33058	O_Y upregulated		Gpbp1	-0.345346	O_Y downregulated										Gm16192	0.801964	M_Y upregulated		Phlpp2	-0.955056	M_Y downregulated
Tbc1d24	0.610764	O_Y upregulated		Radil	-2.63272	O_Y downregulated										Pgm1	0.286591	M_Y upregulated		Cd40	-1.93065	M_Y downregulated
Ankrd52	0.312159	O_Y upregulated		Sbk1	-1.43472	O_Y downregulated										Gm34589	0.326711	M_Y upregulated		Plekha5	-1.16179	M_Y downregulated
Hibch	0.299337	O_Y upregulated		Tex264	-1.28445	O_Y downregulated										Arhgap19	0.345814	M_Y upregulated		1810059H22Rik	-3.93017	M_Y downregulated
Mcm2	0.287468	O_Y upregulated		Thrb	-1.49585	O_Y downregulated										Rnf5	0.36508	M_Y upregulated		Ucma	-2.79265	M_Y downregulated
Gm15729	0.588274	O_Y upregulated		Efnb1	-1.68349	O_Y downregulated										Reck	0.356026	M_Y upregulated		P3h2	-1.64357	M_Y downregulated
Gpr65	0.422295	O_Y upregulated		Gkap1	-1.23894	O_Y downregulated										Gm56993	0.523156	M_Y upregulated		Bmp2	-1.1115	M_Y downregulated
Gm56655	0.356976	O_Y upregulated		Lims2	-2.67202	O_Y downregulated										Apol11a	1.54968	M_Y upregulated		Hs2st1	-1.22732	M_Y downregulated
Kntc1	0.258437	O_Y upregulated		Il17d	-2.69928	O_Y downregulated										Dctn1	0.255252	M_Y upregulated		Smo	-1.85001	M_Y downregulated
Bcorl1	0.452135	O_Y upregulated		Prep	-1.31518	O_Y downregulated										Rap2a	0.302872	M_Y upregulated		Eif3i	-0.686524	M_Y downregulated
Cyren	0.326664	O_Y upregulated		Sorbs2	-2.0078	O_Y downregulated										Stfa3	0.994694	M_Y upregulated		Tanc2	-1.44281	M_Y downregulated
Hsd17b8	0.307305	O_Y upregulated		Hnrnpc	-0.288715	O_Y downregulated										Krtcap3	1.00052	M_Y upregulated		Calr	-0.563802	M_Y downregulated
Bckdk	0.302756	O_Y upregulated		Slc1a4	-1.61998	O_Y downregulated										B230216N24Rik	0.84531	M_Y upregulated		Tspan6	-2.47099	M_Y downregulated
Inpp5b	0.351466	O_Y upregulated		Dbn1	-2.00516	O_Y downregulated										Tlr7	0.539236	M_Y upregulated		A430035B10Rik	-1.80266	M_Y downregulated
Uckl1	0.283208	O_Y upregulated		Gimap1	-1.03369	O_Y downregulated										L1cam	0.504321	M_Y upregulated		Fzd1	-1.88761	M_Y downregulated
Trib3	0.791804	O_Y upregulated		Ston1	-1.68202	O_Y downregulated										Gm17586	0.777831	M_Y upregulated		2310008N11Rik	-2.81769	M_Y downregulated
Zdhhc9	0.277752	O_Y upregulated		Rras	-1.05234	O_Y downregulated										Ldhb	0.460463	M_Y upregulated		H1f3	-1.10763	M_Y downregulated
Adamtsl4	0.696644	O_Y upregulated		Tmem158	-1.72077	O_Y downregulated										Slc2a9	0.499044	M_Y upregulated		Asf1a	-1.32729	M_Y downregulated
A430046D13Rik	0.605277	O_Y upregulated		Cemip	-2.01653	O_Y downregulated										Oas2	0.54	M_Y upregulated		Coq8a	-2.02398	M_Y downregulated
Ampd2	0.379454	O_Y upregulated		Arhgef17	-2.92535	O_Y downregulated										Clec4b2	0.80259	M_Y upregulated		Zfta	-2.35835	M_Y downregulated
Sap25	0.599952	O_Y upregulated		Cd248	-2.55548	O_Y downregulated										Trerf1	0.390072	M_Y upregulated		Chpf	-1.74587	M_Y downregulated
2310047D07Rik	1.03077	O_Y upregulated		Amotl2	-1.36605	O_Y downregulated										Gm31583	0.621782	M_Y upregulated		Prickle2	-2.25348	M_Y downregulated
Pabpc1l	0.317467	O_Y upregulated		Gls	-0.412974	O_Y downregulated										Gm4221	0.251314	M_Y upregulated		Traf6	-1.22304	M_Y downregulated
Coro2a	0.382355	O_Y upregulated		Tmed5	-0.502897	O_Y downregulated										1700047F07Rik	1.22915	M_Y upregulated		Oat	-0.90576	M_Y downregulated
Lpcat4	0.530482	O_Y upregulated		Ube2e2	-1.0724	O_Y downregulated										Dhx58	0.654482	M_Y upregulated		Ramp2	-1.73036	M_Y downregulated
Ccdc167	0.254081	O_Y upregulated		Mest	-2.40921	O_Y downregulated										Alpk1	0.293145	M_Y upregulated		Urod	-0.821764	M_Y downregulated
Zfp991	0.525303	O_Y upregulated		Anpep	-2.25777	O_Y downregulated										H6pd	0.397865	M_Y upregulated		Hmgcll1	-2.23231	M_Y downregulated
Gm32702	0.791551	O_Y upregulated		Slc39a10	-1.11401	O_Y downregulated										Prickle3	0.446364	M_Y upregulated		Kcnq1ot1	-1.32902	M_Y downregulated
Lrp8	0.307462	O_Y upregulated		Lzts2	-1.76561	O_Y downregulated										Cebpa	0.406658	M_Y upregulated		Sparcl1	-1.90487	M_Y downregulated
Arap2	0.547626	O_Y upregulated		C1ra	-1.42031	O_Y downregulated										Ly6g5b	1.18042	M_Y upregulated		Zbtb20	-0.761853	M_Y downregulated
Icosl	0.335837	O_Y upregulated		Tceal8	-1.0061	O_Y downregulated										Gm56952	0.643648	M_Y upregulated		Mboat2	-0.916907	M_Y downregulated
Sycp2	0.407839	O_Y upregulated		Myc	-0.679317	O_Y downregulated										Gm16116	1.86284	M_Y upregulated		Sesn1	-0.839804	M_Y downregulated
Ern1	0.276846	O_Y upregulated		Arid1b	-0.727575	O_Y downregulated										Il27	0.454932	M_Y upregulated		Ostn	-2.39718	M_Y downregulated
Selenoo	0.299344	O_Y upregulated		Limch1	-1.87881	O_Y downregulated										Gstcd	0.694739	M_Y upregulated		Tln2	-1.51293	M_Y downregulated
Relt	0.294776	O_Y upregulated		B3gnt5	-0.917873	O_Y downregulated										Gm6169	0.457736	M_Y upregulated		C1qtnf3	-3.59657	M_Y downregulated
Coa4	0.342285	O_Y upregulated		Glis2	-1.47753	O_Y downregulated										Cptp	0.935308	M_Y upregulated		Fahd1	-1.06685	M_Y downregulated
Ifit1bl2	0.509924	O_Y upregulated		Stk3	-1.31513	O_Y downregulated										Lrrc27	0.996425	M_Y upregulated		Rcan1	-1.41511	M_Y downregulated
Gna15	0.379983	O_Y upregulated		Gm49085	-2.42213	O_Y downregulated										Slc6a13	0.276014	M_Y upregulated		Rpl39l	-2.628	M_Y downregulated
P2rx1	0.815671	O_Y upregulated		Igf1r	-0.252705	O_Y downregulated										Gm46210	0.844231	M_Y upregulated		Frmd4b	-1.43847	M_Y downregulated
P2ry12	0.589651	O_Y upregulated		Adm	-1.81349	O_Y downregulated										Ifih1	0.37787	M_Y upregulated		Srek1	-0.845638	M_Y downregulated
Gpld1	1.16495	O_Y upregulated		Phka1	-1.46316	O_Y downregulated										4933424M12Rik	1.42632	M_Y upregulated		Lrba	-0.946161	M_Y downregulated
Spryd3	0.322687	O_Y upregulated		Fmo1	-1.5664	O_Y downregulated										Spring1	0.505763	M_Y upregulated		Rel	-0.528463	M_Y downregulated
Kcnk6	0.743685	O_Y upregulated		Cbx6	-1.41379	O_Y downregulated										Zbtb11	0.257582	M_Y upregulated		Pim3	-1.40443	M_Y downregulated
Efcab11	0.50995	O_Y upregulated		Tnfsf12	-1.45594	O_Y downregulated										Gm57304	0.984889	M_Y upregulated		Ptpn4	-1.43776	M_Y downregulated
Reck	0.282836	O_Y upregulated		Ccl7	-1.69787	O_Y downregulated										4933411E08Rik	1.38071	M_Y upregulated		Ddx54	-1.28257	M_Y downregulated
Gm54310	1.24284	O_Y upregulated		Fads2	-1.48674	O_Y downregulated										Ccdc63	0.609873	M_Y upregulated		Rpl36a	-0.374773	M_Y downregulated
Dcakd	0.317306	O_Y upregulated		Btg3	-0.65726	O_Y downregulated										Ing5	0.437152	M_Y upregulated		H1f1	-1.27894	M_Y downregulated
2810408I11Rik	0.449369	O_Y upregulated		Lxn	-1.19739	O_Y downregulated										Tpcn2	0.491368	M_Y upregulated		Fkbp4	-1.0943	M_Y downregulated
Nuf2	0.318705	O_Y upregulated		Klhl8	-1.39698	O_Y downregulated										Gm56911	0.979643	M_Y upregulated		Spats2l	-2.15882	M_Y downregulated
Gm30963	0.409362	O_Y upregulated		Sp7	-2.39298	O_Y downregulated										Gm36756	0.275891	M_Y upregulated		Cct2	-0.708148	M_Y downregulated
Map3k15	0.451943	O_Y upregulated		Zdhhc8	-1.756	O_Y downregulated										Ubl4a	0.257483	M_Y upregulated		Angptl7	-2.33759	M_Y downregulated
Dmc1	0.571133	O_Y upregulated		Slc27a3	-2.2097	O_Y downregulated										Ctbs	0.321789	M_Y upregulated		Galnt18	-2.41565	M_Y downregulated
Cd3e	1.53609	O_Y upregulated		Pecam1	-1.03465	O_Y downregulated										Ap1s1	0.273363	M_Y upregulated		Slc5a3	-1.4061	M_Y downregulated
Szt2	0.279485	O_Y upregulated		Gm15270	-2.64675	O_Y downregulated										Acvr1b	0.350002	M_Y upregulated		Rab30	-0.97676	M_Y downregulated
Gm32089	1.33008	O_Y upregulated		H2-Q10	-0.754269	O_Y downregulated										Lrrc28	0.342293	M_Y upregulated		Gm55122	-1.91871	M_Y downregulated
Gins3	0.308931	O_Y upregulated		Eda	-1.28199	O_Y downregulated										Tex14	0.426891	M_Y upregulated		Snrpf	-0.767384	M_Y downregulated
Slc18a2	1.02737	O_Y upregulated		Isy1	-0.739422	O_Y downregulated										Gna15	0.320901	M_Y upregulated		Ifrd2	-0.94367	M_Y downregulated
Cyb5r1	0.480314	O_Y upregulated		Ano1	-3.25672	O_Y downregulated										Gnb5	0.738023	M_Y upregulated		Palld	-1.35709	M_Y downregulated
Dclre1b	0.326889	O_Y upregulated		Nr6a1	-0.882451	O_Y downregulated										Usb1	0.409111	M_Y upregulated		Apoe	-0.904481	M_Y downregulated
Tg	0.305783	O_Y upregulated		Gm12462	-2.89194	O_Y downregulated										Agap2	0.35412	M_Y upregulated		Mat2a	-0.526268	M_Y downregulated
Slfn3	0.41709	O_Y upregulated		Ptgfrn	-1.3391	O_Y downregulated										Arf2	0.419849	M_Y upregulated		Tubb5	-0.49022	M_Y downregulated
Gm8439	0.720604	O_Y upregulated		Gne	-1.70638	O_Y downregulated										Tmem156	0.272977	M_Y upregulated		C1qbp	-0.933859	M_Y downregulated
Thada	0.253674	O_Y upregulated		Bod1	-1.31394	O_Y downregulated										Acad8	0.554712	M_Y upregulated		Hspb8	-2.57687	M_Y downregulated
Ing5	0.274661	O_Y upregulated		Tmem107	-1.51942	O_Y downregulated										Mterf4	0.326993	M_Y upregulated		Fgfrl1	-1.60576	M_Y downregulated
Gba2	0.554137	O_Y upregulated		Rem2	-2.40169	O_Y downregulated										Icosl	0.291961	M_Y upregulated		P4ha3	-2.21533	M_Y downregulated
Hmga2	0.790224	O_Y upregulated		Grap	-1.32529	O_Y downregulated										Ncoa3	0.28988	M_Y upregulated		Smad7	-0.780165	M_Y downregulated
Gm56581	0.506953	O_Y upregulated		Cbfa2t3	-1.01838	O_Y downregulated										Gm31005	0.69478	M_Y upregulated		Bcor	-0.875631	M_Y downregulated
Bbs9	0.303367	O_Y upregulated		Zfpm2	-2.73805	O_Y downregulated										Tmub1	0.402114	M_Y upregulated		Pkd1	-1.32189	M_Y downregulated
E2f7	0.397057	O_Y upregulated		Polr1h	-0.582635	O_Y downregulated										Nudt22	0.451386	M_Y upregulated		Asap2	-1.33012	M_Y downregulated
Inpp5j	1.03162	O_Y upregulated		Cd80	-0.799331	O_Y downregulated										Klc4	0.476303	M_Y upregulated		Endou	-3.06473	M_Y downregulated
Zfp715	0.363531	O_Y upregulated		Rpl3	-0.277736	O_Y downregulated										Gm50105	1.50064	M_Y upregulated		Ttc3	-1.16138	M_Y downregulated
Naaa	0.388875	O_Y upregulated		P4ha1	-0.477727	O_Y downregulated										Clec1b	2.45966	M_Y upregulated		Rpl26	-0.411242	M_Y downregulated
Dhrs3	0.33928	O_Y upregulated		Fabp3	-2.48865	O_Y downregulated										Gm56581	0.709218	M_Y upregulated		Tusc3	-1.10363	M_Y downregulated
Cd27	1.42811	O_Y upregulated		H2-Q4	-0.879071	O_Y downregulated										Pimreg	0.801912	M_Y upregulated		Hyi	-1.23346	M_Y downregulated
Gm15478	0.283699	O_Y upregulated		Immp2l	-0.663995	O_Y downregulated										Gm36462	0.810222	M_Y upregulated		Prkg2	-2.03646	M_Y downregulated
A730085K08Rik	0.719738	O_Y upregulated		Herpud1	-0.517308	O_Y downregulated										Tuba8	1.02365	M_Y upregulated		Top2b	-0.652628	M_Y downregulated
Med22	0.496481	O_Y upregulated		Myof	-1.14596	O_Y downregulated										Thap4	0.322798	M_Y upregulated		Nav1	-0.921475	M_Y downregulated
Sema6b	0.54158	O_Y upregulated		Rhoc	-0.735194	O_Y downregulated										Slc41a3	0.49988	M_Y upregulated		Sfrp2	-2.53528	M_Y downregulated
Acadsb	0.368011	O_Y upregulated		Ssb	-0.502406	O_Y downregulated										Gm28905	0.951036	M_Y upregulated		Nrxn1	-1.65973	M_Y downregulated
Cdca2	0.275811	O_Y upregulated		Sit1	-2.03827	O_Y downregulated										Cdk18	1.16883	M_Y upregulated		Rrad	-1.54481	M_Y downregulated
Cln6	0.662487	O_Y upregulated		Nfatc2	-1.31791	O_Y downregulated										Slc20a1	0.260982	M_Y upregulated		Map2	-2.54018	M_Y downregulated
A330040F15Rik	0.283458	O_Y upregulated		Igkv1-117	-2.10766	O_Y downregulated										Sowahc	0.303502	M_Y upregulated		Slc38a2	-0.507173	M_Y downregulated
Mlkl	0.470212	O_Y upregulated		Kdm1b	-1.61575	O_Y downregulated										Lonrf3	0.569727	M_Y upregulated		Tmem254	-1.33722	M_Y downregulated
Adam15	0.262591	O_Y upregulated		Lrrc17	-2.41676	O_Y downregulated										0610040J01Rik	0.690877	M_Y upregulated		Mylk3	-1.118	M_Y downregulated
Tspoap1	1.0403	O_Y upregulated		Znhit6	-1.26607	O_Y downregulated										H2ac6	0.524071	M_Y upregulated		Ecm1	-1.41958	M_Y downregulated
B230216N24Rik	0.781962	O_Y upregulated		H2ac25	-1.1062	O_Y downregulated										Gm1604b	0.739934	M_Y upregulated		Aplp2	-0.572397	M_Y downregulated
Foxm1	0.297046	O_Y upregulated		Chadl	-2.96497	O_Y downregulated										Slc35c1	0.626231	M_Y upregulated		Slc38a5	-1.00952	M_Y downregulated
Dhx29	0.397688	O_Y upregulated		Tns2	-1.82986	O_Y downregulated										Gm7694	0.815709	M_Y upregulated		Akap17b	-2.21992	M_Y downregulated
Gm57395	0.429681	O_Y upregulated		Psmd7	-0.751203	O_Y downregulated										Zfp992	0.61224	M_Y upregulated		Nr6a1os	-1.68819	M_Y downregulated
Mapk4	0.36535	O_Y upregulated		Bcar1	-2.17238	O_Y downregulated										9330160F10Rik	0.275418	M_Y upregulated		Srsf5	-0.30063	M_Y downregulated
Zbtb34	0.381215	O_Y upregulated		Snhg15	-1.45061	O_Y downregulated										Aifm2	0.296569	M_Y upregulated		Hebp1	-0.879633	M_Y downregulated
Dhx58	0.50826	O_Y upregulated		Sec63	-0.751272	O_Y downregulated										Efcab11	0.41076	M_Y upregulated		Plce1	-1.58328	M_Y downregulated
Adamts10	0.371014	O_Y upregulated		Hectd2	-1.26234	O_Y downregulated										Smim36	0.258944	M_Y upregulated		Ptprf	-1.45863	M_Y downregulated
D2hgdh	0.594323	O_Y upregulated		Esr1	-1.15619	O_Y downregulated										Igsf5	0.597637	M_Y upregulated		Tspan4	-1.77247	M_Y downregulated
Tlr7	0.471707	O_Y upregulated		Ttc3	-0.793695	O_Y downregulated										Slc45a4	0.284817	M_Y upregulated		Spns3	-1.80251	M_Y downregulated
Ercc3	0.284192	O_Y upregulated		Txndc5	-0.294225	O_Y downregulated										Cyp51	0.446523	M_Y upregulated		Paqr9	-1.1468	M_Y downregulated
Gm36587	0.472527	O_Y upregulated		Rpl13	-0.259447	O_Y downregulated										Sphk2	0.255533	M_Y upregulated		Hnrnpa3	-0.390135	M_Y downregulated
Gipc1	0.258739	O_Y upregulated		Ndnf	-1.93922	O_Y downregulated										Agpat1	0.387051	M_Y upregulated		Poglut3	-2.1324	M_Y downregulated
Gm5441	1.03788	O_Y upregulated		Slamf9	-2.23918	O_Y downregulated										Pigb	0.484979	M_Y upregulated		Pxdn	-2.81061	M_Y downregulated
9330160F10Rik	0.26297	O_Y upregulated		Zfp423	-2.87691	O_Y downregulated										Ccnyl1	0.48941	M_Y upregulated		Ackr1	-1.14584	M_Y downregulated
Panct2	0.645754	O_Y upregulated		Galnt15	-0.913995	O_Y downregulated										Ptch2	0.921257	M_Y upregulated		Nop58	-0.840027	M_Y downregulated
Cd6	1.58852	O_Y upregulated		Podxl2	-2.1238	O_Y downregulated										Ssc4d	0.700008	M_Y upregulated		Pum1	-0.582946	M_Y downregulated
Fbxo45	0.310652	O_Y upregulated		Sar1a	-0.465402	O_Y downregulated										1810021B22Rik	0.797083	M_Y upregulated		Rasl11a	-1.79346	M_Y downregulated
Cxcr1	0.697111	O_Y upregulated		Ahdc1	-1.34006	O_Y downregulated										Gm56678	0.791083	M_Y upregulated		Loxl3	-1.98433	M_Y downregulated
Acad11	0.436912	O_Y upregulated		Arl4d	-1.04983	O_Y downregulated										Bloc1s3	0.50755	M_Y upregulated		Dpysl2	-0.976907	M_Y downregulated
9830166K06Rik	0.298639	O_Y upregulated		Rcn2	-0.908633	O_Y downregulated										Gm56974	1.04559	M_Y upregulated		Fubp1	-0.691757	M_Y downregulated
Ocrl	0.445869	O_Y upregulated		Grip1	-3.15976	O_Y downregulated										Pde1b	0.352451	M_Y upregulated		Zfp260	-1.42477	M_Y downregulated
Gm15964	0.360694	O_Y upregulated		Etv1	-1.88742	O_Y downregulated										Slc35a3	0.267186	M_Y upregulated		Marcks	-0.383188	M_Y downregulated
Cela1	0.789726	O_Y upregulated		Sgcb	-1.53256	O_Y downregulated										Gm13431	0.724814	M_Y upregulated		Lhpp	-2.25812	M_Y downregulated
Atg4a	0.272298	O_Y upregulated		Bmp6	-1.87333	O_Y downregulated										Gm42659	0.307341	M_Y upregulated		Pde4c	-2.65158	M_Y downregulated
Clca3a1	1.32126	O_Y upregulated		Itga10	-1.85621	O_Y downregulated										Gm57263	0.498459	M_Y upregulated		Egfl6	-2.70197	M_Y downregulated
Tjp3	0.799748	O_Y upregulated		Sbds	-0.552782	O_Y downregulated										Tbc1d24	0.769331	M_Y upregulated		Pcsk5	-1.96224	M_Y downregulated
Slc26a8	1.01133	O_Y upregulated		Gm43305	-1.1415	O_Y downregulated										Gpr137	0.530997	M_Y upregulated		Ntn1	-1.41239	M_Y downregulated
Serpinb8	0.633529	O_Y upregulated		Dact1	-1.4194	O_Y downregulated										Sirpb1c	0.394441	M_Y upregulated		Emid1	-1.87914	M_Y downregulated
Gm34917	0.776127	O_Y upregulated		Etl4	-1.34783	O_Y downregulated										Klhl36	0.477057	M_Y upregulated		Zfp385b	-0.77829	M_Y downregulated
Gm27017	0.290351	O_Y upregulated		Jaml	-0.699073	O_Y downregulated										Hsd17b2	1.31836	M_Y upregulated		Trabd2b	-1.92818	M_Y downregulated
Gm38843	0.353526	O_Y upregulated		Elf1	-0.434999	O_Y downregulated										Ankrd46	0.281124	M_Y upregulated		Tbc1d12	-1.39542	M_Y downregulated
Gimap4	0.860517	O_Y upregulated		Gm13919	-1.91176	O_Y downregulated										Zfp141	0.271277	M_Y upregulated		Adamts4	-1.81125	M_Y downregulated
Mak	0.822328	O_Y upregulated		Cbr1	-1.01829	O_Y downregulated										Vps9d1	0.39739	M_Y upregulated		Hmcn1	-1.31053	M_Y downregulated
Pigs	0.311832	O_Y upregulated		Spred1	-0.777056	O_Y downregulated										Ntpcr	0.319712	M_Y upregulated		Ift140	-1.02182	M_Y downregulated
Cysltr2	1.55037	O_Y upregulated		Gas2l1	-0.955503	O_Y downregulated										Zdhhc9	0.276668	M_Y upregulated		Cacna1g	-1.7558	M_Y downregulated
Ubxn8	0.257533	O_Y upregulated		Hspa5	-0.26687	O_Y downregulated										D330023K18Rik	0.428887	M_Y upregulated		Plcg1	-1.80449	M_Y downregulated
Galm	0.45077	O_Y upregulated		Bmp4	-2.47157	O_Y downregulated										Ankzf1	0.335044	M_Y upregulated		Rabggtb	-0.95595	M_Y downregulated
Gm28068	0.528461	O_Y upregulated		Gm17056	-1.11712	O_Y downregulated										Jak3	0.525632	M_Y upregulated		Tent5c	-0.590185	M_Y downregulated
Sh2b1	0.251173	O_Y upregulated		mt-Co2	-0.412075	O_Y downregulated										Stard4	0.386065	M_Y upregulated		Ppfibp1	-1.19316	M_Y downregulated
Agap2	0.268907	O_Y upregulated		Hyi	-1.14362	O_Y downregulated										Gm37305	0.510077	M_Y upregulated		Frmd6	-1.19524	M_Y downregulated
Trip13	0.538831	O_Y upregulated		Zfpm1	-0.636872	O_Y downregulated										Nme6	0.640479	M_Y upregulated		Wnt5a	-2.28381	M_Y downregulated
Srgap1	0.363382	O_Y upregulated		Tpm1	-0.690049	O_Y downregulated										Rnf25	0.400966	M_Y upregulated		Hoxa10	-1.8469	M_Y downregulated
0610009E02Rik	0.757814	O_Y upregulated		Jam3	-2.08599	O_Y downregulated										Gm47283	0.310077	M_Y upregulated		Gm35107	-3.54753	M_Y downregulated
Sgo2a	0.316744	O_Y upregulated		Btbd3	-2.43486	O_Y downregulated										Gm26577	0.840665	M_Y upregulated		Slc39a10	-1.23944	M_Y downregulated
Ctla2a	1.05724	O_Y upregulated		Fndc4	-1.88213	O_Y downregulated										Acad12	0.926005	M_Y upregulated		Itga11	-1.64933	M_Y downregulated
Pnpla1	0.413279	O_Y upregulated		Srsf3	-0.368184	O_Y downregulated										Ccdc28a	0.287132	M_Y upregulated		Fam171b	-2.02623	M_Y downregulated
Gata3	1.72261	O_Y upregulated		H2-D1	-0.299981	O_Y downregulated										Plpp6	0.333865	M_Y upregulated		Scara3	-1.80967	M_Y downregulated
Eml3	0.294107	O_Y upregulated		Il21r	-0.795005	O_Y downregulated										Mrpl10	0.298377	M_Y upregulated		Smg6	-0.674498	M_Y downregulated
Serpinb10	0.435552	O_Y upregulated		Myb	-1.24859	O_Y downregulated										Cyren	0.354253	M_Y upregulated		Zfp326	-0.815291	M_Y downregulated
Gm56743	0.263157	O_Y upregulated		Numbl	-1.54722	O_Y downregulated										Tmem41b	0.25891	M_Y upregulated		Fzd8	-2.00464	M_Y downregulated
Gm45345	0.775962	O_Y upregulated		Asap3	-1.92932	O_Y downregulated										Kpna4	0.268235	M_Y upregulated		Inppl1	-1.75977	M_Y downregulated
Gm57206	0.506053	O_Y upregulated		Gadd45g	-1.07483	O_Y downregulated										Gm35853	0.345058	M_Y upregulated		Tarbp1	-2.20855	M_Y downregulated
Plekhb2	0.304999	O_Y upregulated		Aqp1	-0.468222	O_Y downregulated										Tgm3	0.87366	M_Y upregulated		Eprs	-0.751577	M_Y downregulated
Klhl36	0.362891	O_Y upregulated		Colgalt1	-0.764894	O_Y downregulated										Tceanc	0.712042	M_Y upregulated		Sh3pxd2b	-1.48187	M_Y downregulated
Mfsd12	0.313558	O_Y upregulated		Runx1t1	-0.804829	O_Y downregulated										Gm43445	0.367715	M_Y upregulated		Gkap1	-1.29771	M_Y downregulated
BC002059	0.343849	O_Y upregulated		Cys1	-2.4272	O_Y downregulated										Ints3	0.308142	M_Y upregulated		Rgs16	-1.96174	M_Y downregulated
Zfp865	0.327459	O_Y upregulated		Gnai1	-1.88875	O_Y downregulated										Trim41	0.292357	M_Y upregulated		Mamdc2	-2.29707	M_Y downregulated
Slc15a2	0.704767	O_Y upregulated		Mme	-1.54432	O_Y downregulated										Gba	0.351225	M_Y upregulated		Cd302	-1.00145	M_Y downregulated
Stk39	0.474439	O_Y upregulated		Otud1	-1.19632	O_Y downregulated										Aldh4a1	0.749166	M_Y upregulated		Smpd3	-2.45947	M_Y downregulated
Ticam1	0.282632	O_Y upregulated		Cachd1	-0.956971	O_Y downregulated										Mgl2	0.361883	M_Y upregulated		Tmem132e	-3.52765	M_Y downregulated
Gm34680	0.286056	O_Y upregulated		Dock7	-1.04661	O_Y downregulated										Gm57462	0.749901	M_Y upregulated		Bax	-0.736817	M_Y downregulated
Ptch2	0.48652	O_Y upregulated		Ebf3	-1.06599	O_Y downregulated										Csta2	1.10074	M_Y upregulated		Add2	-0.730926	M_Y downregulated
1700037C18Rik	0.388716	O_Y upregulated		Sdk1	-2.18822	O_Y downregulated										Gm36551	0.575893	M_Y upregulated		Dapk2	-0.726085	M_Y downregulated
Acss2	0.292751	O_Y upregulated		Bvht	-2.15221	O_Y downregulated										Poc1a	0.499327	M_Y upregulated		Ar	-0.742778	M_Y downregulated
1700047F07Rik	0.825946	O_Y upregulated		Tpm4	-0.307402	O_Y downregulated										Celsr3	0.781008	M_Y upregulated		mt-Nd6	-1.04096	M_Y downregulated
Btnl9	0.563973	O_Y upregulated		Zfp260	-1.16419	O_Y downregulated										C130060C02Rik	1.04575	M_Y upregulated		Btg1	-0.296943	M_Y downregulated
Ly6g5b	0.898403	O_Y upregulated		Satb2	-1.60654	O_Y downregulated										Dynlt1c	0.274359	M_Y upregulated		Btrc	-0.830408	M_Y downregulated
Tlr6	0.25595	O_Y upregulated		Dmd	-2.06344	O_Y downregulated										4930481A15Rik	0.475049	M_Y upregulated		Rbp4	-2.24448	M_Y downregulated
Tbxas1	0.282437	O_Y upregulated		Gm16152	-2.03454	O_Y downregulated										Tmco3	0.265083	M_Y upregulated		Atp8b2	-1.55161	M_Y downregulated
Ssc4d	0.53388	O_Y upregulated		Gab1	-0.919825	O_Y downregulated										Acadsb	0.264288	M_Y upregulated		Sec24a	-0.888692	M_Y downregulated
Adora2a	0.841332	O_Y upregulated		Cd81	-0.861129	O_Y downregulated										Rgp1	0.307096	M_Y upregulated		Ypel4	-1.02714	M_Y downregulated
Ltbr	0.450935	O_Y upregulated		Zcchc24	-1.08907	O_Y downregulated										Gm33148	1.24003	M_Y upregulated		Lzts2	-1.9732	M_Y downregulated
Enpp4	0.526321	O_Y upregulated		Slc30a5	-1.10737	O_Y downregulated										Gpr65	0.388299	M_Y upregulated		Grap2	-0.77398	M_Y downregulated
Cgas	0.34848	O_Y upregulated		Aopep	-0.529567	O_Y downregulated										Gm34078	1.07352	M_Y upregulated		Ivns1abp	-0.745232	M_Y downregulated
Lrrc8dos	0.285873	O_Y upregulated		Gnl3	-0.799105	O_Y downregulated										Oas1a	0.562144	M_Y upregulated		Rplp2	-0.292548	M_Y downregulated
Abcb1a	1.33908	O_Y upregulated		Ly6e	-0.473559	O_Y downregulated										Coro2a	0.27841	M_Y upregulated		Tagln	-2.21884	M_Y downregulated
Gm49041	0.264244	O_Y upregulated		Rassf8	-1.14165	O_Y downregulated										Zbp1	0.42482	M_Y upregulated		Lysmd2	-1.94735	M_Y downregulated
Med12l	0.695864	O_Y upregulated		Plaat3	-0.451192	O_Y downregulated										Gm34917	0.931741	M_Y upregulated		Efnb1	-1.75353	M_Y downregulated
Pla2g3	0.753291	O_Y upregulated		Tmtc2	-1.48405	O_Y downregulated										Ttc13	0.315316	M_Y upregulated		Spp1	-1.65844	M_Y downregulated
Gm16282	0.751344	O_Y upregulated		Agmo	-1.64296	O_Y downregulated										Zfp268	0.382836	M_Y upregulated		Gspt1	-0.817259	M_Y downregulated
Tceanc	0.450065	O_Y upregulated		Gm15860	-2.97543	O_Y downregulated										9430060I03Rik	0.319878	M_Y upregulated		Ahdc1	-1.72887	M_Y downregulated
Mogat2	0.437944	O_Y upregulated		Morf4l2	-0.498345	O_Y downregulated										Hibch	0.277175	M_Y upregulated		Bccip	-1.10691	M_Y downregulated
Paox	0.545013	O_Y upregulated		Rpl18	-0.290987	O_Y downregulated										Rab11fip4	0.614857	M_Y upregulated		Sspn	-1.52123	M_Y downregulated
Ms4a6d	0.364614	O_Y upregulated		Nrxn1	-1.7127	O_Y downregulated										Ptger2	0.301929	M_Y upregulated		Lrpprc	-1.20565	M_Y downregulated
Serpina3n	0.473342	O_Y upregulated		Gm13561	-2.02928	O_Y downregulated										Zfp991	0.428753	M_Y upregulated		Ror2	-2.03193	M_Y downregulated
Bcl11b	1.25191	O_Y upregulated		Scml4	-0.803186	O_Y downregulated										Myl2	0.586334	M_Y upregulated		Apex1	-1.58811	M_Y downregulated
Casp9	0.432257	O_Y upregulated		Rsl1d1	-0.639203	O_Y downregulated										Galnt4	0.342046	M_Y upregulated		Tmtc2	-1.07905	M_Y downregulated
Spata6	0.307484	O_Y upregulated		1700120C14Rik	-1.73004	O_Y downregulated										Mmp27	0.80746	M_Y upregulated		Rtl8a	-2.18572	M_Y downregulated
Daglb	0.287723	O_Y upregulated		Adgrg2	-2.61978	O_Y downregulated										Tmem185b	0.303483	M_Y upregulated		Dhx9	-0.828969	M_Y downregulated
Rab38	1.47373	O_Y upregulated		Gm34455	-0.860476	O_Y downregulated										Mvd	0.320661	M_Y upregulated		Osgep	-0.971271	M_Y downregulated
Opcml	1.30027	O_Y upregulated		Bmyc	-0.824159	O_Y downregulated										A730085K08Rik	0.809919	M_Y upregulated		Rgs7bp	-1.38537	M_Y downregulated
D130009I18Rik	0.389054	O_Y upregulated		Cd83	-0.381903	O_Y downregulated										Zbtb22	0.254758	M_Y upregulated		Slc39a14	-1.14769	M_Y downregulated
Elac1	0.556391	O_Y upregulated		Cibar1	-1.04653	O_Y downregulated										Gm53681	0.365329	M_Y upregulated		Has1	-0.803655	M_Y downregulated
Azin2	0.757867	O_Y upregulated		Gfod1	-0.473394	O_Y downregulated										Haus8	0.289106	M_Y upregulated		P2rx3	-2.67576	M_Y downregulated
Gba	0.250605	O_Y upregulated		Praf2	-1.49939	O_Y downregulated										Ubxn8	0.256445	M_Y upregulated		Galr2	-3.16	M_Y downregulated
Reep4	0.273974	O_Y upregulated		Cd93	-0.771601	O_Y downregulated										Gm20633	1.13861	M_Y upregulated		Palmd	-2.80293	M_Y downregulated
Trac	1.58592	O_Y upregulated		Prickle1	-1.17683	O_Y downregulated										Gm43774	0.920819	M_Y upregulated		Tns1	-1.02787	M_Y downregulated
2010016I18Rik	0.82043	O_Y upregulated		Fhod3	-1.85347	O_Y downregulated										Gm47644	0.66634	M_Y upregulated		Gypc	-0.854405	M_Y downregulated
Slc10a3	0.683849	O_Y upregulated		Slc41a2	-0.771213	O_Y downregulated										Mfsd5	0.438333	M_Y upregulated		Sdhaf1	-1.30707	M_Y downregulated
Ankrd27	0.43988	O_Y upregulated		Rapgef5	-1.34816	O_Y downregulated										Gm11592	1.045	M_Y upregulated		Zbed3	-1.71727	M_Y downregulated
Tmub1	0.332233	O_Y upregulated		Slc16a2	-1.41826	O_Y downregulated										Tm7sf3	0.263188	M_Y upregulated		Vpreb1b	-2.2577	M_Y downregulated
Gm21057	0.751695	O_Y upregulated		Ssr2	-0.792869	O_Y downregulated										Osbpl7	0.48921	M_Y upregulated		Piezo2	-2.45272	M_Y downregulated
Gm1604b	0.432968	O_Y upregulated		Elovl6	-0.941837	O_Y downregulated										4930463O16Rik	0.868342	M_Y upregulated		Fdx1	-1.19121	M_Y downregulated
Il18bp	0.392479	O_Y upregulated		Nr2f2	-1.98463	O_Y downregulated										Sfmbt2	0.650699	M_Y upregulated		Inhca	-0.912295	M_Y downregulated
Gm32250	0.35724	O_Y upregulated		Arl13b	-0.738923	O_Y downregulated										Gm33424	0.742781	M_Y upregulated		Crem	-0.684096	M_Y downregulated
Jpt2	0.300457	O_Y upregulated		Spag9	-0.309912	O_Y downregulated										ENSMUSG00000079800	0.682279	M_Y upregulated		Ube2e2	-1.18782	M_Y downregulated
Samd10	0.36662	O_Y upregulated		Srgap3	-0.557999	O_Y downregulated										Stard8	0.435105	M_Y upregulated		Dennd2b	-1.05715	M_Y downregulated
Celsr3	0.680779	O_Y upregulated		Rpl39l	-1.45662	O_Y downregulated										Gm45820	0.974996	M_Y upregulated		Card11	-1.6978	M_Y downregulated
Kit	0.251996	O_Y upregulated		Tram2	-1.25393	O_Y downregulated										Mon1b	0.404205	M_Y upregulated		Kif21a	-1.84966	M_Y downregulated
Tpcn2	0.355412	O_Y upregulated		Ywhaq	-0.519138	O_Y downregulated										Ap5b1	0.712683	M_Y upregulated		Tom1l1	-1.16684	M_Y downregulated
Fut4	1.12188	O_Y upregulated		Ncs1	-2.65328	O_Y downregulated										Otud3	0.308325	M_Y upregulated		Hs6st1	-1.03153	M_Y downregulated
Bcl2l15	1.24022	O_Y upregulated		Gm15326	-2.72797	O_Y downregulated										Smim19	0.255812	M_Y upregulated		Idh2	-1.0012	M_Y downregulated
Cebpa	0.273522	O_Y upregulated		Tmem109	-0.8568	O_Y downregulated										Serpinb2	1.13667	M_Y upregulated		Itpr3	-1.70891	M_Y downregulated
Gm568	0.420098	O_Y upregulated		Sema4b	-1.18299	O_Y downregulated										Plin5	1.53974	M_Y upregulated		Nhs	-1.81604	M_Y downregulated
Cish	0.379567	O_Y upregulated		Arhgap17	-0.663813	O_Y downregulated										Gpr157	1.10431	M_Y upregulated		Dpt	-1.86911	M_Y downregulated
Lmnb2	0.396968	O_Y upregulated		Uqcc2	-0.812778	O_Y downregulated										Klhl23	0.71433	M_Y upregulated		Bcat1	-2.13457	M_Y downregulated
Klc4	0.340359	O_Y upregulated		Mid1	-1.42991	O_Y downregulated										Vcam1	0.278726	M_Y upregulated		Dnm1	-1.6729	M_Y downregulated
Bicdl1	0.783849	O_Y upregulated		Tarbp1	-1.86831	O_Y downregulated										Wdr41	0.312107	M_Y upregulated		Ldb2	-1.95036	M_Y downregulated
Ccr5	0.933797	O_Y upregulated		Rpl10-ps3	-0.729304	O_Y downregulated										Fut7	0.976002	M_Y upregulated		mt-Nd5	-0.612743	M_Y downregulated
Gm43149	0.621103	O_Y upregulated		Lamb1	-2.74265	O_Y downregulated										D430020J02Rik	0.63425	M_Y upregulated		2510009E07Rik	-1.65091	M_Y downregulated
Cptp	0.615204	O_Y upregulated		Cd22	-1.09653	O_Y downregulated										Gm26571	1.15032	M_Y upregulated		Sec63	-0.826195	M_Y downregulated
Acsbg3	1.08618	O_Y upregulated		Snrnp48	-0.840922	O_Y downregulated										Sap25	0.40314	M_Y upregulated		Garre1	-0.795666	M_Y downregulated
4930477G07Rik	0.714695	O_Y upregulated		Sncaip	-1.65753	O_Y downregulated										Pnpla1	0.307939	M_Y upregulated		Cdk14	-0.911452	M_Y downregulated
Txnl4b	0.426994	O_Y upregulated		Thra	-1.16259	O_Y downregulated										A530040E14Rik	0.490686	M_Y upregulated		Btnl10	-0.725726	M_Y downregulated
Gm56936	0.289343	O_Y upregulated		Ncl	-0.403551	O_Y downregulated										Fam110c	0.869295	M_Y upregulated		Alkbh8	-1.15835	M_Y downregulated
Stard8	0.341131	O_Y upregulated		Cdh5	-2.02773	O_Y downregulated										Slc15a2	0.480047	M_Y upregulated		Lrrc15	-2.22732	M_Y downregulated
Ptger3	1.16754	O_Y upregulated		Prdm5	-1.34768	O_Y downregulated										1700006J14Rik	1.17299	M_Y upregulated		Capsl	-2.81263	M_Y downregulated
Rcan3	0.526124	O_Y upregulated		Zfp9	-2.19102	O_Y downregulated										Fdft1	0.357359	M_Y upregulated		Fbln5	-1.40961	M_Y downregulated
Il1a	0.887018	O_Y upregulated		Gm26936	-2.56965	O_Y downregulated										Tmem45a2	1.08018	M_Y upregulated		Yae1d1	-1.67622	M_Y downregulated
Trdmt1	0.499858	O_Y upregulated		Pdgfc	-1.28755	O_Y downregulated										Gm56680	0.625118	M_Y upregulated		Dlx5	-1.84986	M_Y downregulated
Gm15232	0.872406	O_Y upregulated		Scin	-1.5134	O_Y downregulated										Fabp12	0.858068	M_Y upregulated		Pdgfd	-1.70541	M_Y downregulated
6330562C20Rik	0.457691	O_Y upregulated		Cp	-0.974067	O_Y downregulated										Ubash3a	0.311633	M_Y upregulated		Spsb1	-1.55167	M_Y downregulated
Gm32880	0.682636	O_Y upregulated		Kitl	-0.898182	O_Y downregulated										Ankrd13d	0.403954	M_Y upregulated		Isg20	-0.560105	M_Y downregulated
Bloc1s3	0.329135	O_Y upregulated		2510009E07Rik	-1.35151	O_Y downregulated										Gm57062	1.00003	M_Y upregulated		Pigq	-0.894567	M_Y downregulated
				Epas1	-0.885898	O_Y downregulated										Gm56626	0.570258	M_Y upregulated		Inpp4b	-0.858091	M_Y downregulated
				Socs3	-0.719904	O_Y downregulated										Lrsam1	0.513326	M_Y upregulated		Grip1	-3.0252	M_Y downregulated
				Hivep1	-0.50183	O_Y downregulated										4933412O06Rik	0.502584	M_Y upregulated		Eif4a1	-0.356787	M_Y downregulated
				Rexo2	-0.624142	O_Y downregulated										Gm11707	0.852035	M_Y upregulated		Satb1	-0.363948	M_Y downregulated
				Lsamp	-2.05252	O_Y downregulated										Kcnh7	1.41999	M_Y upregulated		Hvcn1	-0.269695	M_Y downregulated
				Pgrmc1	-0.877802	O_Y downregulated										Rtkn2	1.0119	M_Y upregulated		Spata5	-0.917077	M_Y downregulated
				Mast2	-0.950304	O_Y downregulated										Slc36a1	0.264623	M_Y upregulated		Abi2	-1.37298	M_Y downregulated
				9530026P05Rik	-1.51254	O_Y downregulated										Zbtb34	0.352147	M_Y upregulated		Polr3d	-1.68981	M_Y downregulated
				Zfp326	-0.777948	O_Y downregulated										Homez	0.865202	M_Y upregulated		Bcar3	-1.58535	M_Y downregulated
				Rasal1	-2.35529	O_Y downregulated										Bicdl1	0.654008	M_Y upregulated		Arl5a	-1.08847	M_Y downregulated
				Ciao2b	-0.713703	O_Y downregulated										Ifit3	0.950329	M_Y upregulated		Gm43388	-2.03036	M_Y downregulated
				Aga	-0.968491	O_Y downregulated										Gm12185	0.251607	M_Y upregulated		Cyb5a	-0.645655	M_Y downregulated
				Cxcl2	-0.551738	O_Y downregulated										P2rx1	0.722592	M_Y upregulated		Nme7	-1.89388	M_Y downregulated
				Bzw2	-0.669198	O_Y downregulated										Ciao3	0.377307	M_Y upregulated		Mtss2	-1.91947	M_Y downregulated
				Rpl21	-0.268908	O_Y downregulated										Far2	0.549581	M_Y upregulated		Nfatc2	-1.63414	M_Y downregulated
				Rrm2b	-0.9725	O_Y downregulated										Gm57148	0.636608	M_Y upregulated		Klf1	-1.03194	M_Y downregulated
				Xaf1	-1.09523	O_Y downregulated										4921507P07Rik	0.793293	M_Y upregulated		Shisa2	-2.41488	M_Y downregulated
				Apex1	-1.19048	O_Y downregulated										Oma1	0.251116	M_Y upregulated		Fads3	-1.75653	M_Y downregulated
				Rel	-0.292214	O_Y downregulated										2010016I18Rik	0.691409	M_Y upregulated		Bag5	-1.25241	M_Y downregulated
				Brwd1	-0.59358	O_Y downregulated										Mfsd9	1.27444	M_Y upregulated		Phka1	-1.62463	M_Y downregulated
				Zfp706	-0.72288	O_Y downregulated										Slc26a8	0.9738	M_Y upregulated		Tnxb	-1.45633	M_Y downregulated
				Snhg12	-0.705186	O_Y downregulated										Trib3	0.635325	M_Y upregulated		Rcc2	-0.966889	M_Y downregulated
				Desi2	-0.728521	O_Y downregulated										Zfp276	0.278138	M_Y upregulated		Tgfb1i1	-1.68154	M_Y downregulated
				Unc5b	-2.62267	O_Y downregulated										Arhgef4	0.609116	M_Y upregulated		Endod1	-0.943299	M_Y downregulated
				Brdt	-2.48078	O_Y downregulated										Hmga2-ps1	0.598134	M_Y upregulated		Ptov1	-0.972565	M_Y downregulated
				Arl1	-0.768777	O_Y downregulated										Lgals4	0.892628	M_Y upregulated		Rem2	-2.84189	M_Y downregulated
				Nav1	-0.817638	O_Y downregulated										Prrg2	0.365106	M_Y upregulated		Spats2	-1.85819	M_Y downregulated
				Eng	-1.73272	O_Y downregulated										Ddx11	1.2397	M_Y upregulated		Patj	-2.0628	M_Y downregulated
				Nr1d2	-0.709729	O_Y downregulated										Rbm43	0.315475	M_Y upregulated		Tpst1	-1.17858	M_Y downregulated
				Edem3	-0.948357	O_Y downregulated										Ifi204	0.451998	M_Y upregulated		Acyp2	-1.49141	M_Y downregulated
				Ift22	-1.81582	O_Y downregulated										Gpr27	0.324137	M_Y upregulated		Gm15867	-2.37464	M_Y downregulated
				Tcea3	-1.68969	O_Y downregulated										Gm57325	0.395157	M_Y upregulated		Rasal2	-1.1655	M_Y downregulated
				Gm2296	-0.864605	O_Y downregulated										Gm21057	0.722591	M_Y upregulated		Desi2	-0.955315	M_Y downregulated
				Dnm3	-0.992628	O_Y downregulated										Relt	0.279982	M_Y upregulated		Timm10	-1.21089	M_Y downregulated
				Gramd4	-0.906621	O_Y downregulated										Gm43672	0.4004	M_Y upregulated		Slamf9	-2.05423	M_Y downregulated
				Adgrf5	-1.59142	O_Y downregulated										Kiss1r	0.564525	M_Y upregulated		Runx1t1	-0.860882	M_Y downregulated
				E130215H24Rik	-3.15489	O_Y downregulated										Dmc1	0.453079	M_Y upregulated		Fmn2	-2.99622	M_Y downregulated
				Oat	-0.659164	O_Y downregulated										Atp6v1g2	0.572859	M_Y upregulated		Lrrc8c	-0.805558	M_Y downregulated
				Trpc1	-1.68533	O_Y downregulated										9330159M07Rik	0.285688	M_Y upregulated		Calu	-1.01241	M_Y downregulated
				Cdkl5	-1.56736	O_Y downregulated										Slc39a4	0.781688	M_Y upregulated		Rpl27	-0.365822	M_Y downregulated
				Trp53i13	-0.913394	O_Y downregulated										Irgc1	0.316952	M_Y upregulated		Ddx10	-1.12006	M_Y downregulated
				Soga1	-1.02426	O_Y downregulated										Gm57169	0.55319	M_Y upregulated		Pecam1	-1.05627	M_Y downregulated
				Gpsm1	-0.953905	O_Y downregulated										Galntl6	0.957159	M_Y upregulated		Ago2	-0.46014	M_Y downregulated
				Mrps28	-0.36144	O_Y downregulated										2310047D07Rik	1.0559	M_Y upregulated		Ptgfrn	-1.10189	M_Y downregulated
				Rnase6	-1.2018	O_Y downregulated										Gm11963	0.905372	M_Y upregulated		Sf3b3	-0.854324	M_Y downregulated
				Tes	-0.600498	O_Y downregulated										4833419F23Rik	0.556901	M_Y upregulated		Dad1	-0.692743	M_Y downregulated
				Asph	-0.508408	O_Y downregulated										Ttll3	0.296958	M_Y upregulated		Zfp560	-1.24127	M_Y downregulated
				Osgep	-0.709067	O_Y downregulated										Nat8l	0.862558	M_Y upregulated		Zfp644	-0.738452	M_Y downregulated
				Baiap2l1	-1.49252	O_Y downregulated										Bcorl1	0.333824	M_Y upregulated		Ston1	-2.56247	M_Y downregulated
				Cyp20a1	-0.939468	O_Y downregulated										Gm32702	0.53227	M_Y upregulated		Asb13	-1.85121	M_Y downregulated
				H1f10	-1.69454	O_Y downregulated										D2hgdh	0.456419	M_Y upregulated		Egr1	-0.864502	M_Y downregulated
				Nherf2	-2.55548	O_Y downregulated										D630023F18Rik	0.579099	M_Y upregulated		Cdc25b	-0.817642	M_Y downregulated
				Gm13091	-2.12359	O_Y downregulated										Gm15818	1.12286	M_Y upregulated		Fbxo11	-0.469713	M_Y downregulated
				Galk1	-1.17406	O_Y downregulated										BC049762	0.850309	M_Y upregulated		Mpdz	-1.45007	M_Y downregulated
				Prag1	-1.36517	O_Y downregulated										Fcsk	0.510894	M_Y upregulated		Usp10	-1.32608	M_Y downregulated
				Snx8	-0.954232	O_Y downregulated										Ampd2	0.290017	M_Y upregulated		Rrm2b	-1.05987	M_Y downregulated
				Trip10	-1.89545	O_Y downregulated										Acoxl	0.454526	M_Y upregulated		1300002E11Rik	-1.46892	M_Y downregulated
				Spon1	-1.06951	O_Y downregulated										Rab13	0.395154	M_Y upregulated		Clmp	-1.25225	M_Y downregulated
				Fdx1	-1.01349	O_Y downregulated										Mlkl	0.489854	M_Y upregulated		Cd59a	-1.06961	M_Y downregulated
				Cnrip1	-1.4198	O_Y downregulated										Vipr1	0.876105	M_Y upregulated		Tspan18	-1.94242	M_Y downregulated
				Gm44710	-0.94636	O_Y downregulated										Tmem80	0.276726	M_Y upregulated		Pard6g	-1.5828	M_Y downregulated
				Pde4dip	-0.811797	O_Y downregulated										Galm	0.519131	M_Y upregulated		Gcsh	-1.17449	M_Y downregulated
				Heg1	-0.834909	O_Y downregulated										Tfec	0.800515	M_Y upregulated		Snx25	-1.47399	M_Y downregulated
				Plekhh2	-2.02202	O_Y downregulated										Gm49226	0.465872	M_Y upregulated		Hnrnpr	-0.81364	M_Y downregulated
				Timm10	-1.04299	O_Y downregulated										Fam234a	0.302515	M_Y upregulated		Gm13919	-1.80698	M_Y downregulated
				Cd9	-0.53383	O_Y downregulated										Gm34276	0.921852	M_Y upregulated		Zfp292	-0.6812	M_Y downregulated
				Gabbr1	-0.677196	O_Y downregulated										Sirpd	0.427897	M_Y upregulated		Ppp2r3a	-1.08277	M_Y downregulated
				Gpr153	-2.01154	O_Y downregulated										Gm56977	0.799056	M_Y upregulated		Nup210l	-1.2103	M_Y downregulated
				Clec4n	-1.33764	O_Y downregulated										D130062J10Rik	0.319765	M_Y upregulated		Sit1	-2.8802	M_Y downregulated
				Ncald	-1.47872	O_Y downregulated										Gm36159	0.520007	M_Y upregulated		Gm41604	-1.27795	M_Y downregulated
				Npas3	-1.89206	O_Y downregulated										Steap4	0.270488	M_Y upregulated		Mkx	-2.3589	M_Y downregulated
				Tmem26	-1.54542	O_Y downregulated										4930477G07Rik	0.853497	M_Y upregulated		Itga4	-0.642238	M_Y downregulated
				Nid2	-1.75789	O_Y downregulated										Nrg4	0.262725	M_Y upregulated		Rab3a	-2.54134	M_Y downregulated
				Homer1	-0.398551	O_Y downregulated										Ltbr	0.336759	M_Y upregulated		Epb41l1	-1.78807	M_Y downregulated
				Plekha5	-0.64566	O_Y downregulated										Gm42670	0.454609	M_Y upregulated		mt-Atp8	-1.06174	M_Y downregulated
				Kctd3	-1.50227	O_Y downregulated										Pradc1	0.293092	M_Y upregulated		Smarcc1	-1.05976	M_Y downregulated
				Hdgfl3	-0.862081	O_Y downregulated										Gm42941	0.45495	M_Y upregulated		Polr1h	-0.738794	M_Y downregulated
				Slc7a2	-1.74065	O_Y downregulated										Gm49767	0.590022	M_Y upregulated		Mdk	-1.50602	M_Y downregulated
				Ephb2	-1.78344	O_Y downregulated										Zswim3	0.318805	M_Y upregulated		Cct6a	-0.820438	M_Y downregulated
				Smox	-0.497498	O_Y downregulated										Gm57091	0.398927	M_Y upregulated		H1f4	-0.642154	M_Y downregulated
				Itm2c	-0.641281	O_Y downregulated										Cage1	0.290685	M_Y upregulated		Gpr171	-1.59745	M_Y downregulated
				Fyttd1	-0.809512	O_Y downregulated										Ppt2	0.344227	M_Y upregulated		1110038B12Rik	-1.16689	M_Y downregulated
				Relb	-0.407141	O_Y downregulated										Gm56849	0.862945	M_Y upregulated		Rag2	-2.36024	M_Y downregulated
				Slc25a33	-0.591658	O_Y downregulated										Kcnk12	0.486248	M_Y upregulated		Cd276	-2.11492	M_Y downregulated
				Ptprb	-2.86832	O_Y downregulated										Mroh2a	0.60804	M_Y upregulated		Set	-0.572071	M_Y downregulated
				Enpp1	-0.955216	O_Y downregulated										ENSMUSG00000121411	1.17645	M_Y upregulated		Ppp1r13b	-1.1312	M_Y downregulated
				Cyth1	-0.369823	O_Y downregulated										Casp9	0.273551	M_Y upregulated		Brix1	-1.0024	M_Y downregulated
				Ddt	-0.921135	O_Y downregulated										Gm43149	0.457928	M_Y upregulated		Rpl22l1	-0.441097	M_Y downregulated
				Ly6a	-1.22049	O_Y downregulated										Tmem150b	0.587356	M_Y upregulated		Mid1	-1.43009	M_Y downregulated
				Agpat3	-1.01262	O_Y downregulated										Hoxb4	0.292582	M_Y upregulated		Tmem107	-1.28824	M_Y downregulated
				Atp8b1	-1.18373	O_Y downregulated										2010110K18Rik	0.812734	M_Y upregulated		Pid1	-0.546011	M_Y downregulated
				Gcsh	-0.92189	O_Y downregulated										Gm27211	0.519612	M_Y upregulated		Arhgap29	-2.03232	M_Y downregulated
				Cmtm4	-1.10079	O_Y downregulated										Gm19391	0.5419	M_Y upregulated		Synpo	-1.51879	M_Y downregulated
				Pold4	-0.742471	O_Y downregulated										Gm46828	0.757869	M_Y upregulated		Stau2	-1.75643	M_Y downregulated
				mt-Nd5	-0.497083	O_Y downregulated										Igtp	0.614958	M_Y upregulated		Ftx	-1.43161	M_Y downregulated
				Srp14	-0.414658	O_Y downregulated										Gm2788	0.583378	M_Y upregulated		Hilpda	-0.936897	M_Y downregulated
				Abca8a	-1.13357	O_Y downregulated										Gm43768	0.997875	M_Y upregulated		Prnp	-0.958526	M_Y downregulated
				Pitpnm2	-1.54158	O_Y downregulated										Gm13166	0.696961	M_Y upregulated		Slc1a4	-1.77995	M_Y downregulated
				Scd2	-1.04019	O_Y downregulated										1700030N03Rik	0.373026	M_Y upregulated		Clcn3	-0.524416	M_Y downregulated
				Zfyve21	-1.57773	O_Y downregulated										Gm56981	1.04211	M_Y upregulated		Elof1	-1.04828	M_Y downregulated
				Rfx3	-0.616737	O_Y downregulated										Gm57240	0.317776	M_Y upregulated		Rec114	-0.888215	M_Y downregulated
				Slc16a1	-0.488338	O_Y downregulated										Ovgp1	0.53297	M_Y upregulated		Eif2ak4	-1.33598	M_Y downregulated
				Srsf10	-0.566401	O_Y downregulated										A430046D13Rik	0.330431	M_Y upregulated		Hibadh	-0.987843	M_Y downregulated
				Mn1	-1.63036	O_Y downregulated										F730035M05Rik	0.434901	M_Y upregulated		Me1	-1.91027	M_Y downregulated
				Lrp6	-0.847994	O_Y downregulated										Tlr8	0.508422	M_Y upregulated		Lsmem1	-1.14032	M_Y downregulated
				Zhx3	-0.759313	O_Y downregulated										Gm46781	0.398178	M_Y upregulated		Myl9	-1.82657	M_Y downregulated
				Slfn5	-0.825759	O_Y downregulated										Mib2	0.439488	M_Y upregulated		Glis2	-1.48366	M_Y downregulated
				Slc2a13	-1.54147	O_Y downregulated										Gm57355	0.74174	M_Y upregulated		Tcof1	-1.18759	M_Y downregulated
				Adgra3	-1.23422	O_Y downregulated														Zbtb4	-1.65087	M_Y downregulated
				Wwtr1	-0.797749	O_Y downregulated														Cemip	-2.71473	M_Y downregulated
				Krt81	-1.46582	O_Y downregulated														Gm12462	-3.19486	M_Y downregulated
				Ormdl3	-0.571321	O_Y downregulated														Zcchc24	-1.25792	M_Y downregulated
				Bmp8a	-2.21244	O_Y downregulated														Lrp6	-1.13975	M_Y downregulated
				Bpgm	-0.467205	O_Y downregulated														Dntt	-2.02048	M_Y downregulated
				Plekhf1	-2.00902	O_Y downregulated														Eif3g	-0.741141	M_Y downregulated
				Dlg5	-0.955963	O_Y downregulated														Otub2	-1.15482	M_Y downregulated
				Vangl2	-2.33011	O_Y downregulated														Galnt11	-0.947549	M_Y downregulated
				Il1rn	-0.620638	O_Y downregulated														Eng	-1.63749	M_Y downregulated
				Fkbp3	-0.645483	O_Y downregulated														Nox4	-2.27493	M_Y downregulated
				Calr	-0.42879	O_Y downregulated														Car13	-2.10687	M_Y downregulated
				Camk2b	-1.13526	O_Y downregulated														Bin1	-1.18138	M_Y downregulated
				Rpl19	-0.332717	O_Y downregulated														Rbbp6	-0.62407	M_Y downregulated
				F3	-1.13202	O_Y downregulated														Kirrel	-1.47944	M_Y downregulated
				Ccdc107	-1.03046	O_Y downregulated														Tmed9	-0.706392	M_Y downregulated
				Maml3	-0.509888	O_Y downregulated														Ift22	-1.728	M_Y downregulated
				Gabarapl1	-0.657736	O_Y downregulated														Meis2	-1.64156	M_Y downregulated
				Ttpal	-0.839276	O_Y downregulated														Pitpnm2	-1.88815	M_Y downregulated
				St8sia4	-0.529726	O_Y downregulated														Tram2	-1.48621	M_Y downregulated
				Cct3	-0.580228	O_Y downregulated														Thoc1	-1.09268	M_Y downregulated
				Gpr180	-1.38857	O_Y downregulated														Socs5	-1.497	M_Y downregulated
				Tmem237	-1.47024	O_Y downregulated														Dmd	-2.20103	M_Y downregulated
				Polr3d	-1.13798	O_Y downregulated														Enpp1	-1.3937	M_Y downregulated
				Ybx3	-0.326216	O_Y downregulated														Stxbp1	-1.88518	M_Y downregulated
				Pkp4	-0.781841	O_Y downregulated														Scin	-2.13386	M_Y downregulated
				Rtl8b	-1.48164	O_Y downregulated														Mast2	-0.975066	M_Y downregulated
				Eif3e	-0.502307	O_Y downregulated														Ubtd2	-1.17803	M_Y downregulated
				Slc5a3	-0.488718	O_Y downregulated														Apex2	-1.01399	M_Y downregulated
				Gm57200	-1.12219	O_Y downregulated														Hdgfl3	-1.49941	M_Y downregulated
				Chn2	-0.554642	O_Y downregulated														Slc41a2	-1.20616	M_Y downregulated
				Dnajc21	-0.78319	O_Y downregulated														Ctla4	-0.923884	M_Y downregulated
				Acyp2	-1.20742	O_Y downregulated														Anp32e	-0.681171	M_Y downregulated
				Il17rd	-1.64399	O_Y downregulated														Zbtb16	-0.963364	M_Y downregulated
				Rtp4	-0.769436	O_Y downregulated														Pcbp4	-1.88747	M_Y downregulated
				Pura	-0.610512	O_Y downregulated														Fdx2	-1.40789	M_Y downregulated
				Ankrd10	-0.839087	O_Y downregulated														Cmtm4	-1.43811	M_Y downregulated
				Brix1	-0.808654	O_Y downregulated														Kazald1	-2.23393	M_Y downregulated
				Gm19951	-0.258908	O_Y downregulated														Cldn10	-1.62633	M_Y downregulated
				Pdlim1	-0.847695	O_Y downregulated														Dpf3	-0.824675	M_Y downregulated
				Lrrn3	-2.58549	O_Y downregulated														Insc	-2.83095	M_Y downregulated
				H2bc27	-0.920564	O_Y downregulated														Tcp1	-0.726768	M_Y downregulated
				Ctsz	-0.492117	O_Y downregulated														Minpp1	-1.00753	M_Y downregulated
				Sumo2	-0.368282	O_Y downregulated														Klhl29	-1.16235	M_Y downregulated
				H2-Q5	-1.24903	O_Y downregulated														Igsf3	-1.13269	M_Y downregulated
				Cep112	-1.14827	O_Y downregulated														Nxpe4	-1.00789	M_Y downregulated
				Hibadh	-0.780956	O_Y downregulated														Icam1	-0.771129	M_Y downregulated
				Gm15411	-1.67192	O_Y downregulated														Igkv1-117	-3.60019	M_Y downregulated
				Dmpk	-1.57751	O_Y downregulated														Rpl29	-0.379671	M_Y downregulated
				Jund	-0.360716	O_Y downregulated														Dact3	-1.56481	M_Y downregulated
				Avpi1	-0.942065	O_Y downregulated														1700030K09Rik	-2.13779	M_Y downregulated
				Cisd1	-0.774845	O_Y downregulated														Mustn1	-1.9227	M_Y downregulated
				Macroh2a2	-1.93783	O_Y downregulated														Hbq1b	-0.758152	M_Y downregulated
				Selenop	-0.805078	O_Y downregulated														Garem1	-0.864039	M_Y downregulated
				Rasgrp1	-1.0405	O_Y downregulated														B3gnt9	-1.92056	M_Y downregulated
				Gm56553	-1.7904	O_Y downregulated														Smim1	-0.806968	M_Y downregulated
				Dbndd2	-1.29801	O_Y downregulated														Pcbp3	-2.0535	M_Y downregulated
				Rtraf	-0.508861	O_Y downregulated														Calhm5	-2.88766	M_Y downregulated
				Cfdp1	-0.54819	O_Y downregulated														Kank1	-2.04942	M_Y downregulated
				Arpp21	-2.46997	O_Y downregulated														Rapgefl1	-2.91727	M_Y downregulated
				Arhgap32	-1.24362	O_Y downregulated														Lrrn3	-2.87297	M_Y downregulated
				Ier5l	-0.866676	O_Y downregulated														Urb1	-2.14742	M_Y downregulated
				Ccdc50	-0.622399	O_Y downregulated														Fzd2	-2.40008	M_Y downregulated
				Snx2	-0.716609	O_Y downregulated														Ly6a	-1.06135	M_Y downregulated
				Dhx58os	-1.52954	O_Y downregulated														Foxp2	-1.38722	M_Y downregulated
				Asf1a	-1.18529	O_Y downregulated														Slc35e4	-1.12496	M_Y downregulated
				Map3k1	-0.663299	O_Y downregulated														Dock7	-1.20639	M_Y downregulated
				Sema4c	-2.18602	O_Y downregulated														Tshz3	-1.54544	M_Y downregulated
				H2-Q6	-0.714435	O_Y downregulated														Aff1	-0.583545	M_Y downregulated
				Ehd4	-0.818799	O_Y downregulated														Pepd	-1.06395	M_Y downregulated
				Hpgd	-0.951866	O_Y downregulated														C1qtnf1	-2.08933	M_Y downregulated
				Ppfibp2	-0.988387	O_Y downregulated														Polm	-1.51963	M_Y downregulated
				Ifi30	-0.586743	O_Y downregulated														Fgfr3	-2.19774	M_Y downregulated
				Cd151	-1.23864	O_Y downregulated														Eln	-3.37819	M_Y downregulated
				Ergic2	-0.474496	O_Y downregulated														Atp8b1	-1.53889	M_Y downregulated
				Kdm6b	-0.481729	O_Y downregulated														Prkcg	-1.26107	M_Y downregulated
				Csrnp1	-0.555725	O_Y downregulated														Lrig3	-2.1511	M_Y downregulated
				Wdr35	-2.12233	O_Y downregulated														Chd2	-0.412093	M_Y downregulated
				Serpinb6a	-1.08085	O_Y downregulated														Efnb2	-1.83044	M_Y downregulated
				Cbx1	-0.72255	O_Y downregulated														Dip2c	-0.834753	M_Y downregulated
				Ppm1e	-1.42609	O_Y downregulated														Adamtsl1	-1.75867	M_Y downregulated
				Pcbp3	-1.02378	O_Y downregulated														Jcad	-1.51074	M_Y downregulated
				Ap1s3	-1.17072	O_Y downregulated														Gm57082	-2.44282	M_Y downregulated
				Fdx2	-0.963139	O_Y downregulated														Fmn1	-1.30524	M_Y downregulated
				Nbea	-0.761315	O_Y downregulated														Akr1b3	-1.11749	M_Y downregulated
				Yae1d1	-1.15434	O_Y downregulated														Chst7	-3.26714	M_Y downregulated
				Ddx24	-0.519204	O_Y downregulated														2310022B05Rik	-1.05544	M_Y downregulated
				Cdc42bpb	-1.31282	O_Y downregulated														Ano1	-3.50359	M_Y downregulated
				Cd69	-0.747124	O_Y downregulated														Pdrg1	-1.52317	M_Y downregulated
				Clu	-2.23252	O_Y downregulated														Nipa1	-1.1918	M_Y downregulated
				Fgf13	-0.551023	O_Y downregulated														Uri1	-1.17168	M_Y downregulated
				Tmem204	-1.5532	O_Y downregulated														Myh10	-0.849604	M_Y downregulated
				Reln	-0.532153	O_Y downregulated														Laptm4a	-0.683844	M_Y downregulated
				Eif1a	-0.632698	O_Y downregulated														Gadd45b	-0.488421	M_Y downregulated
				Sema5a	-1.35044	O_Y downregulated														Bc1	-1.92573	M_Y downregulated
				Naca	-0.332569	O_Y downregulated														Aldh1a1	-0.790014	M_Y downregulated
				Adgrg1	-1.08781	O_Y downregulated														Cox4i2	-2.23067	M_Y downregulated
				Kcnq1ot1	-0.933668	O_Y downregulated														Ankrd29	-1.6386	M_Y downregulated
				Nexn	-1.52123	O_Y downregulated														Fyttd1	-0.920874	M_Y downregulated
				Alkbh1	-0.67356	O_Y downregulated														St7	-0.784265	M_Y downregulated
				Anxa4	-0.82394	O_Y downregulated														Fat3	-1.33461	M_Y downregulated
				Akr7a5	-1.10586	O_Y downregulated														Eef2k	-1.07377	M_Y downregulated
				Ptgfr	-1.4988	O_Y downregulated														Ebpl	-1.1716	M_Y downregulated
				Ophn1	-1.32079	O_Y downregulated														Rnf123	-0.849813	M_Y downregulated
				Thbd	-0.921488	O_Y downregulated														Ccdc92b	-1.60846	M_Y downregulated
				Cacna1g	-1.10506	O_Y downregulated														Cd34	-1.27938	M_Y downregulated
				Cadm1	-0.514713	O_Y downregulated														Gm32235	-3.02959	M_Y downregulated
				Asap2	-0.887166	O_Y downregulated														Fus	-0.346546	M_Y downregulated
				Napa	-0.443598	O_Y downregulated														Armcx2	-2.07676	M_Y downregulated
				Asb13	-1.27977	O_Y downregulated														Myo6	-1.13966	M_Y downregulated
				Cyb5r3	-1.02286	O_Y downregulated														Gjc1	-1.61751	M_Y downregulated
				Tmsb10	-0.310448	O_Y downregulated														Sfrp4	-1.66186	M_Y downregulated
				Cav2	-1.84751	O_Y downregulated														Svbp	-0.786985	M_Y downregulated
				Crlf1	-2.13961	O_Y downregulated														Cd48	-0.932339	M_Y downregulated
				Mcoln2	-1.38439	O_Y downregulated														Gm57238	-2.12402	M_Y downregulated
				Enpep	-1.99181	O_Y downregulated														Rps20	-0.417507	M_Y downregulated
				Lrrc49	-1.21387	O_Y downregulated														Syncrip	-0.592956	M_Y downregulated
				1300002E11Rik	-1.23922	O_Y downregulated														Axl	-0.83908	M_Y downregulated
				Spsb1	-1.38167	O_Y downregulated														Anxa6	-0.888331	M_Y downregulated
				Fmn1	-0.970855	O_Y downregulated														Cox7a2l	-0.535619	M_Y downregulated
				Prrc2c	-0.300583	O_Y downregulated														Myc	-1.03868	M_Y downregulated
				Mertk	-0.736471	O_Y downregulated														Pdia6	-0.644913	M_Y downregulated
				Mid2	-1.40965	O_Y downregulated														Chchd3	-0.895303	M_Y downregulated
				Clcf1	-1.28311	O_Y downregulated														Rps12	-0.254642	M_Y downregulated
				Creb3l1	-0.913322	O_Y downregulated														Mertk	-1.74728	M_Y downregulated
				Hspb11	-0.810675	O_Y downregulated														Camk4	-0.626084	M_Y downregulated
				Lman1	-0.753385	O_Y downregulated														Pde4dip	-1.04675	M_Y downregulated
				Sphk1	-1.04298	O_Y downregulated														Ctnnal1	-1.94203	M_Y downregulated
				Mafb	-0.281156	O_Y downregulated														Canx	-0.475725	M_Y downregulated
				Gm57238	-1.88873	O_Y downregulated														Creb3l2	-1.05864	M_Y downregulated
				Rasl11b	-1.27406	O_Y downregulated														Irf2bpl	-0.696706	M_Y downregulated
				Zfp664	-1.06858	O_Y downregulated														Gm26936	-3.16567	M_Y downregulated
				P2ry10b	-1.09027	O_Y downregulated														Col25a1	-2.71577	M_Y downregulated
				Itgb1	-0.314817	O_Y downregulated														Cdc42bpb	-1.48709	M_Y downregulated
				Hmcn2	-1.74439	O_Y downregulated														Pitx1	-3.04991	M_Y downregulated
				Rrad	-1.77252	O_Y downregulated														Zfp593	-1.35779	M_Y downregulated
				Tex30	-0.86063	O_Y downregulated														Rsph9	-1.39208	M_Y downregulated
				Galnt11	-0.716869	O_Y downregulated														Ak1	-1.91884	M_Y downregulated
				Baiap2	-0.758354	O_Y downregulated														Tmem176b	-0.754593	M_Y downregulated
				Igfbp3	-0.613645	O_Y downregulated														Gm16538	-1.13452	M_Y downregulated
				Btla	-0.804922	O_Y downregulated														Dcbld2	-1.27642	M_Y downregulated
				Sh3pxd2b	-0.94681	O_Y downregulated														Rpl30	-0.304731	M_Y downregulated
				Arl6	-1.91099	O_Y downregulated														Gm17501	-2.32182	M_Y downregulated
				Tmbim1	-0.841737	O_Y downregulated														Dek	-0.645744	M_Y downregulated
				Stau2	-1.20824	O_Y downregulated														Fkbp3	-0.899596	M_Y downregulated
				Pdgfd	-1.40921	O_Y downregulated														St3gal1	-0.589819	M_Y downregulated
				Mlf1	-1.87208	O_Y downregulated														Csnk1g3	-0.765293	M_Y downregulated
				Prr5	-1.19599	O_Y downregulated														Ssbp3	-0.751397	M_Y downregulated
				Hnrnpa1	-0.435087	O_Y downregulated														Cyp20a1	-1.23491	M_Y downregulated
				Nhsl1	-1.70977	O_Y downregulated														Gm15860	-2.95894	M_Y downregulated
				Cdh2	-0.958931	O_Y downregulated														Avpi1	-0.980884	M_Y downregulated
				Srpk3	-1.99455	O_Y downregulated														Vegfc	-1.4838	M_Y downregulated
				Epb41l3	-1.28833	O_Y downregulated														Bmyc	-1.11342	M_Y downregulated
				Akr1b10	-1.76735	O_Y downregulated														Pfn2	-2.04124	M_Y downregulated
				Arhgap21	-0.713478	O_Y downregulated														Cyria	-0.926078	M_Y downregulated
				Shf	-1.24409	O_Y downregulated														Prr5	-1.70862	M_Y downregulated
				Adk	-0.599684	O_Y downregulated														Tnfrsf11b	-1.36761	M_Y downregulated
				Papss2	-0.887502	O_Y downregulated														Tm4sf1	-1.82278	M_Y downregulated
				Arl5a	-0.866785	O_Y downregulated														Dnajc21	-0.950504	M_Y downregulated
				Macrod2	-1.14086	O_Y downregulated														Gabarapl1	-0.89354	M_Y downregulated
				Il15	-0.457295	O_Y downregulated														Ssb	-0.526242	M_Y downregulated
				Syncrip	-0.3942	O_Y downregulated														Mpped2	-2.08838	M_Y downregulated
				Pgm2l1	-0.734722	O_Y downregulated														Sbds	-0.665139	M_Y downregulated
				Rbbp6	-0.459586	O_Y downregulated														Pde3a	-2.26838	M_Y downregulated
				Egr3	-0.779638	O_Y downregulated														Galnt15	-1.94874	M_Y downregulated
				Zfp292	-0.504147	O_Y downregulated														Epb41l4b	-1.58117	M_Y downregulated
				Tusc3	-0.595771	O_Y downregulated														Papss2	-1.00772	M_Y downregulated
				Phtf2	-0.587363	O_Y downregulated														Ubn2	-0.545136	M_Y downregulated
				Bccip	-0.696686	O_Y downregulated														Il34	-1.89246	M_Y downregulated
				Saysd1	-0.924935	O_Y downregulated														Wwtr1	-0.873461	M_Y downregulated
				Slc38a1	-0.71244	O_Y downregulated														Eif4e	-0.634124	M_Y downregulated
				Smad7	-0.550001	O_Y downregulated														Abcb1b	-0.959215	M_Y downregulated
				Cdo1	-1.16108	O_Y downregulated														Mical2	-2.13497	M_Y downregulated
				Ier5	-0.284109	O_Y downregulated														Rcbtb1	-1.45931	M_Y downregulated
				Gstm5	-0.613062	O_Y downregulated														Fam136a	-1.70948	M_Y downregulated
				Tiparp	-0.469128	O_Y downregulated														Cacybp	-0.797612	M_Y downregulated
				Stox2	-1.75436	O_Y downregulated														Hdac7	-1.34893	M_Y downregulated
				Abca8b	-1.38353	O_Y downregulated														Cbx1	-0.819566	M_Y downregulated
				Mdp1	-0.893387	O_Y downregulated														Col4a2	-1.42415	M_Y downregulated
				Dynll1	-0.352014	O_Y downregulated														Cux1	-0.465205	M_Y downregulated
				Adamts17	-2.21698	O_Y downregulated														Nab2	-1.87101	M_Y downregulated
				Tasor2	-0.674521	O_Y downregulated														H1f10	-1.99224	M_Y downregulated
				Sema6a	-2.56904	O_Y downregulated														Snx8	-1.28431	M_Y downregulated
				Rgs16	-1.16471	O_Y downregulated														Mrpl12	-0.95852	M_Y downregulated
				Hs2st1	-0.740256	O_Y downregulated														Gm16152	-1.97282	M_Y downregulated
				Dcbld1	-2.12303	O_Y downregulated														Bex3	-0.885073	M_Y downregulated
				Isg20	-0.359445	O_Y downregulated														Wdr66	-2.18189	M_Y downregulated
				Mtarc2	-0.612012	O_Y downregulated														Slc6a8	-1.27469	M_Y downregulated
				Sfr1	-0.559845	O_Y downregulated														Nmnat3	-1.08384	M_Y downregulated
				Fam136a	-0.989952	O_Y downregulated														Mtmr11	-1.7029	M_Y downregulated
				Cfb	-1.62374	O_Y downregulated														Dusp12	-1.56047	M_Y downregulated
				Kansl1l	-0.405147	O_Y downregulated														Tnfsf12	-1.38217	M_Y downregulated
				Eya2	-0.636656	O_Y downregulated														N4bp2	-0.970304	M_Y downregulated
				Nme7	-1.50439	O_Y downregulated														Gpr183	-1.14528	M_Y downregulated
				Gm8797	-0.710152	O_Y downregulated														Sh3rf3	-1.85938	M_Y downregulated
				Srm	-0.650497	O_Y downregulated														Fez1	-1.97128	M_Y downregulated
				Fam222a	-1.63965	O_Y downregulated														Wdr43	-1.09837	M_Y downregulated
				Acss1	-0.940784	O_Y downregulated														Gm2000	-0.640648	M_Y downregulated
				Snap47	-1.25172	O_Y downregulated														Nsg1	-1.38883	M_Y downregulated
				Hdac7	-0.979607	O_Y downregulated														Thoc2l	-0.96559	M_Y downregulated
				Iglc1	-0.708464	O_Y downregulated														Gm26749	-1.14536	M_Y downregulated
				Kifc3	-1.60322	O_Y downregulated														Ciao2b	-0.865397	M_Y downregulated
				Acsl3	-1.14135	O_Y downregulated														Slc6a9	-0.610353	M_Y downregulated
				Cd48	-0.75481	O_Y downregulated														Ranbp1	-0.55158	M_Y downregulated
				Gpc4	-0.67441	O_Y downregulated														Naa15	-0.800003	M_Y downregulated
				Zfp36	-0.392444	O_Y downregulated														Mcoln2	-1.78629	M_Y downregulated
				Tesk1	-1.05908	O_Y downregulated														Zfyve21	-1.56146	M_Y downregulated
				Tmem176b	-0.512607	O_Y downregulated														Klf9	-1.01655	M_Y downregulated
				Egr2	-1.09618	O_Y downregulated														Slc4a7	-0.77556	M_Y downregulated
				Mei4	-1.91291	O_Y downregulated														Tigd2	-1.21731	M_Y downregulated
				Cxcl3	-0.989358	O_Y downregulated														Hnrnpc	-0.287315	M_Y downregulated
				Polm	-1.32323	O_Y downregulated														Nbea	-1.25942	M_Y downregulated
				Mydgf	-0.653042	O_Y downregulated														Slc6a20a	-1.04782	M_Y downregulated
				Ddr1	-1.12958	O_Y downregulated														Dipk2a	-1.04304	M_Y downregulated
				Plcg1	-0.872197	O_Y downregulated														Col24a1	-2.66862	M_Y downregulated
				Zfp318	-0.782266	O_Y downregulated														Thsd7a	-1.2576	M_Y downregulated
				Micu3	-0.961075	O_Y downregulated														E130308A19Rik	-0.957623	M_Y downregulated
				Dynlt3	-0.647324	O_Y downregulated														Gm35546	-1.97534	M_Y downregulated
				Zfp931	-1.7415	O_Y downregulated														Fam135a	-2.02337	M_Y downregulated
				Cox6a2	-1.13667	O_Y downregulated														Colgalt2	-1.79512	M_Y downregulated
				Dusp12	-0.995155	O_Y downregulated														Maco1	-0.768962	M_Y downregulated
				Pip4p1	-0.746361	O_Y downregulated														Chac2	-0.6658	M_Y downregulated
				B230369F24Rik	-1.19583	O_Y downregulated														Zfas1	-0.843616	M_Y downregulated
				Naglu	-1.1668	O_Y downregulated														Ppib	-0.536451	M_Y downregulated
				Slc39a1	-0.668354	O_Y downregulated														Dnm3os	-1.97075	M_Y downregulated
				Notch3	-2.01627	O_Y downregulated														Snrpe	-0.463144	M_Y downregulated
				Adamts3	-1.70337	O_Y downregulated														2810001A02Rik	-1.2388	M_Y downregulated
				Eif2ak4	-0.973384	O_Y downregulated														Ighg2b	-0.456894	M_Y downregulated
				Elk3	-0.641744	O_Y downregulated														Ier5l	-1.19352	M_Y downregulated
				Zbed3	-1.34184	O_Y downregulated														Plcd1	-2.1538	M_Y downregulated
				Dbp	-1.01913	O_Y downregulated														Wnt9a	-2.67063	M_Y downregulated
				Arhgap5	-0.500776	O_Y downregulated														Praf2	-1.53918	M_Y downregulated
				Tmem245	-0.941139	O_Y downregulated														Ankrd37	-1.39945	M_Y downregulated
				Tiam2	-0.891174	O_Y downregulated														Tcim	-1.9838	M_Y downregulated
				Camsap2	-0.554986	O_Y downregulated														Armh4	-2.0532	M_Y downregulated
				Slc15a3	-0.510256	O_Y downregulated														Lrrk1	-1.03852	M_Y downregulated
				Cmtm3	-0.786544	O_Y downregulated														Calm2	-0.282012	M_Y downregulated
				Foxp4	-0.874934	O_Y downregulated														Il17rd	-2.87879	M_Y downregulated
				Dexi	-0.893213	O_Y downregulated														Gask1b	-1.65153	M_Y downregulated
				Med13	-0.329187	O_Y downregulated														Rftn2	-1.15198	M_Y downregulated
				B3glct	-1.03723	O_Y downregulated														Uros	-0.7783	M_Y downregulated
				Plxdc1	-1.20356	O_Y downregulated														Gm31243	-2.03583	M_Y downregulated
				A630001O12Rik	-1.00709	O_Y downregulated														Mecom	-1.33636	M_Y downregulated
				Fkbp4	-0.612871	O_Y downregulated														Ism1	-0.911207	M_Y downregulated
				Lbh	-0.581429	O_Y downregulated														Slc3a2	-0.341933	M_Y downregulated
				Itsn1	-0.345703	O_Y downregulated														Rasgrp3	-1.52715	M_Y downregulated
				Abcb1b	-0.615143	O_Y downregulated														Eya2	-1.81351	M_Y downregulated
				Ifi205	-1.37431	O_Y downregulated														Srpk3	-3.02407	M_Y downregulated
				Mrpl38	-0.858635	O_Y downregulated														Tesk1	-1.37543	M_Y downregulated
				Nt5c3b	-1.34882	O_Y downregulated														Srgap3	-0.970222	M_Y downregulated
				Slc25a51	-0.317961	O_Y downregulated														Arhgap21	-0.851049	M_Y downregulated
				Eprs	-0.409769	O_Y downregulated														Mettl7a1	-0.708697	M_Y downregulated
				2610008E11Rik	-1.33003	O_Y downregulated														Spon1	-1.38476	M_Y downregulated
				Myef2	-0.735178	O_Y downregulated														Sema3e	-2.11697	M_Y downregulated
				Wdr66	-1.54756	O_Y downregulated														Shisa4	-2.04839	M_Y downregulated
				Gimap6	-0.413251	O_Y downregulated														Cbr1	-1.24767	M_Y downregulated
				Slc24a5	-1.21555	O_Y downregulated														Podxl2	-2.8285	M_Y downregulated
				Rcl1	-0.753953	O_Y downregulated														9530026P05Rik	-1.92549	M_Y downregulated
				Cavin2	-1.47194	O_Y downregulated														Snai2	-1.33938	M_Y downregulated
				Mterf2	-1.38314	O_Y downregulated														Irak1bp1	-2.09434	M_Y downregulated
				Cytip	-0.384748	O_Y downregulated														Dusp3	-0.823435	M_Y downregulated
				Ecm1	-1.56799	O_Y downregulated														Kdm1b	-1.62928	M_Y downregulated
				Ang	-1.40577	O_Y downregulated														Smarca5	-0.471564	M_Y downregulated
				Arhgap28	-1.12896	O_Y downregulated														Cercam	-1.54119	M_Y downregulated
				Cd1d1	-1.54894	O_Y downregulated														Ddx24	-0.625638	M_Y downregulated
				Cmtm8	-1.84206	O_Y downregulated														Prickle1	-1.4828	M_Y downregulated
				Cercam	-1.13845	O_Y downregulated														Ccdc88a	-0.623777	M_Y downregulated
				Mecom	-0.66298	O_Y downregulated														Thrb	-1.34522	M_Y downregulated
				Cbr3	-0.748197	O_Y downregulated														Cdk4	-0.7794	M_Y downregulated
				Pacc1	-1.04168	O_Y downregulated														Snta1	-1.09309	M_Y downregulated
				Fam174c	-1.07537	O_Y downregulated														Gm49085	-2.1192	M_Y downregulated
				Rgcc	-0.699702	O_Y downregulated														Zfp354c	-1.88688	M_Y downregulated
				Fam20a	-0.995938	O_Y downregulated														Ngf	-1.83615	M_Y downregulated
				Zfp945	-0.945004	O_Y downregulated														Ptprz1	-1.56877	M_Y downregulated
				Osbpl5	-1.03082	O_Y downregulated														Gm57232	-1.74351	M_Y downregulated
				Fam171a1	-1.31334	O_Y downregulated														Ddt	-1.06635	M_Y downregulated
				Pdzd4	-1.01183	O_Y downregulated														Ebf2	-1.76429	M_Y downregulated
				Arl3	-0.525778	O_Y downregulated														Sgcb	-1.34603	M_Y downregulated
				Cdkal1	-0.772996	O_Y downregulated														Galk1	-1.04123	M_Y downregulated
				Cgnl1	-1.63366	O_Y downregulated														Fam234b	-0.820303	M_Y downregulated
				Ccdc90b	-1.15644	O_Y downregulated														Pnn	-0.750884	M_Y downregulated
				Slc35e4	-0.711344	O_Y downregulated														Cers4	-1.41687	M_Y downregulated
				Ankrd37	-1.01615	O_Y downregulated														Pdpn	-0.898205	M_Y downregulated
				Pde10a	-0.519192	O_Y downregulated														Epas1	-1.29182	M_Y downregulated
				Bphl	-1.22484	O_Y downregulated														Mras	-1.27082	M_Y downregulated
				Cd180	-0.992621	O_Y downregulated														Tmod2	-1.83184	M_Y downregulated
				Fam110b	-1.46152	O_Y downregulated														Il5ra	-2.75221	M_Y downregulated
				Ppp1r13b	-0.697579	O_Y downregulated														Mrpl52	-0.578146	M_Y downregulated
				Dnah12	-1.87731	O_Y downregulated														Dsel	-1.88816	M_Y downregulated
				Mrps18b	-0.896683	O_Y downregulated														Arl13b	-0.813229	M_Y downregulated
				Qpct	-1.60224	O_Y downregulated														Arf5	-0.273791	M_Y downregulated
				Fam114a1	-0.464724	O_Y downregulated														Bod1	-1.41663	M_Y downregulated
				Ccser1	-0.87965	O_Y downregulated														Hscb	-0.686554	M_Y downregulated
				Yif1b	-0.848131	O_Y downregulated														Cnrip1	-1.46581	M_Y downregulated
				Ndrg2	-1.52484	O_Y downregulated														Tcf7l1	-1.39202	M_Y downregulated
				Glrx3	-0.656284	O_Y downregulated														Tcaf1	-1.26599	M_Y downregulated
				Fgfrl1	-0.981211	O_Y downregulated														Ccser1	-1.28665	M_Y downregulated
				Rhobtb3	-1.27767	O_Y downregulated														Krt10	-1.54242	M_Y downregulated
				Ppp1r16b	-0.405708	O_Y downregulated														Ezh2	-0.770158	M_Y downregulated
				Smim14	-0.378005	O_Y downregulated														Vangl1	-1.09633	M_Y downregulated
				Sh3bp4	-1.26699	O_Y downregulated														Ngef	-2.0529	M_Y downregulated
				Mrpl12	-0.747294	O_Y downregulated														Iars	-1.11551	M_Y downregulated
				Bend6	-1.31476	O_Y downregulated														Esr1	-1.1163	M_Y downregulated
				Aamdc	-0.90481	O_Y downregulated														Fhod3	-2.38981	M_Y downregulated
				Fmnl2	-0.513382	O_Y downregulated														Rnd3	-0.642303	M_Y downregulated
				Nfe2l3	-0.831829	O_Y downregulated														Fam13a	-2.6735	M_Y downregulated
				Esam	-2.32026	O_Y downregulated														Ly86	-0.767936	M_Y downregulated
				Zhx2	-0.308926	O_Y downregulated														Rxylt1	-1.0125	M_Y downregulated
				Ebpl	-0.631238	O_Y downregulated														Prdm5	-1.57601	M_Y downregulated
				Txnrd3	-0.979342	O_Y downregulated														Hspa9	-0.752542	M_Y downregulated
				Nckap5l	-1.53955	O_Y downregulated														Scd2	-1.16013	M_Y downregulated
				Rnf180	-1.31209	O_Y downregulated														Gm30054	-1.98884	M_Y downregulated
				Ifi211	-0.725725	O_Y downregulated														H1f5	-0.848154	M_Y downregulated
				Itgav	-0.267146	O_Y downregulated														Mthfd2l	-1.26079	M_Y downregulated
				Crem	-0.292909	O_Y downregulated														Epor	-0.771705	M_Y downregulated
				Rsad2	-0.577649	O_Y downregulated														Nprl3	-1.22896	M_Y downregulated
				Gm30605	-2.11029	O_Y downregulated														Adam12	-1.49557	M_Y downregulated
				Tmem159	-0.94677	O_Y downregulated														Bank1	-1.62008	M_Y downregulated
				Dock6	-1.52821	O_Y downregulated														Krtcap2	-0.57447	M_Y downregulated
				A4galt	-1.39609	O_Y downregulated														Llph	-0.800014	M_Y downregulated
				Rai14	-0.56839	O_Y downregulated														Rps28	-0.380608	M_Y downregulated
				Zc3h12b	-1.47767	O_Y downregulated														Lztfl1	-0.914015	M_Y downregulated
				Dusp14	-1.62588	O_Y downregulated														Wwc2	-0.973162	M_Y downregulated
				Zbtb16	-0.413483	O_Y downregulated														Edem3	-0.830632	M_Y downregulated
				5430416N02Rik	-1.18172	O_Y downregulated														Pgap1	-1.49668	M_Y downregulated
				Mgst3	-0.341123	O_Y downregulated														Bcar1	-2.53658	M_Y downregulated
				Kazn	-1.02281	O_Y downregulated														Npas3	-1.98213	M_Y downregulated
				Zbtb4	-0.642741	O_Y downregulated														Fabp3	-1.924	M_Y downregulated
				Aldh7a1	-0.827241	O_Y downregulated														Dot1l	-0.733122	M_Y downregulated
				Procr	-1.95195	O_Y downregulated														Upp2	-1.33296	M_Y downregulated
				Tnfsf11	-0.440511	O_Y downregulated														Dbn1	-2.00496	M_Y downregulated
				Adgrd1	-1.55179	O_Y downregulated														Micu3	-1.36836	M_Y downregulated
				Dock4	-0.364294	O_Y downregulated														Eif1a	-0.653758	M_Y downregulated
				Piezo1	-0.580913	O_Y downregulated														Tspan7	-1.29872	M_Y downregulated
				Aplp2	-0.380308	O_Y downregulated														Otud1	-1.2947	M_Y downregulated
				Phpt1	-1.04798	O_Y downregulated														Tlcd4	-1.00896	M_Y downregulated
				Phb	-0.868928	O_Y downregulated														Fancc	-1.20836	M_Y downregulated
				Pigp	-0.898289	O_Y downregulated														Gm57156	-0.912744	M_Y downregulated
				Zfp532	-1.25299	O_Y downregulated														Nudcd3	-0.699227	M_Y downregulated
				N4bp2	-0.64751	O_Y downregulated														Gpc4	-1.18714	M_Y downregulated
				Idh2	-0.665436	O_Y downregulated														Mmp3	-2.43134	M_Y downregulated
				Gm17455	-1.49383	O_Y downregulated														Ncald	-1.87613	M_Y downregulated
				Trak1	-0.635937	O_Y downregulated														Gm15411	-2.1932	M_Y downregulated
				Eef1e1	-0.805155	O_Y downregulated														Dnah12	-2.65888	M_Y downregulated
				Lgmn	-0.254022	O_Y downregulated														Bcl2a1b	-0.894722	M_Y downregulated
				Smim10l1	-0.902833	O_Y downregulated														Spindoc	-1.3078	M_Y downregulated
				Tmem88	-1.03971	O_Y downregulated														Wdr75	-1.17648	M_Y downregulated
				Atf5	-1.03023	O_Y downregulated														Cul1	-0.538894	M_Y downregulated
				Dse	-0.511451	O_Y downregulated														Ipo7	-0.683916	M_Y downregulated
				mt-Nd4l	-0.662384	O_Y downregulated														Stxbp6	-0.731413	M_Y downregulated
				Rasgrp3	-0.914159	O_Y downregulated														Zdhhc8	-1.6477	M_Y downregulated
				Ace	-1.68611	O_Y downregulated														Gm16599	-0.888463	M_Y downregulated
				Eif4e	-0.567739	O_Y downregulated														Rtcb	-1.06801	M_Y downregulated
				Ube2e3	-0.509898	O_Y downregulated														Ndn	-1.72183	M_Y downregulated
				Mettl1	-0.98793	O_Y downregulated														Arpp21	-2.54893	M_Y downregulated
				Gpatch4	-0.931465	O_Y downregulated														Adam10	-0.684974	M_Y downregulated
				Sec24a	-0.609148	O_Y downregulated														Crlf1	-2.1777	M_Y downregulated
				Lrpap1	-0.589201	O_Y downregulated														Tnfsf11	-1.81105	M_Y downregulated
				Aldh18a1	-0.668503	O_Y downregulated														Ptch1	-1.23481	M_Y downregulated
				Mtdh	-0.467904	O_Y downregulated														Znrf3	-0.73749	M_Y downregulated
				Penk	-1.05304	O_Y downregulated														Nav3	-1.59985	M_Y downregulated
				Thoc2l	-0.742502	O_Y downregulated														Myo1b	-1.36463	M_Y downregulated
				Coq10b	-0.476753	O_Y downregulated														Gnai1	-2.22202	M_Y downregulated
				Slc39a14	-0.848247	O_Y downregulated														Sorbs1	-0.77799	M_Y downregulated
				1700019D03Rik	-1.46708	O_Y downregulated														Tmtc1	-1.28276	M_Y downregulated
				Spock2	-0.367289	O_Y downregulated														Atm	-1.17841	M_Y downregulated
				Bcl11a	-1.05204	O_Y downregulated														Akr7a5	-1.32486	M_Y downregulated
				Btbd8	-1.95708	O_Y downregulated														Bend6	-2.37505	M_Y downregulated
				Eef2k	-0.764078	O_Y downregulated														Stxbp4	-1.24539	M_Y downregulated
				Ddx54	-0.934142	O_Y downregulated														Dtx3	-1.29952	M_Y downregulated
				Gm13012	-2.11698	O_Y downregulated														Uggt2	-2.03265	M_Y downregulated
				Bag5	-0.708103	O_Y downregulated														Ttpal	-0.988041	M_Y downregulated
				Cnnm2	-0.391879	O_Y downregulated														Adgra3	-1.52712	M_Y downregulated
				Atp8b2	-0.556642	O_Y downregulated														Tmem147	-0.817187	M_Y downregulated
				Gm50333	-1.34847	O_Y downregulated														Uqcc2	-0.837931	M_Y downregulated
				Etv5	-0.987558	O_Y downregulated														Gm9895	-0.91293	M_Y downregulated
				Sema7a	-0.938265	O_Y downregulated														Dock9	-1.53284	M_Y downregulated
				Ccnl1	-0.250223	O_Y downregulated														mt-Nd3	-0.436683	M_Y downregulated
				Plod1	-0.707891	O_Y downregulated														Chn2	-0.830493	M_Y downregulated
				Dgcr6	-1.03144	O_Y downregulated														Slc4a4	-1.22684	M_Y downregulated
				Pvt1	-0.375979	O_Y downregulated														Tpm4	-0.403017	M_Y downregulated
				Tbc1d16	-1.10037	O_Y downregulated														Cav2	-1.58766	M_Y downregulated
				Acp5	-0.720269	O_Y downregulated														Lpxn	-0.640244	M_Y downregulated
				Lrrc8c	-0.599544	O_Y downregulated														Mageh1	-2.13208	M_Y downregulated
				Rock2	-0.395258	O_Y downregulated														Tmem237	-1.67967	M_Y downregulated
				Snx9	-0.499791	O_Y downregulated														Gm15326	-2.20293	M_Y downregulated
				Epsti1	-0.585494	O_Y downregulated														2410006H16Rik	-0.665132	M_Y downregulated
				Sccpdh	-1.77509	O_Y downregulated														Wif1	-2.1818	M_Y downregulated
				Eci1	-0.712259	O_Y downregulated														Tmem204	-2.09865	M_Y downregulated
				Slc20a2	-0.58606	O_Y downregulated														Tmem120b	-0.946643	M_Y downregulated
				Ccdc59	-0.557642	O_Y downregulated														Alkbh1	-0.798715	M_Y downregulated
				Anxa6	-0.532066	O_Y downregulated														Jam3	-1.94486	M_Y downregulated
				Syn3	-1.09735	O_Y downregulated														Slc39a13	-1.11328	M_Y downregulated
				Glis1	-1.81315	O_Y downregulated														Capn5	-1.26954	M_Y downregulated
				Cdip1	-0.696269	O_Y downregulated														Vgll4	-0.922107	M_Y downregulated
				Nnmt	-1.12947	O_Y downregulated														Fbln1	-1.19465	M_Y downregulated
				Nectin1	-0.974479	O_Y downregulated														Inka1	-1.33573	M_Y downregulated
				Tbc1d12	-0.625133	O_Y downregulated														Dock4	-0.607636	M_Y downregulated
				Qtrt1	-0.868508	O_Y downregulated														Mn1	-1.68092	M_Y downregulated
				Polr2e	-0.57679	O_Y downregulated														Slc16a10	-0.643591	M_Y downregulated
				Reps2	-1.07078	O_Y downregulated														Ddx21	-0.821642	M_Y downregulated
				Txndc16	-0.752907	O_Y downregulated														Chrdl1	-1.60292	M_Y downregulated
				Txnrd1	-0.49974	O_Y downregulated														Pabpc1	-0.271166	M_Y downregulated
				Smoc1	-1.58956	O_Y downregulated														Acp1	-0.630787	M_Y downregulated
				2310058D17Rik	-1.56222	O_Y downregulated														Tmem26	-1.68116	M_Y downregulated
				Sertad1	-0.538273	O_Y downregulated														Slc7a2	-1.55411	M_Y downregulated
				Ranbp1	-0.361863	O_Y downregulated														B9d1	-2.25209	M_Y downregulated
				Clic5	-2.22222	O_Y downregulated														Tsnax	-1.28429	M_Y downregulated
				Nradd	-1.10544	O_Y downregulated														A330032B11Rik	-1.32647	M_Y downregulated
				Wnt4	-1.14016	O_Y downregulated														Tmed1	-1.10427	M_Y downregulated
				Spry1	-1.2083	O_Y downregulated														Rnf187	-0.72784	M_Y downregulated
				Elof1	-0.918486	O_Y downregulated														Smim10l1	-1.03007	M_Y downregulated
				Pik3r3	-1.07679	O_Y downregulated														Polr1f	-0.951334	M_Y downregulated
				Camk2n1	-0.645976	O_Y downregulated														Hectd2	-1.2713	M_Y downregulated
				Pogk	-0.990412	O_Y downregulated														Mrpl50	-1.0217	M_Y downregulated
				Gpd1l	-1.06527	O_Y downregulated														Pdcd4	-0.576367	M_Y downregulated
				Ppl	-0.899447	O_Y downregulated														Eya4	-1.92101	M_Y downregulated
				Gm13986	-0.775367	O_Y downregulated														Pnpo	-0.829442	M_Y downregulated
				Tulp3	-1.21775	O_Y downregulated														Slc20a2	-1.03634	M_Y downregulated
				Podn	-1.40413	O_Y downregulated														Arid1b	-0.74929	M_Y downregulated
				Dad1	-0.503379	O_Y downregulated														Serf1	-1.0982	M_Y downregulated
				Crppa	-1.52092	O_Y downregulated														Hacd3	-0.826731	M_Y downregulated
				Vegfc	-0.385046	O_Y downregulated														Mnat1	-1.08923	M_Y downregulated
				Hsp90ab1	-0.280181	O_Y downregulated														Cttnbp2nl	-1.46892	M_Y downregulated
				Tef	-0.855662	O_Y downregulated														Fcer2a	-2.56294	M_Y downregulated
				Cdk4	-0.654723	O_Y downregulated														Eif3a	-0.530026	M_Y downregulated
				Gm12216	-0.854336	O_Y downregulated														Lsm7	-0.809457	M_Y downregulated
				Il6	-1.43443	O_Y downregulated														Cd80	-0.893907	M_Y downregulated
				Lig4	-1.70762	O_Y downregulated														Zscan26	-1.34921	M_Y downregulated
				Ddit3	-0.429323	O_Y downregulated														Cracd	-0.833535	M_Y downregulated
				Hes6	-1.24176	O_Y downregulated														Gm13561	-2.5668	M_Y downregulated
				Dpm1	-0.317365	O_Y downregulated														Fabp4	-0.737012	M_Y downregulated
				Dusp5	-0.362793	O_Y downregulated														Sppl2b	-0.71274	M_Y downregulated
				Socs5	-0.761665	O_Y downregulated														Shb	-1.21769	M_Y downregulated
				Bsg	-0.292459	O_Y downregulated														Nudc	-0.70217	M_Y downregulated
				Kctd17	-1.02751	O_Y downregulated														Eif5b	-0.621194	M_Y downregulated
				Sned1	-0.846485	O_Y downregulated														Sp7	-2.25313	M_Y downregulated
				Plgrkt	-0.562126	O_Y downregulated														G3bp1	-0.499886	M_Y downregulated
				Srxn1	-0.881605	O_Y downregulated														Fam98a	-1.17624	M_Y downregulated
				Dclk2	-0.779813	O_Y downregulated														Zfp651	-1.56145	M_Y downregulated
				Gamt	-1.15229	O_Y downregulated														Kdm2b	-0.777573	M_Y downregulated
				Ddx10	-0.585188	O_Y downregulated														Hbb-bs	-1.17671	M_Y downregulated
				G3bp1	-0.34511	O_Y downregulated														Ccdc6	-1.11201	M_Y downregulated
				Ikzf4	-0.467721	O_Y downregulated														Tmem158	-1.71211	M_Y downregulated
				Nup210l	-0.951219	O_Y downregulated														Cibar1	-1.02834	M_Y downregulated
				Plbd2	-0.790971	O_Y downregulated														Gm26802	-1.71149	M_Y downregulated
				Mapre3	-1.26671	O_Y downregulated														Dennd6a	-0.994412	M_Y downregulated
				St3gal6	-0.35889	O_Y downregulated														Ephb2	-1.76789	M_Y downregulated
				Tspo2	-0.444549	O_Y downregulated														Trak1	-0.790535	M_Y downregulated
				Rsph1	-1.48846	O_Y downregulated														2610008E11Rik	-1.46689	M_Y downregulated
				Ppan	-1.00062	O_Y downregulated														Mei4	-2.29747	M_Y downregulated
				Gm15446	-1.32302	O_Y downregulated														A4galt	-1.86383	M_Y downregulated
				Dclre1c	-0.557123	O_Y downregulated														Radil	-1.94153	M_Y downregulated
				Ptch1	-0.872626	O_Y downregulated														R3hdm1	-0.681446	M_Y downregulated
				Lgals3bp	-0.531415	O_Y downregulated														Ppfia2	-1.79985	M_Y downregulated
				St6galnac6	-0.943733	O_Y downregulated														Il11ra1	-1.57297	M_Y downregulated
				Arhgap6	-0.625624	O_Y downregulated														Nudt19	-0.985942	M_Y downregulated
				Pnisr	-0.351319	O_Y downregulated														Hpgd	-1.58389	M_Y downregulated
				Prpf4b	-0.527012	O_Y downregulated														Mbtps1	-0.82229	M_Y downregulated
				Dnttip2	-0.539871	O_Y downregulated														Dusp22	-1.19409	M_Y downregulated
				Tjp2	-0.925072	O_Y downregulated														Agtr1a	-0.679164	M_Y downregulated
				Arhgef10	-0.856321	O_Y downregulated														Bok	-1.8461	M_Y downregulated
				Abhd6	-1.21231	O_Y downregulated														Tasp1	-0.955387	M_Y downregulated
				Fam220a	-0.881578	O_Y downregulated														Mrfap1	-0.540535	M_Y downregulated
				Tspan17	-1.05511	O_Y downregulated														Cdh5	-1.59894	M_Y downregulated
				Irag2	-1.16733	O_Y downregulated														Trmt61b	-1.20785	M_Y downregulated
				Gm28707	-1.51568	O_Y downregulated														Cse1l	-0.920731	M_Y downregulated
				Kcnmb4	-1.32814	O_Y downregulated														Cygb	-1.32912	M_Y downregulated
				Ccl2	-1.45262	O_Y downregulated														Dnajb2	-0.503655	M_Y downregulated
				Ivns1abp	-0.421655	O_Y downregulated														Gar1	-1.05792	M_Y downregulated
				Psmb10	-0.694366	O_Y downregulated														Rfx2	-0.958723	M_Y downregulated
				Coq2	-0.799415	O_Y downregulated														Matr3	-0.535491	M_Y downregulated
				BC031181	-0.407148	O_Y downregulated														Tns2	-1.42731	M_Y downregulated
				Zfp704	-0.756638	O_Y downregulated														Lims2	-1.52193	M_Y downregulated
				Nipbl	-0.279711	O_Y downregulated														Gm14858	-1.98931	M_Y downregulated
				Patj	-0.698266	O_Y downregulated														Rps27rt	-0.782215	M_Y downregulated
				Hikeshi	-0.719991	O_Y downregulated														Fbxo32	-1.63536	M_Y downregulated
				Zfp593	-0.854568	O_Y downregulated														Zc3h7b	-1.57998	M_Y downregulated
				Ube2e1	-0.608363	O_Y downregulated														Tmbim1	-0.872728	M_Y downregulated
				Garre1	-0.538705	O_Y downregulated														Trpc1	-1.46599	M_Y downregulated
				Adgrl1	-0.971538	O_Y downregulated														Abce1	-0.870855	M_Y downregulated
				Erp29	-0.399649	O_Y downregulated														Rpl9-ps6	-0.733979	M_Y downregulated
				Pabpn1	-0.475131	O_Y downregulated														Isca1	-0.555846	M_Y downregulated
				Cd302	-0.574175	O_Y downregulated														Arglu1	-0.59155	M_Y downregulated
				B4gat1	-1.2804	O_Y downregulated														Art4	-0.903899	M_Y downregulated
				Pcp4l1	-2.15451	O_Y downregulated														Sidt1	-1.9762	M_Y downregulated
				Zc2hc1a	-1.17226	O_Y downregulated														Tspan9	-1.22468	M_Y downregulated
				Zranb2	-0.533275	O_Y downregulated														Them6	-1.88015	M_Y downregulated
				Ets1	-0.382608	O_Y downregulated														Sytl2	-1.42208	M_Y downregulated
				Zc3h15	-0.365042	O_Y downregulated														Spry1	-1.6798	M_Y downregulated
				Arvcf	-1.16916	O_Y downregulated														Asap3	-1.92623	M_Y downregulated
				Aig1	-0.415752	O_Y downregulated														Mrps36	-0.798604	M_Y downregulated
				Zdhhc1	-0.997168	O_Y downregulated														Tcerg1	-0.830967	M_Y downregulated
				Igf2bp3	-1.02853	O_Y downregulated														Pltp	-0.886097	M_Y downregulated
				Slc50a1	-0.807619	O_Y downregulated														Six1	-1.47432	M_Y downregulated
				Gpr171	-0.745689	O_Y downregulated														Galnt10	-0.683998	M_Y downregulated
				Bola3	-0.311392	O_Y downregulated														Gm10371	-1.06346	M_Y downregulated
				Rragd	-0.584515	O_Y downregulated														Sorbs2	-1.85758	M_Y downregulated
				Ptpn4	-0.720806	O_Y downregulated														Unc5b	-2.0581	M_Y downregulated
				Akap1	-1.89828	O_Y downregulated														Nol8	-1.12419	M_Y downregulated
				Rasd1	-1.29196	O_Y downregulated														Dkc1	-0.737646	M_Y downregulated
				Oasl1	-0.963212	O_Y downregulated														Pcsk6	-1.20647	M_Y downregulated
				Ccrl2	-0.54166	O_Y downregulated														Fam114a1	-0.572849	M_Y downregulated
				Hmgb1	-0.357567	O_Y downregulated														Pkp4	-1.017	M_Y downregulated
				Gm41409	-0.905045	O_Y downregulated														Ypel2	-0.723548	M_Y downregulated
				Dgkd	-0.700414	O_Y downregulated														Smad5	-1.1568	M_Y downregulated
				Cfap45	-1.53056	O_Y downregulated														Bag2	-1.30834	M_Y downregulated
				N4bp3	-1.49017	O_Y downregulated														Atp5b	-0.338121	M_Y downregulated
				Rbm4b	-0.52584	O_Y downregulated														Ssh1	-0.948388	M_Y downregulated
				Tmem64	-0.441847	O_Y downregulated														Baiap2l1	-1.63919	M_Y downregulated
				Gga2	-1.19307	O_Y downregulated														Ttc19	-0.667907	M_Y downregulated
				Nfat5	-0.314364	O_Y downregulated														Agmo	-1.36742	M_Y downregulated
				Bc1	-0.861998	O_Y downregulated														Slc14a1	-0.743816	M_Y downregulated
				Septin7	-0.276411	O_Y downregulated														Slc27a3	-1.89121	M_Y downregulated
				Gng4	-0.90609	O_Y downregulated														Pcdh7	-1.33749	M_Y downregulated
				H3c1	-1.01602	O_Y downregulated														Nudcd2	-0.858259	M_Y downregulated
				Rabggtb	-0.571132	O_Y downregulated														Sh3tc2	-1.04436	M_Y downregulated
				Gspt1	-0.472242	O_Y downregulated														Heg1	-0.940347	M_Y downregulated
				Mnd1	-1.5927	O_Y downregulated														Dyrk3	-0.772036	M_Y downregulated
				Fabp4	-1.61611	O_Y downregulated														Ywhaq	-0.525332	M_Y downregulated
				Ppp3cc	-0.399529	O_Y downregulated														Usp14	-0.755905	M_Y downregulated
				Agbl3	-1.14265	O_Y downregulated														Zc3h12b	-2.10042	M_Y downregulated
				Flt1	-1.59615	O_Y downregulated														Tex264	-1.08011	M_Y downregulated
				Yif1a	-0.824633	O_Y downregulated														Pnisr	-0.506252	M_Y downregulated
				Atraid	-0.56536	O_Y downregulated														Cbr3	-1.19008	M_Y downregulated
				Bnip3	-0.521968	O_Y downregulated														Rps27l	-0.436455	M_Y downregulated
				Gm55122	-0.938765	O_Y downregulated														Rab43	-0.541624	M_Y downregulated
				Ccdc88a	-0.510989	O_Y downregulated														Apold1	-2.20376	M_Y downregulated
				Akr1b3	-0.810027	O_Y downregulated														Cxcl2	-0.581666	M_Y downregulated
				Bcl2a1d	-0.696101	O_Y downregulated														Mrpl38	-1.07685	M_Y downregulated
				Zfp951	-1.35771	O_Y downregulated														Simc1	-0.838915	M_Y downregulated
				Purb	-0.327909	O_Y downregulated														Ccny	-0.730209	M_Y downregulated
				Tbc1d19	-1.70935	O_Y downregulated														Glmn	-1.70674	M_Y downregulated
				Gm56904	-1.06244	O_Y downregulated														Prpf4b	-0.686954	M_Y downregulated
				Gm43661	-0.676498	O_Y downregulated														Comt	-0.717545	M_Y downregulated
				Naa15	-0.56826	O_Y downregulated														4930422I22Rik	-0.806135	M_Y downregulated
				Sms	-0.659324	O_Y downregulated														A630001O12Rik	-1.09329	M_Y downregulated
				Tjap1	-0.668814	O_Y downregulated														Gga2	-1.60807	M_Y downregulated
				Thy1	-0.501483	O_Y downregulated														Wee1	-0.978626	M_Y downregulated
				Cldnd1	-0.485787	O_Y downregulated														Adm	-1.95575	M_Y downregulated
				Zfp36l1	-0.307299	O_Y downregulated														Rcn2	-0.662894	M_Y downregulated
				Mef2d	-0.35787	O_Y downregulated														Slc7a1	-0.694403	M_Y downregulated
[truncated: 938 more rows]
