# Supplementary material for: Single-cell mapping reveals age-related alterations in periosteal progenitor cells and immune microenvironment
Source: Cell Regen. 2025 Nov 17;14:46. doi: 10.1186/s13619-025-00263-9 (PMC12623539; doi:10.1186/s13619-025-00263-9)
Supplement: Supplementary file 2 — Supplementary Material 2. Supplementary Tables. Table S1. DEGs between aged and young groups. Table S2. DEGs in neutrophils between aged and the young groups. Table S3. DEGs in Nlrp3hi(C0) neutrophils between aged and the young groups. [file 13619_2025_263_MOESM2_ESM.zip › TableS2.xlsx]

## Sheet: Neutrophil DEGs with aging
gene	avg_log2FC	comment		gene	avg_log2FC	comment		gene	avg_log2FC	comment		gene	avg_log2FC	comment		gene	avg_log2FC	comment		gene	avg_log2FC	comment
Ighg2c	6.10219	Neutrophil O_Y upregulated		Emb	-0.25146	Neutrophil O_Y downregulated		Iglc1	3.66885	Neutrophil O_M upregulated		Slain2	-0.251951	Neutrophil O_M downregulated		Ighg2c	6.4252	Neutrophil M_Y upregulated		Aff4	-0.25059	Neutrophil M_Y downregulated
Ighg2b	4.94936	Neutrophil O_Y upregulated		Sp140	-0.251674	Neutrophil O_Y downregulated		Saa3	3.19373	Neutrophil O_M upregulated		Chil1	-0.252061	Neutrophil O_M downregulated		Ppbp	6.19412	Neutrophil M_Y upregulated		Capza2	-0.251393	Neutrophil M_Y downregulated
Saa3	4.13249	Neutrophil O_Y upregulated		Srrm2	-0.252181	Neutrophil O_Y downregulated		Stfa2	2.61185	Neutrophil O_M upregulated		Ppp4c	-0.252692	Neutrophil O_M downregulated		Ighg2b	2.88568	Neutrophil M_Y upregulated		Laptm5	-0.25153	Neutrophil M_Y downregulated
Stfa2	3.72178	Neutrophil O_Y upregulated		Laptm5	-0.253747	Neutrophil O_Y downregulated		Stfa3	2.21372	Neutrophil O_M upregulated		Il36g	-0.253073	Neutrophil O_M downregulated		Pf4	2.82263	Neutrophil M_Y upregulated		Rock1	-0.253218	Neutrophil M_Y downregulated
Cstdc5	2.9289	Neutrophil O_Y upregulated		Septin7	-0.254143	Neutrophil O_Y downregulated		Cstdc5	2.20554	Neutrophil O_M upregulated		Ngp	-0.254554	Neutrophil O_M downregulated		Fam110c	2.52716	Neutrophil M_Y upregulated		Trps1	-0.253428	Neutrophil M_Y downregulated
Gm47754	2.88834	Neutrophil O_Y upregulated		Bcl2l11	-0.254804	Neutrophil O_Y downregulated		Nos2	2.12878	Neutrophil O_M upregulated		Gm56878	-0.254858	Neutrophil O_M downregulated		Jchain	2.27933	Neutrophil M_Y upregulated		Nup98	-0.254096	Neutrophil M_Y downregulated
Igkc	2.79561	Neutrophil O_Y upregulated		Slc12a6	-0.256201	Neutrophil O_Y downregulated		Ighg2b	2.06368	Neutrophil O_M upregulated		Nfkb2	-0.254964	Neutrophil O_M downregulated		Map6	2.24157	Neutrophil M_Y upregulated		Rab7	-0.256332	Neutrophil M_Y downregulated
Lipg	2.75391	Neutrophil O_Y upregulated		Tax1bp1	-0.260934	Neutrophil O_Y downregulated		Igfbp6	1.78768	Neutrophil O_M upregulated		Ccnl1	-0.255069	Neutrophil O_M downregulated		Gm45885	2.03473	Neutrophil M_Y upregulated		Efhd2	-0.257815	Neutrophil M_Y downregulated
Nos2	2.69713	Neutrophil O_Y upregulated		Mpeg1	-0.261001	Neutrophil O_Y downregulated		Adamtsl4	1.72971	Neutrophil O_M upregulated		Uvrag	-0.255814	Neutrophil O_M downregulated		Wwtr1	1.93746	Neutrophil M_Y upregulated		Actg1	-0.259351	Neutrophil M_Y downregulated
Cd38	2.66356	Neutrophil O_Y upregulated		Baz2b	-0.262269	Neutrophil O_Y downregulated		F13a1	1.68198	Neutrophil O_M upregulated		Parp8	-0.256118	Neutrophil O_M downregulated		Prtn3	1.93008	Neutrophil M_Y upregulated		Btg2	-0.262609	Neutrophil M_Y downregulated
Stfa3	2.60736	Neutrophil O_Y upregulated		Lilrb4a	-0.26354	Neutrophil O_Y downregulated		Prnp	1.5364	Neutrophil O_M upregulated		Dhx40	-0.256975	Neutrophil O_M downregulated		Opcml	1.92408	Neutrophil M_Y upregulated		Rb1cc1	-0.262713	Neutrophil M_Y downregulated
1700006J14Rik	2.48869	Neutrophil O_Y upregulated		Ubb	-0.265714	Neutrophil O_Y downregulated		Ddx28	1.53361	Neutrophil O_M upregulated		Pnrc1	-0.260072	Neutrophil O_M downregulated		Astn2	1.89052	Neutrophil M_Y upregulated		Rbms1	-0.263852	Neutrophil M_Y downregulated
Wwtr1	2.35423	Neutrophil O_Y upregulated		Trem1	-0.26815	Neutrophil O_Y downregulated		Gm31223	1.50409	Neutrophil O_M upregulated		Tec	-0.260404	Neutrophil O_M downregulated		Cst7	1.86238	Neutrophil M_Y upregulated		Nktr	-0.26572	Neutrophil M_Y downregulated
Jchain	2.29696	Neutrophil O_Y upregulated		Aff4	-0.268495	Neutrophil O_Y downregulated		Entpd3	1.504	Neutrophil O_M upregulated		Vps37b	-0.260566	Neutrophil O_M downregulated		Gm47283	1.85859	Neutrophil M_Y upregulated		C5ar1	-0.267185	Neutrophil M_Y downregulated
Fam110c	2.2281	Neutrophil O_Y upregulated		Rock1	-0.270848	Neutrophil O_Y downregulated		H1f0	1.49132	Neutrophil O_M upregulated		Gm21188	-0.262996	Neutrophil O_M downregulated		Dmkn	1.83879	Neutrophil M_Y upregulated		Sbno1	-0.268833	Neutrophil M_Y downregulated
Csta2	2.19477	Neutrophil O_Y upregulated		Fyb	-0.272266	Neutrophil O_Y downregulated		Stfa1	1.46491	Neutrophil O_M upregulated		Atp5j2	-0.263085	Neutrophil O_M downregulated		Igkc	1.83303	Neutrophil M_Y upregulated		Rlf	-0.26923	Neutrophil M_Y downregulated
Hmga2	2.19344	Neutrophil O_Y upregulated		Gadd45a	-0.275059	Neutrophil O_Y downregulated		Ecm1	1.42619	Neutrophil O_M upregulated		Sbno1	-0.263397	Neutrophil O_M downregulated		Mpo	1.78203	Neutrophil M_Y upregulated		Braf	-0.270359	Neutrophil M_Y downregulated
Stfa1	2.18273	Neutrophil O_Y upregulated		Fam107b	-0.275263	Neutrophil O_Y downregulated		Ces2g	1.38967	Neutrophil O_M upregulated		Ppp3ca	-0.264292	Neutrophil O_M downregulated		Nrg2	1.76131	Neutrophil M_Y upregulated		Anks1	-0.270457	Neutrophil M_Y downregulated
F13a1	2.07213	Neutrophil O_Y upregulated		Tgoln1	-0.275397	Neutrophil O_Y downregulated		Csta2	1.32677	Neutrophil O_M upregulated		Atp13a3	-0.264298	Neutrophil O_M downregulated		Mttp	1.70964	Neutrophil M_Y upregulated		Klhl2	-0.270854	Neutrophil M_Y downregulated
Mpo	2.06086	Neutrophil O_Y upregulated		Lsp1	-0.276591	Neutrophil O_Y downregulated		Gm16158	1.32025	Neutrophil O_M upregulated		Ubap1	-0.265067	Neutrophil O_M downregulated		Elane	1.70383	Neutrophil M_Y upregulated		S100a11	-0.2724	Neutrophil M_Y downregulated
2500002B13Rik	1.99032	Neutrophil O_Y upregulated		Diaph1	-0.278238	Neutrophil O_Y downregulated		Wfdc17	1.24003	Neutrophil O_M upregulated		Ano10	-0.266776	Neutrophil O_M downregulated		Lipg	1.68683	Neutrophil M_Y upregulated		H2-D1	-0.272749	Neutrophil M_Y downregulated
Ctsg	1.95879	Neutrophil O_Y upregulated		Csf2ra	-0.27966	Neutrophil O_Y downregulated		Hmga2	1.23153	Neutrophil O_M upregulated		Cst3	-0.266897	Neutrophil O_M downregulated		Cd38	1.66172	Neutrophil M_Y upregulated		Gabarap	-0.272774	Neutrophil M_Y downregulated
Dmkn	1.95349	Neutrophil O_Y upregulated		Mapre1	-0.279975	Neutrophil O_Y downregulated		Pik3ip1	1.20402	Neutrophil O_M upregulated		Ankrd22	-0.266984	Neutrophil O_M downregulated		Nkg7	1.61191	Neutrophil M_Y upregulated		Emb	-0.272813	Neutrophil M_Y downregulated
Tnfrsf13b	1.90945	Neutrophil O_Y upregulated		Grina	-0.280053	Neutrophil O_Y downregulated		Gm20319	1.19487	Neutrophil O_M upregulated		2310001H17Rik	-0.26749	Neutrophil O_M downregulated		Ctsg	1.60925	Neutrophil M_Y upregulated		H3f3b	-0.272963	Neutrophil M_Y downregulated
Ptpn3	1.89821	Neutrophil O_Y upregulated		Cript	-0.280974	Neutrophil O_Y downregulated		Snhg4	1.1867	Neutrophil O_M upregulated		Myadm	-0.267898	Neutrophil O_M downregulated		Gm56974	1.59406	Neutrophil M_Y upregulated		Hspa5	-0.273544	Neutrophil M_Y downregulated
Azin2	1.89185	Neutrophil O_Y upregulated		Crebbp	-0.281224	Neutrophil O_Y downregulated		Atp13a2	1.16078	Neutrophil O_M upregulated		Timp2	-0.268573	Neutrophil O_M downregulated		Igha	1.57698	Neutrophil M_Y upregulated		Lilrb4b	-0.273642	Neutrophil M_Y downregulated
Trerf1	1.88804	Neutrophil O_Y upregulated		Clk1	-0.281993	Neutrophil O_Y downregulated		Mt1	1.15765	Neutrophil O_M upregulated		Cebpe	-0.268891	Neutrophil O_M downregulated		Igtp	1.56477	Neutrophil M_Y upregulated		Iqgap1	-0.275785	Neutrophil M_Y downregulated
Nnmt	1.88694	Neutrophil O_Y upregulated		Trem3	-0.283098	Neutrophil O_Y downregulated		F11r	1.14766	Neutrophil O_M upregulated		Arf4	-0.269164	Neutrophil O_M downregulated		1700006J14Rik	1.5298	Neutrophil M_Y upregulated		Nt5c2	-0.280525	Neutrophil M_Y downregulated
Igha	1.85651	Neutrophil O_Y upregulated		Hook3	-0.283473	Neutrophil O_Y downregulated		Cpq	1.1375	Neutrophil O_M upregulated		Ndufa13	-0.269348	Neutrophil O_M downregulated		Dhcr24	1.50044	Neutrophil M_Y upregulated		Abtb2	-0.280542	Neutrophil M_Y downregulated
Prtn3	1.83074	Neutrophil O_Y upregulated		Cmip	-0.284676	Neutrophil O_Y downregulated		Gm47754	1.13347	Neutrophil O_M upregulated		Ier5	-0.269482	Neutrophil O_M downregulated		Mical3	1.48798	Neutrophil M_Y upregulated		Neat1	-0.280786	Neutrophil M_Y downregulated
Pik3ip1	1.77237	Neutrophil O_Y upregulated		Efhd2	-0.286229	Neutrophil O_Y downregulated		Gm16282	1.10274	Neutrophil O_M upregulated		Peli1	-0.269607	Neutrophil O_M downregulated		Srgap1	1.47963	Neutrophil M_Y upregulated		Lnpep	-0.281765	Neutrophil M_Y downregulated
Gm31223	1.76101	Neutrophil O_Y upregulated		B2m	-0.286805	Neutrophil O_Y downregulated		Lipg	1.06708	Neutrophil O_M upregulated		Cd55	-0.270039	Neutrophil O_M downregulated		P2rx7	1.47878	Neutrophil M_Y upregulated		Sqstm1	-0.281814	Neutrophil M_Y downregulated
Entpd3	1.75447	Neutrophil O_Y upregulated		Hnrnph2	-0.288378	Neutrophil O_Y downregulated		1500004A13Rik	1.03445	Neutrophil O_M upregulated		Dusp6	-0.270346	Neutrophil O_M downregulated		Gm5441	1.47271	Neutrophil M_Y upregulated		Sorl1	-0.282286	Neutrophil M_Y downregulated
Tlr1	1.71801	Neutrophil O_Y upregulated		Braf	-0.290102	Neutrophil O_Y downregulated		Gm26749	1.02456	Neutrophil O_M upregulated		Slc7a11	-0.271125	Neutrophil O_M downregulated		Tnfrsf13b	1.46723	Neutrophil M_Y upregulated		Baz2b	-0.285271	Neutrophil M_Y downregulated
F11r	1.70944	Neutrophil O_Y upregulated		Nipbl	-0.291991	Neutrophil O_Y downregulated		Galnt6	1.02	Neutrophil O_M upregulated		Golim4	-0.27216	Neutrophil O_M downregulated		Tmem273	1.45941	Neutrophil M_Y upregulated		Slc25a3	-0.285929	Neutrophil M_Y downregulated
Cst7	1.70391	Neutrophil O_Y upregulated		Ube2b	-0.293798	Neutrophil O_Y downregulated		Cd38	1.00184	Neutrophil O_M upregulated		Selenon	-0.272661	Neutrophil O_M downregulated		Gm49969	1.42408	Neutrophil M_Y upregulated		Lilrb4a	-0.287318	Neutrophil M_Y downregulated
Tmsb15b1	1.65982	Neutrophil O_Y upregulated		Ogt	-0.294219	Neutrophil O_Y downregulated		A330040F15Rik	1.00034	Neutrophil O_M upregulated		Rabgef1	-0.273961	Neutrophil O_M downregulated		Bicdl1	1.41759	Neutrophil M_Y upregulated		Tmbim4	-0.288348	Neutrophil M_Y downregulated
AW112010	1.64076	Neutrophil O_Y upregulated		Brd4	-0.296835	Neutrophil O_Y downregulated		Prok2	0.994092	Neutrophil O_M upregulated		Chst12	-0.27407	Neutrophil O_M downregulated		H2ac6	1.41459	Neutrophil M_Y upregulated		Nsd3	-0.289412	Neutrophil M_Y downregulated
Cpq	1.62158	Neutrophil O_Y upregulated		Lyn	-0.297162	Neutrophil O_Y downregulated		Gm57366	0.989195	Neutrophil O_M upregulated		Adss	-0.276093	Neutrophil O_M downregulated		Trerf1	1.37088	Neutrophil M_Y upregulated		Nipbl	-0.290506	Neutrophil M_Y downregulated
Gm11827	1.60919	Neutrophil O_Y upregulated		Ifngr2	-0.297717	Neutrophil O_Y downregulated		Lrrc8dos	0.98628	Neutrophil O_M upregulated		Rnf34	-0.277172	Neutrophil O_M downregulated		Gm16196	1.37048	Neutrophil M_Y upregulated		Optn	-0.293391	Neutrophil M_Y downregulated
H1f0	1.60496	Neutrophil O_Y upregulated		Msra	-0.298173	Neutrophil O_Y downregulated		Igkc	0.962577	Neutrophil O_M upregulated		Clec7a	-0.277469	Neutrophil O_M downregulated		Gnb5	1.34859	Neutrophil M_Y upregulated		Arih2	-0.293474	Neutrophil M_Y downregulated
Elane	1.60147	Neutrophil O_Y upregulated		Rbms1	-0.29866	Neutrophil O_Y downregulated		1700006J14Rik	0.958885	Neutrophil O_M upregulated		Gnaq	-0.278864	Neutrophil O_M downregulated		Fst	1.34394	Neutrophil M_Y upregulated		Med13	-0.294104	Neutrophil M_Y downregulated
1700097N02Rik	1.59343	Neutrophil O_Y upregulated		Rlf	-0.299461	Neutrophil O_Y downregulated		Gm50250	0.958252	Neutrophil O_M upregulated		Dusp1	-0.278871	Neutrophil O_M downregulated		Rhob	1.34196	Neutrophil M_Y upregulated		Nfat5	-0.294227	Neutrophil M_Y downregulated
Adamtsl4	1.59248	Neutrophil O_Y upregulated		Marcks	-0.299671	Neutrophil O_Y downregulated		2500002B13Rik	0.95412	Neutrophil O_M upregulated		Zswim6	-0.278928	Neutrophil O_M downregulated		Kcnn3	1.32951	Neutrophil M_Y upregulated		Mef2d	-0.294266	Neutrophil M_Y downregulated
Atp13a2	1.58883	Neutrophil O_Y upregulated		Lyz2	-0.300838	Neutrophil O_Y downregulated		4930549C15Rik	0.940454	Neutrophil O_M upregulated		Fxyd5	-0.279844	Neutrophil O_M downregulated		9530052E02Rik	1.3174	Neutrophil M_Y upregulated		Gpat3	-0.294321	Neutrophil M_Y downregulated
Prnp	1.58663	Neutrophil O_Y upregulated		Gm26740	-0.301519	Neutrophil O_Y downregulated		1500011B03Rik	0.935223	Neutrophil O_M upregulated		Sik2	-0.280485	Neutrophil O_M downregulated		Jun	1.31214	Neutrophil M_Y upregulated		Kansl1	-0.294447	Neutrophil M_Y downregulated
Nrg2	1.56911	Neutrophil O_Y upregulated		Zfp608	-0.302578	Neutrophil O_Y downregulated		Cd244a	0.927387	Neutrophil O_M upregulated		Egr1	-0.281213	Neutrophil O_M downregulated		Hspa1b	1.31081	Neutrophil M_Y upregulated		Kras	-0.296015	Neutrophil M_Y downregulated
Ces2g	1.56529	Neutrophil O_Y upregulated		Susd6	-0.303342	Neutrophil O_Y downregulated		Gm43713	0.886138	Neutrophil O_M upregulated		Tsc22d3	-0.281235	Neutrophil O_M downregulated		Tnfsf13	1.29736	Neutrophil M_Y upregulated		Sh2d3c	-0.296995	Neutrophil M_Y downregulated
Gm33148	1.54958	Neutrophil O_Y upregulated		Zfand3	-0.304984	Neutrophil O_Y downregulated		Col5a1	0.881113	Neutrophil O_M upregulated		Heca	-0.281658	Neutrophil O_M downregulated		Tnfaip6	1.26604	Neutrophil M_Y upregulated		Mob4	-0.297608	Neutrophil M_Y downregulated
Nqo1	1.5476	Neutrophil O_Y upregulated		Rab7	-0.307596	Neutrophil O_Y downregulated		Mrps28	0.826305	Neutrophil O_M upregulated		Pglyrp1	-0.282454	Neutrophil O_M downregulated		H3c4	1.26025	Neutrophil M_Y upregulated		Ube2b	-0.299162	Neutrophil M_Y downregulated
Gnb5	1.53741	Neutrophil O_Y upregulated		Tnrc6b	-0.309617	Neutrophil O_Y downregulated		Rbm3	0.821021	Neutrophil O_M upregulated		1810037I17Rik	-0.284644	Neutrophil O_M downregulated		Map2k6	1.24701	Neutrophil M_Y upregulated		Apbb1ip	-0.301286	Neutrophil M_Y downregulated
Gm57062	1.52666	Neutrophil O_Y upregulated		Traf3	-0.309875	Neutrophil O_Y downregulated		Hilpda	0.814239	Neutrophil O_M upregulated		Ndufa3	-0.284966	Neutrophil O_M downregulated		Coro2a	1.23386	Neutrophil M_Y upregulated		Clasp1	-0.302458	Neutrophil M_Y downregulated
Mmrn2	1.51788	Neutrophil O_Y upregulated		Sumo1	-0.310283	Neutrophil O_Y downregulated		Vars	0.813693	Neutrophil O_M upregulated		Aqp9	-0.285069	Neutrophil O_M downregulated		Tm7sf3	1.23096	Neutrophil M_Y upregulated		Rnf19a	-0.30246	Neutrophil M_Y downregulated
Ggt1	1.49031	Neutrophil O_Y upregulated		Ifrd1	-0.311157	Neutrophil O_Y downregulated		Lysmd4	0.796677	Neutrophil O_M upregulated		Nktr	-0.286346	Neutrophil O_M downregulated		Chac1	1.21946	Neutrophil M_Y upregulated		Sgms1	-0.302973	Neutrophil M_Y downregulated
Steap4	1.4819	Neutrophil O_Y upregulated		Ranbp2	-0.312041	Neutrophil O_Y downregulated		Syngr1	0.787503	Neutrophil O_M upregulated		Psmb8	-0.287265	Neutrophil O_M downregulated		Hsph1	1.21266	Neutrophil M_Y upregulated		Wipf1	-0.303045	Neutrophil M_Y downregulated
Gm47283	1.46575	Neutrophil O_Y upregulated		Esyt2	-0.312617	Neutrophil O_Y downregulated		Sh3tc1	0.785138	Neutrophil O_M upregulated		Cdk11b	-0.288138	Neutrophil O_M downregulated		Gm57334	1.20515	Neutrophil M_Y upregulated		Synj1	-0.303663	Neutrophil M_Y downregulated
Mical3	1.45834	Neutrophil O_Y upregulated		Mcemp1	-0.312641	Neutrophil O_Y downregulated		Steap4	0.783859	Neutrophil O_M upregulated		Pals1	-0.288905	Neutrophil O_M downregulated		Smim6	1.19412	Neutrophil M_Y upregulated		Rin3	-0.303976	Neutrophil M_Y downregulated
Tm7sf3	1.45675	Neutrophil O_Y upregulated		Heca	-0.312666	Neutrophil O_Y downregulated		Cirbp	0.779247	Neutrophil O_M upregulated		Kat2b	-0.290084	Neutrophil O_M downregulated		Fdps	1.19163	Neutrophil M_Y upregulated		Sod2	-0.304233	Neutrophil M_Y downregulated
1500011B03Rik	1.44257	Neutrophil O_Y upregulated		Cd53	-0.313658	Neutrophil O_Y downregulated		Gm16337	0.778201	Neutrophil O_M upregulated		Nup98	-0.291148	Neutrophil O_M downregulated		Gm57285	1.17469	Neutrophil M_Y upregulated		Ddx6	-0.305339	Neutrophil M_Y downregulated
Fuom	1.43871	Neutrophil O_Y upregulated		Atg2a	-0.314827	Neutrophil O_Y downregulated		Ctla4	0.777767	Neutrophil O_M upregulated		Mgst1	-0.292777	Neutrophil O_M downregulated		Hspa1a	1.15475	Neutrophil M_Y upregulated		Ppp2ca	-0.307027	Neutrophil M_Y downregulated
A530040E14Rik	1.42211	Neutrophil O_Y upregulated		Abtb2	-0.314894	Neutrophil O_Y downregulated		Gm2245	0.775528	Neutrophil O_M upregulated		Atf4	-0.294651	Neutrophil O_M downregulated		Gm54310	1.14849	Neutrophil M_Y upregulated		Septin7	-0.307174	Neutrophil M_Y downregulated
Rpl35	1.40296	Neutrophil O_Y upregulated		Dgat2	-0.316359	Neutrophil O_Y downregulated		Eci2	0.753645	Neutrophil O_M upregulated		Osbpl8	-0.296504	Neutrophil O_M downregulated		Ms4a3	1.14723	Neutrophil M_Y upregulated		Tmod3	-0.307235	Neutrophil M_Y downregulated
Nkg7	1.39742	Neutrophil O_Y upregulated		Slc44a1	-0.316594	Neutrophil O_Y downregulated		AI506816	0.741754	Neutrophil O_M upregulated		BC031181	-0.29736	Neutrophil O_M downregulated		Tm4sf1	1.14261	Neutrophil M_Y upregulated		Lamp2	-0.307675	Neutrophil M_Y downregulated
Dis3l2	1.38841	Neutrophil O_Y upregulated		Gm34084	-0.317464	Neutrophil O_Y downregulated		Slc24a3	0.730586	Neutrophil O_M upregulated		Hcar2	-0.300247	Neutrophil O_M downregulated		Prss57	1.12748	Neutrophil M_Y upregulated		Atf7ip	-0.308862	Neutrophil M_Y downregulated
Fam20c	1.35589	Neutrophil O_Y upregulated		Lilrb4b	-0.31826	Neutrophil O_Y downregulated		Gm17227	0.730219	Neutrophil O_M upregulated		Wsb1	-0.300834	Neutrophil O_M downregulated		Ldlr	1.12692	Neutrophil M_Y upregulated		Fosl2	-0.309283	Neutrophil M_Y downregulated
Prok2	1.35193	Neutrophil O_Y upregulated		Lamp2	-0.318314	Neutrophil O_Y downregulated		Med12l	0.720936	Neutrophil O_M upregulated		Tbc1d10c	-0.30091	Neutrophil O_M downregulated		Sdf2l1	1.12238	Neutrophil M_Y upregulated		Fpr1	-0.310934	Neutrophil M_Y downregulated
Gm11707	1.32913	Neutrophil O_Y upregulated		Ubr4	-0.318575	Neutrophil O_Y downregulated		Gtf2ird2	0.719288	Neutrophil O_M upregulated		Slco4c1	-0.302063	Neutrophil O_M downregulated		Pdss2	1.12203	Neutrophil M_Y upregulated		Junb	-0.311415	Neutrophil M_Y downregulated
Wfdc17	1.32339	Neutrophil O_Y upregulated		Marcksl1	-0.31924	Neutrophil O_Y downregulated		D130009I18Rik	0.703208	Neutrophil O_M upregulated		Emp3	-0.303076	Neutrophil O_M downregulated		Gm56532	1.11915	Neutrophil M_Y upregulated		Sf3b1	-0.314862	Neutrophil M_Y downregulated
Bmpr1a	1.31795	Neutrophil O_Y upregulated		Kdm2a	-0.321755	Neutrophil O_Y downregulated		Ssbp4	0.703062	Neutrophil O_M upregulated		Milr1	-0.305139	Neutrophil O_M downregulated		Pik3c2b	1.11477	Neutrophil M_Y upregulated		Cyld	-0.316675	Neutrophil M_Y downregulated
Kcnk6	1.28777	Neutrophil O_Y upregulated		Pik3c2a	-0.322265	Neutrophil O_Y downregulated		Ctnnbip1	0.702917	Neutrophil O_M upregulated		H2-K1	-0.305204	Neutrophil O_M downregulated		Stfa2	1.10993	Neutrophil M_Y upregulated		Nadk	-0.317018	Neutrophil M_Y downregulated
Dbi	1.28421	Neutrophil O_Y upregulated		Trpm2	-0.324609	Neutrophil O_Y downregulated		Nemp1	0.696413	Neutrophil O_M upregulated		Slfn4	-0.305238	Neutrophil O_M downregulated		Nifk	1.10786	Neutrophil M_Y upregulated		Pias1	-0.317985	Neutrophil M_Y downregulated
Hspa1a	1.28353	Neutrophil O_Y upregulated		Plek	-0.324796	Neutrophil O_Y downregulated		Tspo	0.682043	Neutrophil O_M upregulated		Gm16556	-0.306962	Neutrophil O_M downregulated		Tnfrsf18	1.09684	Neutrophil M_Y upregulated		Plin2	-0.318193	Neutrophil M_Y downregulated
A430046D13Rik	1.27989	Neutrophil O_Y upregulated		A530064D06Rik	-0.326304	Neutrophil O_Y downregulated		Usp50	0.679459	Neutrophil O_M upregulated		Tle4	-0.307748	Neutrophil O_M downregulated		Nsdhl	1.08989	Neutrophil M_Y upregulated		Mxi1	-0.31907	Neutrophil M_Y downregulated
Rpl36a	1.2732	Neutrophil O_Y upregulated		Ago2	-0.326845	Neutrophil O_Y downregulated		E530011L22Rik	0.676869	Neutrophil O_M upregulated		Gm31814	-0.308483	Neutrophil O_M downregulated		Cmpk2	1.08243	Neutrophil M_Y upregulated		Csf3r	-0.32086	Neutrophil M_Y downregulated
Zfp268	1.26874	Neutrophil O_Y upregulated		Kpna4	-0.327486	Neutrophil O_Y downregulated		Tnf	0.676638	Neutrophil O_M upregulated		Tnfaip8l2	-0.309513	Neutrophil O_M downregulated		Gm15232	1.07239	Neutrophil M_Y upregulated		Hdlbp	-0.324813	Neutrophil M_Y downregulated
Tmem273	1.25717	Neutrophil O_Y upregulated		Mxi1	-0.328024	Neutrophil O_Y downregulated		B430010I23Rik	0.673378	Neutrophil O_M upregulated		Pi16	-0.314091	Neutrophil O_M downregulated		Exosc5	1.06784	Neutrophil M_Y upregulated		Slc27a4	-0.325026	Neutrophil M_Y downregulated
Plin5	1.25564	Neutrophil O_Y upregulated		Ythdf3	-0.328573	Neutrophil O_Y downregulated		Gm56980	0.665272	Neutrophil O_M upregulated		Cebpd	-0.314946	Neutrophil O_M downregulated		Gm41914	1.04855	Neutrophil M_Y upregulated		Tnf	-0.325651	Neutrophil M_Y downregulated
Lat2	1.23924	Neutrophil O_Y upregulated		Slpi	-0.329138	Neutrophil O_Y downregulated		Il13ra1	0.662571	Neutrophil O_M upregulated		Dynlt1f	-0.315525	Neutrophil O_M downregulated		Fdft1	1.04786	Neutrophil M_Y upregulated		Tuba1c	-0.326432	Neutrophil M_Y downregulated
Galnt6	1.23771	Neutrophil O_Y upregulated		Hectd1	-0.330204	Neutrophil O_Y downregulated		Pycard	0.660948	Neutrophil O_M upregulated		Impa2	-0.316872	Neutrophil O_M downregulated		Gatd1	1.03975	Neutrophil M_Y upregulated		Sin3b	-0.327747	Neutrophil M_Y downregulated
Astn2	1.23256	Neutrophil O_Y upregulated		Ppp2ca	-0.33047	Neutrophil O_Y downregulated		4930595D18Rik	0.660175	Neutrophil O_M upregulated		Sdhd	-0.318691	Neutrophil O_M downregulated		Ifit1bl2	1.0379	Neutrophil M_Y upregulated		Emilin2	-0.330925	Neutrophil M_Y downregulated
Slc30a1	1.22183	Neutrophil O_Y upregulated		Vps4b	-0.331262	Neutrophil O_Y downregulated		AW112010	0.654978	Neutrophil O_M upregulated		Trip4	-0.32021	Neutrophil O_M downregulated		Rpl35	1.03535	Neutrophil M_Y upregulated		Retreg1	-0.331361	Neutrophil M_Y downregulated
AI506816	1.22144	Neutrophil O_Y upregulated		Camk1d	-0.331374	Neutrophil O_Y downregulated		Men1	0.6447	Neutrophil O_M upregulated		Cfp	-0.320503	Neutrophil O_M downregulated		Vcam1	1.03507	Neutrophil M_Y upregulated		Susd6	-0.332198	Neutrophil M_Y downregulated
Scamp3	1.22071	Neutrophil O_Y upregulated		Stap1	-0.334304	Neutrophil O_Y downregulated		Cpt1a	0.639917	Neutrophil O_M upregulated		Dnajb14	-0.3211	Neutrophil O_M downregulated		Mfsd13a	1.0326	Neutrophil M_Y upregulated		Ap2b1	-0.333752	Neutrophil M_Y downregulated
Slc35c1	1.21944	Neutrophil O_Y upregulated		Cpeb2	-0.335325	Neutrophil O_Y downregulated		Scamp3	0.63875	Neutrophil O_M upregulated		Bcl2l13	-0.321376	Neutrophil O_M downregulated		Stard4	1.02725	Neutrophil M_Y upregulated		Ifngr1	-0.334134	Neutrophil M_Y downregulated
Sdf2l1	1.21712	Neutrophil O_Y upregulated		Arid4b	-0.336474	Neutrophil O_Y downregulated		Snhg3	0.632518	Neutrophil O_M upregulated		Gm39556	-0.321609	Neutrophil O_M downregulated		Aff2	1.02715	Neutrophil M_Y upregulated		Dusp5	-0.336174	Neutrophil M_Y downregulated
Dhx30	1.21652	Neutrophil O_Y upregulated		Gab2	-0.336562	Neutrophil O_Y downregulated		Rpl12	0.632217	Neutrophil O_M upregulated		Erg	-0.322874	Neutrophil O_M downregulated		Zfp992	1.01448	Neutrophil M_Y upregulated		Gla	-0.337159	Neutrophil M_Y downregulated
Fst	1.21123	Neutrophil O_Y upregulated		Ccdc88b	-0.336574	Neutrophil O_Y downregulated		Gm20404	0.629922	Neutrophil O_M upregulated		Napa	-0.325538	Neutrophil O_M downregulated		Insig1	1.01281	Neutrophil M_Y upregulated		Gpbp1	-0.337438	Neutrophil M_Y downregulated
Nrg4	1.20727	Neutrophil O_Y upregulated		Nfkb1	-0.336586	Neutrophil O_Y downregulated		Rpl5	0.616472	Neutrophil O_M upregulated		Rab44	-0.327664	Neutrophil O_M downregulated		Chil5	1.00906	Neutrophil M_Y upregulated		Lyn	-0.337626	Neutrophil M_Y downregulated
H2ac24	1.20426	Neutrophil O_Y upregulated		Hnrnpc	-0.337134	Neutrophil O_Y downregulated		Dnmt3l	0.606579	Neutrophil O_M upregulated		Hlx	-0.328296	Neutrophil O_M downregulated		Gstcd	1.00655	Neutrophil M_Y upregulated		Lpcat2	-0.338647	Neutrophil M_Y downregulated
Olfm4	1.20114	Neutrophil O_Y upregulated		Cox17	-0.33845	Neutrophil O_Y downregulated		4930469K13Rik	0.606196	Neutrophil O_M upregulated		Tmem170b	-0.329273	Neutrophil O_M downregulated		Ftsj1	1.00538	Neutrophil M_Y upregulated		Stk11	-0.339033	Neutrophil M_Y downregulated
Cep164	1.19573	Neutrophil O_Y upregulated		Map1lc3b	-0.338848	Neutrophil O_Y downregulated		Nmrk1	0.605225	Neutrophil O_M upregulated		Edf1	-0.334532	Neutrophil O_M downregulated		Pafah2	1.00441	Neutrophil M_Y upregulated		Mxd1	-0.339091	Neutrophil M_Y downregulated
Gm31597	1.19416	Neutrophil O_Y upregulated		Nadk	-0.340545	Neutrophil O_Y downregulated		Alox5ap	0.601117	Neutrophil O_M upregulated		Trp53inp2	-0.334914	Neutrophil O_M downregulated		Tal2	1.0043	Neutrophil M_Y upregulated		Arrdc3	-0.340086	Neutrophil M_Y downregulated
Gstm1	1.18317	Neutrophil O_Y upregulated		Fbrs	-0.341684	Neutrophil O_Y downregulated		Rack1	0.597681	Neutrophil O_M upregulated		Tpi1	-0.336752	Neutrophil O_M downregulated		Gm38979	1.00231	Neutrophil M_Y upregulated		Trpm2	-0.340626	Neutrophil M_Y downregulated
Kiss1r	1.18188	Neutrophil O_Y upregulated		Rnf149	-0.341695	Neutrophil O_Y downregulated		Zfp87	0.597664	Neutrophil O_M upregulated		Nampt	-0.337343	Neutrophil O_M downregulated		0610040J01Rik	1.00194	Neutrophil M_Y upregulated		Lrrfip1	-0.341391	Neutrophil M_Y downregulated
Rpl10a	1.17985	Neutrophil O_Y upregulated		Lcp2	-0.342813	Neutrophil O_Y downregulated		Spata6	0.596716	Neutrophil O_M upregulated		B2m	-0.338552	Neutrophil O_M downregulated		Fgd6	0.999796	Neutrophil M_Y upregulated		Cd53	-0.34198	Neutrophil M_Y downregulated
Ssh1	1.17718	Neutrophil O_Y upregulated		Tnfrsf1b	-0.344945	Neutrophil O_Y downregulated		Man2a1	0.596351	Neutrophil O_M upregulated		Atp5md	-0.341359	Neutrophil O_M downregulated		Tmem256	0.994192	Neutrophil M_Y upregulated		Sbno2	-0.344959	Neutrophil M_Y downregulated
Pycard	1.17704	Neutrophil O_Y upregulated		Cd101	-0.346162	Neutrophil O_Y downregulated		Fam20c	0.594938	Neutrophil O_M upregulated		Cnn2	-0.34148	Neutrophil O_M downregulated		Mapk4	0.993905	Neutrophil M_Y upregulated		Map2k4	-0.34539	Neutrophil M_Y downregulated
Tnfsf13	1.17659	Neutrophil O_Y upregulated		Purb	-0.34633	Neutrophil O_Y downregulated		Cenph	0.593733	Neutrophil O_M upregulated		Rfx3	-0.344255	Neutrophil O_M downregulated		Dclre1a	0.992083	Neutrophil M_Y upregulated		Tbc1d23	-0.347111	Neutrophil M_Y downregulated
Lrrc20	1.17605	Neutrophil O_Y upregulated		Glipr1	-0.346385	Neutrophil O_Y downregulated		Klf10	0.58135	Neutrophil O_M upregulated		Ost4	-0.34623	Neutrophil O_M downregulated		AI987944	0.989148	Neutrophil M_Y upregulated		Tnrc18	-0.347282	Neutrophil M_Y downregulated
Gm10076	1.1743	Neutrophil O_Y upregulated		Ankrd33b	-0.348567	Neutrophil O_Y downregulated		Gm30541	0.581284	Neutrophil O_M upregulated		Adar	-0.346574	Neutrophil O_M downregulated		AW112010	0.985783	Neutrophil M_Y upregulated		Ik	-0.347763	Neutrophil M_Y downregulated
Snhg3	1.1642	Neutrophil O_Y upregulated		Igsf6	-0.351326	Neutrophil O_Y downregulated		Rpl10a	0.577705	Neutrophil O_M upregulated		H2-T23	-0.34973	Neutrophil O_M downregulated		St3gal2	0.98447	Neutrophil M_Y upregulated		Fus	-0.348108	Neutrophil M_Y downregulated
Ppm1e	1.15814	Neutrophil O_Y upregulated		Vps29	-0.351519	Neutrophil O_Y downregulated		Rpl10-ps3	0.574171	Neutrophil O_M upregulated		Ubb	-0.352058	Neutrophil O_M downregulated		Nav2	0.98437	Neutrophil M_Y upregulated		Wbp1l	-0.348412	Neutrophil M_Y downregulated
Id2	1.15148	Neutrophil O_Y upregulated		Samsn1	-0.352291	Neutrophil O_Y downregulated		Lrg1	0.573033	Neutrophil O_M upregulated		Ubc	-0.352788	Neutrophil O_M downregulated		Cebpa	0.982538	Neutrophil M_Y upregulated		Tgoln1	-0.349897	Neutrophil M_Y downregulated
Sun1	1.1453	Neutrophil O_Y upregulated		Syk	-0.354181	Neutrophil O_Y downregulated		H4c4	0.570682	Neutrophil O_M upregulated		Cd101	-0.356532	Neutrophil O_M downregulated		Pradc1	0.982183	Neutrophil M_Y upregulated		Chd7	-0.353117	Neutrophil M_Y downregulated
Ecm1	1.13615	Neutrophil O_Y upregulated		Babam2	-0.354785	Neutrophil O_Y downregulated		4930557K07Rik	0.569906	Neutrophil O_M upregulated		Ly6a2	-0.356624	Neutrophil O_M downregulated		Hvcn1	0.981913	Neutrophil M_Y upregulated		Igsf6	-0.35388	Neutrophil M_Y downregulated
Gpr146	1.13615	Neutrophil O_Y upregulated		Mapkapk2	-0.354791	Neutrophil O_Y downregulated		Gm36756	0.569392	Neutrophil O_M upregulated		Capg	-0.360794	Neutrophil O_M downregulated		Atg14	0.980952	Neutrophil M_Y upregulated		Dnajb6	-0.354819	Neutrophil M_Y downregulated
Spata6	1.1271	Neutrophil O_Y upregulated		Hivep1	-0.357111	Neutrophil O_Y downregulated		Lars2	0.567629	Neutrophil O_M upregulated		Elovl7	-0.361569	Neutrophil O_M downregulated		Ly6g5b	0.978789	Neutrophil M_Y upregulated		Sgpl1	-0.355129	Neutrophil M_Y downregulated
Srgap1	1.12551	Neutrophil O_Y upregulated		Il10rb	-0.357289	Neutrophil O_Y downregulated		Rpl23a	0.565986	Neutrophil O_M upregulated		Zfp36	-0.361899	Neutrophil O_M downregulated		Ctsc	0.977052	Neutrophil M_Y upregulated		Cdkn1b	-0.358174	Neutrophil M_Y downregulated
Prss16	1.12026	Neutrophil O_Y upregulated		Zswim6	-0.35909	Neutrophil O_Y downregulated		mt-Atp8	0.565285	Neutrophil O_M upregulated		Gm34084	-0.362039	Neutrophil O_M downregulated		Trim14	0.976206	Neutrophil M_Y upregulated		Tax1bp1	-0.358773	Neutrophil M_Y downregulated
Golm1	1.11895	Neutrophil O_Y upregulated		Arih2	-0.360923	Neutrophil O_Y downregulated		Cstdc4	0.564958	Neutrophil O_M upregulated		Pabpc1l	-0.362258	Neutrophil O_M downregulated		Scarb1	0.973469	Neutrophil M_Y upregulated		N4bp2l2	-0.35886	Neutrophil M_Y downregulated
Prss57	1.11699	Neutrophil O_Y upregulated		Xdh	-0.361238	Neutrophil O_Y downregulated		Fkbp5	0.560848	Neutrophil O_M upregulated		Ebp	-0.364064	Neutrophil O_M downregulated		H2ac8	0.966928	Neutrophil M_Y upregulated		Hcar2	-0.36013	Neutrophil M_Y downregulated
Smim6	1.11699	Neutrophil O_Y upregulated		Chmp4b	-0.362732	Neutrophil O_Y downregulated		Gm48678	0.557773	Neutrophil O_M upregulated		Zranb1	-0.365053	Neutrophil O_M downregulated		Haghl	0.96465	Neutrophil M_Y upregulated		Zfand3	-0.361609	Neutrophil M_Y downregulated
Ccnb1	1.10894	Neutrophil O_Y upregulated		Cdk17	-0.364576	Neutrophil O_Y downregulated		Mta3	0.557595	Neutrophil O_M upregulated		Senp2	-0.368836	Neutrophil O_M downregulated		Lyl1	0.962477	Neutrophil M_Y upregulated		Jaml	-0.362942	Neutrophil M_Y downregulated
Pknox2	1.10883	Neutrophil O_Y upregulated		Marchf7	-0.366477	Neutrophil O_Y downregulated		Rpl14	0.55725	Neutrophil O_M upregulated		1700047M11Rik	-0.368891	Neutrophil O_M downregulated		Ccnyl1	0.961626	Neutrophil M_Y upregulated		Creb1	-0.363647	Neutrophil M_Y downregulated
Dync2li1	1.10292	Neutrophil O_Y upregulated		Fosl2	-0.36667	Neutrophil O_Y downregulated		Ifitm2	0.555209	Neutrophil O_M upregulated		Megf9	-0.373528	Neutrophil O_M downregulated		Hpse	0.956091	Neutrophil M_Y upregulated		Notch2	-0.363767	Neutrophil M_Y downregulated
Cenpb	1.10238	Neutrophil O_Y upregulated		Ifnar1	-0.367264	Neutrophil O_Y downregulated		Gm47167	0.554811	Neutrophil O_M upregulated		mt-Nd2	-0.376801	Neutrophil O_M downregulated		Polr2i	0.946243	Neutrophil M_Y upregulated		Chmp4b	-0.363884	Neutrophil M_Y downregulated
Hpse	1.10036	Neutrophil O_Y upregulated		Ccnl1	-0.3684	Neutrophil O_Y downregulated		Sumo3	0.554537	Neutrophil O_M upregulated		Tnfsf13b	-0.379267	Neutrophil O_M downregulated		Ggt1	0.945693	Neutrophil M_Y upregulated		Arpc3	-0.364873	Neutrophil M_Y downregulated
Gm11342	1.09869	Neutrophil O_Y upregulated		Elmo1	-0.370351	Neutrophil O_Y downregulated		Cdc42ep4	0.553874	Neutrophil O_M upregulated		Tra2a	-0.383351	Neutrophil O_M downregulated		Hgf	0.943801	Neutrophil M_Y upregulated		Diaph1	-0.365849	Neutrophil M_Y downregulated
S100a1	1.09849	Neutrophil O_Y upregulated		Gm19951	-0.372521	Neutrophil O_Y downregulated		Gm16599	0.55366	Neutrophil O_M upregulated		Pcf11	-0.383725	Neutrophil O_M downregulated		Gm50240	0.936893	Neutrophil M_Y upregulated		Cmss1	-0.36638	Neutrophil M_Y downregulated
Esyt1	1.09554	Neutrophil O_Y upregulated		Ddx3y	-0.373792	Neutrophil O_Y downregulated		Gcnt1	0.552077	Neutrophil O_M upregulated		Cpeb2	-0.384253	Neutrophil O_M downregulated		Zfp268	0.935853	Neutrophil M_Y upregulated		Orai2	-0.366466	Neutrophil M_Y downregulated
Mrpl22	1.09195	Neutrophil O_Y upregulated		Ntng2	-0.374361	Neutrophil O_Y downregulated		Ifitm6	0.550976	Neutrophil O_M upregulated		Rgs19	-0.385463	Neutrophil O_M downregulated		AW554918	0.933692	Neutrophil M_Y upregulated		Crk	-0.367057	Neutrophil M_Y downregulated
Smad1	1.09108	Neutrophil O_Y upregulated		Med13	-0.375612	Neutrophil O_Y downregulated		Csf2rb2	0.550933	Neutrophil O_M upregulated		Ss18l2	-0.385575	Neutrophil O_M downregulated		Tex14	0.933104	Neutrophil M_Y upregulated		Prkar1a	-0.367639	Neutrophil M_Y downregulated
Rpl38	1.09096	Neutrophil O_Y upregulated		Pias1	-0.376556	Neutrophil O_Y downregulated		Rpa1	0.548209	Neutrophil O_M upregulated		Agps	-0.387916	Neutrophil O_M downregulated		Stat2	0.932004	Neutrophil M_Y upregulated		Nt5e	-0.36813	Neutrophil M_Y downregulated
Pafah2	1.08724	Neutrophil O_Y upregulated		Srsf5	-0.377385	Neutrophil O_Y downregulated		Fndc9	0.545239	Neutrophil O_M upregulated		Mib1	-0.389506	Neutrophil O_M downregulated		Ces1d	0.929796	Neutrophil M_Y upregulated		Mapkapk2	-0.368219	Neutrophil M_Y downregulated
Rps20	1.08576	Neutrophil O_Y upregulated		Tyrobp	-0.377435	Neutrophil O_Y downregulated		Ggt1	0.544613	Neutrophil O_M upregulated		Prkrip1	-0.389892	Neutrophil O_M downregulated		Gm57206	0.927968	Neutrophil M_Y upregulated		Pnrc1	-0.369038	Neutrophil M_Y downregulated
Ms4a3	1.08552	Neutrophil O_Y upregulated		Atp1b3	-0.378625	Neutrophil O_Y downregulated		Rplp1	0.542762	Neutrophil O_M upregulated		Mospd2	-0.390447	Neutrophil O_M downregulated		Hsp90aa1	0.92658	Neutrophil M_Y upregulated		Vmp1	-0.37037	Neutrophil M_Y downregulated
Tmem256	1.08175	Neutrophil O_Y upregulated		BC031181	-0.381052	Neutrophil O_Y downregulated		1700017B05Rik	0.54178	Neutrophil O_M upregulated		Dclre1c	-0.394162	Neutrophil O_M downregulated		Rpl38	0.925175	Neutrophil M_Y upregulated		Marchf7	-0.370839	Neutrophil M_Y downregulated
Bola2	1.07127	Neutrophil O_Y upregulated		Saraf	-0.381192	Neutrophil O_Y downregulated		Rps14	0.540398	Neutrophil O_M upregulated		Ccdc124	-0.395214	Neutrophil O_M downregulated		Cptp	0.922042	Neutrophil M_Y upregulated		G0s2	-0.372478	Neutrophil M_Y downregulated
Rpl12	1.06027	Neutrophil O_Y upregulated		Mef2d	-0.383765	Neutrophil O_Y downregulated		Tmem147	0.530881	Neutrophil O_M upregulated		Gls	-0.395627	Neutrophil O_M downregulated		A430105J06Rik	0.916584	Neutrophil M_Y upregulated		Morrbid	-0.372578	Neutrophil M_Y downregulated
Men1	1.05407	Neutrophil O_Y upregulated		Cd274	-0.38405	Neutrophil O_Y downregulated		Il1rap	0.522954	Neutrophil O_M upregulated		Ssr2	-0.398287	Neutrophil O_M downregulated		Mrpl19	0.91637	Neutrophil M_Y upregulated		Glg1	-0.375927	Neutrophil M_Y downregulated
Vwa5a	1.05117	Neutrophil O_Y upregulated		Egr1	-0.38484	Neutrophil O_Y downregulated		Immt	0.51979	Neutrophil O_M upregulated		Irf9	-0.399215	Neutrophil O_M downregulated		4930438A08Rik	0.915688	Neutrophil M_Y upregulated		Fmnl1	-0.376623	Neutrophil M_Y downregulated
Emilin1	1.0377	Neutrophil O_Y upregulated		Nfat5	-0.385672	Neutrophil O_Y downregulated		5330438D12Rik	0.518111	Neutrophil O_M upregulated		Ints12	-0.400431	Neutrophil O_M downregulated		Gatm	0.913558	Neutrophil M_Y upregulated		Hectd1	-0.376674	Neutrophil M_Y downregulated
Rpl39	1.03718	Neutrophil O_Y upregulated		Rab8b	-0.38621	Neutrophil O_Y downregulated		Cmss1	0.517967	Neutrophil O_M upregulated		Ets1	-0.401241	Neutrophil O_M downregulated		Heg1	0.912962	Neutrophil M_Y upregulated		Brd4	-0.37692	Neutrophil M_Y downregulated
Ces1d	1.03248	Neutrophil O_Y upregulated		Cxcr4	-0.38901	Neutrophil O_Y downregulated		Gm15283	0.516089	Neutrophil O_M upregulated		Mppe1	-0.402564	Neutrophil O_M downregulated		Mitd1	0.912588	Neutrophil M_Y upregulated		App	-0.380013	Neutrophil M_Y downregulated
Haghl	1.0319	Neutrophil O_Y upregulated		Mirt1	-0.389326	Neutrophil O_Y downregulated		Csf2rb	0.515608	Neutrophil O_M upregulated		Exoc6b	-0.403319	Neutrophil O_M downregulated		Slc22a20	0.912274	Neutrophil M_Y upregulated		Zmynd11	-0.383872	Neutrophil M_Y downregulated
Fdps	1.03078	Neutrophil O_Y upregulated		Txnl1	-0.391531	Neutrophil O_Y downregulated		Cdca3	0.512884	Neutrophil O_M upregulated		Supt3	-0.407302	Neutrophil O_M downregulated		Tspan32	0.912227	Neutrophil M_Y upregulated		Btaf1	-0.385588	Neutrophil M_Y downregulated
Gnptab	1.02953	Neutrophil O_Y upregulated		F5	-0.392518	Neutrophil O_Y downregulated		Gphn	0.512719	Neutrophil O_M upregulated		Lhfpl2	-0.408709	Neutrophil O_M downregulated		Paqr7	0.911927	Neutrophil M_Y upregulated		Uvrag	-0.386748	Neutrophil M_Y downregulated
Selenoh	1.02872	Neutrophil O_Y upregulated		Ric1	-0.392831	Neutrophil O_Y downregulated		Hrh2	0.511059	Neutrophil O_M upregulated		Gbe1	-0.410239	Neutrophil O_M downregulated		Rpl39	0.908108	Neutrophil M_Y upregulated		Per1	-0.387018	Neutrophil M_Y downregulated
Idh3a	1.02405	Neutrophil O_Y upregulated		Suco	-0.395956	Neutrophil O_Y downregulated		Acvr1b	0.508319	Neutrophil O_M upregulated		Gm20186	-0.412851	Neutrophil O_M downregulated		Cd86	0.907276	Neutrophil M_Y upregulated		Smndc1	-0.388582	Neutrophil M_Y downregulated
Galt	1.02363	Neutrophil O_Y upregulated		Mideas	-0.396175	Neutrophil O_Y downregulated		Eif3i	0.507282	Neutrophil O_M upregulated		Polr3b	-0.412881	Neutrophil O_M downregulated		Irgm2	0.906874	Neutrophil M_Y upregulated		Mpeg1	-0.391368	Neutrophil M_Y downregulated
Gatd1	1.02101	Neutrophil O_Y upregulated		Plk3	-0.397293	Neutrophil O_Y downregulated		Il4ra	0.505863	Neutrophil O_M upregulated		Tes	-0.41309	Neutrophil O_M downregulated		Bola2	0.90642	Neutrophil M_Y upregulated		Slc25a33	-0.394364	Neutrophil M_Y downregulated
Slc12a9	1.01981	Neutrophil O_Y upregulated		Btg2	-0.39806	Neutrophil O_Y downregulated		Cdk8	0.502127	Neutrophil O_M upregulated		Pmvk	-0.414704	Neutrophil O_M downregulated		Rnf144b	0.906368	Neutrophil M_Y upregulated		Fgr	-0.395212	Neutrophil M_Y downregulated
Zfp992	1.01907	Neutrophil O_Y upregulated		Ccl3	-0.398997	Neutrophil O_Y downregulated		Churc1	0.501988	Neutrophil O_M upregulated		Hbb-bt	-0.41749	Neutrophil O_M downregulated		Stom	0.905828	Neutrophil M_Y upregulated		Ing2	-0.398015	Neutrophil M_Y downregulated
Atg14	1.0184	Neutrophil O_Y upregulated		Sema4d	-0.399117	Neutrophil O_Y downregulated		Fam169b	0.501623	Neutrophil O_M upregulated		Fmnl2	-0.417687	Neutrophil O_M downregulated		Slco4a1	0.904415	Neutrophil M_Y upregulated		Zfp131	-0.399207	Neutrophil M_Y downregulated
Mt1	1.01732	Neutrophil O_Y upregulated		Tbc1d23	-0.399862	Neutrophil O_Y downregulated		Cep164	0.497524	Neutrophil O_M upregulated		Ppp1r10	-0.417919	Neutrophil O_M downregulated		Hes6	0.9042	Neutrophil M_Y upregulated		Ifnar2	-0.39999	Neutrophil M_Y downregulated
Dnmt3l	1.01624	Neutrophil O_Y upregulated		N4bp1	-0.400178	Neutrophil O_Y downregulated		Rps12	0.496469	Neutrophil O_M upregulated		Pmaip1	-0.419214	Neutrophil O_M downregulated		Afdn	0.899988	Neutrophil M_Y upregulated		Vav3	-0.400038	Neutrophil M_Y downregulated
Polr2i	1.01341	Neutrophil O_Y upregulated		Snx18	-0.401048	Neutrophil O_Y downregulated		Stfa2l1	0.494323	Neutrophil O_M upregulated		Coq4	-0.420268	Neutrophil O_M downregulated		BC028528	0.897988	Neutrophil M_Y upregulated		Hivep2	-0.404887	Neutrophil M_Y downregulated
Krtcap2	1.01338	Neutrophil O_Y upregulated		Gpat3	-0.401544	Neutrophil O_Y downregulated		Ddi2	0.493594	Neutrophil O_M upregulated		Prdx6	-0.420824	Neutrophil O_M downregulated		Hmgcs1	0.897745	Neutrophil M_Y upregulated		Cd274	-0.405826	Neutrophil M_Y downregulated
Acvr1b	1.01062	Neutrophil O_Y upregulated		Ftl1	-0.405388	Neutrophil O_Y downregulated		Gm15563	0.487505	Neutrophil O_M upregulated		Fam117b	-0.421713	Neutrophil O_M downregulated		H2ac24	0.89682	Neutrophil M_Y upregulated		Litaf	-0.407255	Neutrophil M_Y downregulated
Ddi2	1.01027	Neutrophil O_Y upregulated		Jak2	-0.406024	Neutrophil O_Y downregulated		Rpl13a	0.487017	Neutrophil O_M upregulated		Stat1	-0.430579	Neutrophil O_M downregulated		Bmpr1a	0.896189	Neutrophil M_Y upregulated		Bcl2l11	-0.408625	Neutrophil M_Y downregulated
0610040J01Rik	1.00994	Neutrophil O_Y upregulated		Cux1	-0.406925	Neutrophil O_Y downregulated		Cpne2	0.48254	Neutrophil O_M upregulated		Abhd17b	-0.432253	Neutrophil O_M downregulated		Bcar3	0.894725	Neutrophil M_Y upregulated		Klra2	-0.410868	Neutrophil M_Y downregulated
Col5a1	1.00988	Neutrophil O_Y upregulated		Slc25a3	-0.407416	Neutrophil O_Y downregulated		Rnf8	0.477615	Neutrophil O_M upregulated		Msmo1	-0.433574	Neutrophil O_M downregulated		Gstm1	0.892374	Neutrophil M_Y upregulated		Srsf5	-0.411519	Neutrophil M_Y downregulated
Hectd3	1.00954	Neutrophil O_Y upregulated		Ier5	-0.408239	Neutrophil O_Y downregulated		Gpr27	0.472825	Neutrophil O_M upregulated		Cnnm2	-0.435202	Neutrophil O_M downregulated		Ndufv3	0.889253	Neutrophil M_Y upregulated		Relb	-0.411992	Neutrophil M_Y downregulated
Adam19	1.00271	Neutrophil O_Y upregulated		Atg16l2	-0.408401	Neutrophil O_Y downregulated		Asprv1	0.471473	Neutrophil O_M upregulated		Ninj1	-0.43906	Neutrophil O_M downregulated		Tmem192	0.883441	Neutrophil M_Y upregulated		Ankrd44	-0.412105	Neutrophil M_Y downregulated
Gm50022	1.00204	Neutrophil O_Y upregulated		Mgat4a	-0.409711	Neutrophil O_Y downregulated		Napsa	0.471391	Neutrophil O_M upregulated		D16Ertd472e	-0.44117	Neutrophil O_M downregulated		Gm42047	0.879222	Neutrophil M_Y upregulated		Cflar	-0.412108	Neutrophil M_Y downregulated
Ssbp4	1.00185	Neutrophil O_Y upregulated		Mcl1	-0.40973	Neutrophil O_Y downregulated		Slc25a44	0.466025	Neutrophil O_M upregulated		Klf5	-0.445142	Neutrophil O_M downregulated		Cby1	0.878244	Neutrophil M_Y upregulated		Gsap	-0.41311	Neutrophil M_Y downregulated
Mfsd7a	1.00073	Neutrophil O_Y upregulated		Litaf	-0.409995	Neutrophil O_Y downregulated		Oprm1	0.465075	Neutrophil O_M upregulated		Coq10b	-0.445479	Neutrophil O_M downregulated		Rbis	0.877268	Neutrophil M_Y upregulated		Skil	-0.413797	Neutrophil M_Y downregulated
Polr2h	0.998885	Neutrophil O_Y upregulated		Resf1	-0.410949	Neutrophil O_Y downregulated		Eny2	0.463248	Neutrophil O_M upregulated		Ppp1r42	-0.451343	Neutrophil O_M downregulated		Rdm1	0.873121	Neutrophil M_Y upregulated		Pgam1	-0.414695	Neutrophil M_Y downregulated
Cox6b2	0.997043	Neutrophil O_Y upregulated		Dnajb6	-0.41109	Neutrophil O_Y downregulated		Tnfrsf1b	0.457228	Neutrophil O_M upregulated		Phlda1	-0.457402	Neutrophil O_M downregulated		Acad8	0.871393	Neutrophil M_Y upregulated		Sik3	-0.415298	Neutrophil M_Y downregulated
Rps28	0.996166	Neutrophil O_Y upregulated		Optn	-0.411312	Neutrophil O_Y downregulated		Rpl10	0.456686	Neutrophil O_M upregulated		Adrb2	-0.461086	Neutrophil O_M downregulated		B4galnt1	0.871229	Neutrophil M_Y upregulated		Mirt1	-0.416816	Neutrophil M_Y downregulated
Rbm3	0.996045	Neutrophil O_Y upregulated		Atf3	-0.412672	Neutrophil O_Y downregulated		Esyt1	0.455697	Neutrophil O_M upregulated		Nr4a1	-0.46197	Neutrophil O_M downregulated		Ifih1	0.868429	Neutrophil M_Y upregulated		Il10rb	-0.417038	Neutrophil M_Y downregulated
Ctnnbip1	0.993284	Neutrophil O_Y upregulated		Sipa1l1	-0.414385	Neutrophil O_Y downregulated		Slc43a2	0.453976	Neutrophil O_M upregulated		Acta2	-0.461989	Neutrophil O_M downregulated		Gm15964	0.863592	Neutrophil M_Y upregulated		Dgat1	-0.417167	Neutrophil M_Y downregulated
Pnp2	0.981969	Neutrophil O_Y upregulated		Gm21188	-0.415529	Neutrophil O_Y downregulated		Gm32036	0.452918	Neutrophil O_M upregulated		Cystm1	-0.462153	Neutrophil O_M downregulated		Plscr3	0.862771	Neutrophil M_Y upregulated		Ier3	-0.417292	Neutrophil M_Y downregulated
Acaa2	0.971563	Neutrophil O_Y upregulated		Dennd4a	-0.415819	Neutrophil O_Y downregulated		Rpl36a	0.452499	Neutrophil O_M upregulated		Aff2	-0.464085	Neutrophil O_M downregulated		Dbi	0.857776	Neutrophil M_Y upregulated		Atp2b1	-0.419167	Neutrophil M_Y downregulated
Ube2d1	0.969244	Neutrophil O_Y upregulated		Chst11	-0.418017	Neutrophil O_Y downregulated		Tg	0.451604	Neutrophil O_M upregulated		Cd300c2	-0.466928	Neutrophil O_M downregulated		Rgs19	0.854535	Neutrophil M_Y upregulated		Gtdc1	-0.419536	Neutrophil M_Y downregulated
Gemin5	0.968978	Neutrophil O_Y upregulated		Gde1	-0.420055	Neutrophil O_Y downregulated		Slc25a39	0.450633	Neutrophil O_M upregulated		Eif2ak2	-0.467499	Neutrophil O_M downregulated		Gab3	0.852337	Neutrophil M_Y upregulated		Sh2b2	-0.420169	Neutrophil M_Y downregulated
Rpl36	0.968861	Neutrophil O_Y upregulated		Ankrd44	-0.420269	Neutrophil O_Y downregulated		Cct6a	0.450522	Neutrophil O_M upregulated		Ubash3b	-0.467946	Neutrophil O_M downregulated		Naxe	0.849874	Neutrophil M_Y upregulated		Trem1	-0.420386	Neutrophil M_Y downregulated
Sumo3	0.966459	Neutrophil O_Y upregulated		Rabgef1	-0.42403	Neutrophil O_Y downregulated		Xpo1	0.45038	Neutrophil O_M upregulated		Elp1	-0.468191	Neutrophil O_M downregulated		S100a1	0.845726	Neutrophil M_Y upregulated		Mtmr6	-0.420387	Neutrophil M_Y downregulated
Mrpl44	0.965128	Neutrophil O_Y upregulated		Ddit3	-0.425519	Neutrophil O_Y downregulated		Rplp2	0.446636	Neutrophil O_M upregulated		Gm20559	-0.471221	Neutrophil O_M downregulated		Gclm	0.844996	Neutrophil M_Y upregulated		Stx11	-0.422016	Neutrophil M_Y downregulated
Ndufa11	0.964555	Neutrophil O_Y upregulated		Ing2	-0.426073	Neutrophil O_Y downregulated		Id2	0.441926	Neutrophil O_M upregulated		St8sia4	-0.472364	Neutrophil O_M downregulated		4930481A15Rik	0.843807	Neutrophil M_Y upregulated		Selenok	-0.422749	Neutrophil M_Y downregulated
Ubash3a	0.964384	Neutrophil O_Y upregulated		Prkar1a	-0.426591	Neutrophil O_Y downregulated		Dapk1	0.440501	Neutrophil O_M upregulated		Ptms	-0.47308	Neutrophil O_M downregulated		Idi1	0.842373	Neutrophil M_Y upregulated		Bltp1	-0.423886	Neutrophil M_Y downregulated
Ndufv3	0.964083	Neutrophil O_Y upregulated		Fbxo11	-0.426671	Neutrophil O_Y downregulated		Rps18	0.439156	Neutrophil O_M upregulated		Rgs2	-0.474665	Neutrophil O_M downregulated		Gm38575	0.841286	Neutrophil M_Y upregulated		Dusp1	-0.42422	Neutrophil M_Y downregulated
Tmem160	0.962951	Neutrophil O_Y upregulated		Brwd1	-0.430607	Neutrophil O_Y downregulated		Slc3a2	0.438769	Neutrophil O_M upregulated		Lrrc8c	-0.478541	Neutrophil O_M downregulated		Gm36738	0.840159	Neutrophil M_Y upregulated		Ntng2	-0.42594	Neutrophil M_Y downregulated
Rps17	0.959872	Neutrophil O_Y upregulated		Cd44	-0.430999	Neutrophil O_Y downregulated		Bcl3	0.436349	Neutrophil O_M upregulated		Suco	-0.478821	Neutrophil O_M downregulated		Polr2h	0.840123	Neutrophil M_Y upregulated		Evi2a	-0.426233	Neutrophil M_Y downregulated
4930438A08Rik	0.959455	Neutrophil O_Y upregulated		5031425E22Rik	-0.431287	Neutrophil O_Y downregulated		Rps7	0.436149	Neutrophil O_M upregulated		Tob1	-0.47974	Neutrophil O_M downregulated		Nudt22	0.839119	Neutrophil M_Y upregulated		Kdm2a	-0.427062	Neutrophil M_Y downregulated
Uevld	0.958657	Neutrophil O_Y upregulated		Map2k4	-0.431618	Neutrophil O_Y downregulated		Rflnb	0.435947	Neutrophil O_M upregulated		Tiparp	-0.481037	Neutrophil O_M downregulated		Dhx58	0.834706	Neutrophil M_Y upregulated		Abr	-0.427683	Neutrophil M_Y downregulated
Hspa1b	0.958277	Neutrophil O_Y upregulated		Nfe2l2	-0.432215	Neutrophil O_Y downregulated		Rps4x	0.435199	Neutrophil O_M upregulated		Itgb3	-0.481429	Neutrophil O_M downregulated		Slc2a9	0.834627	Neutrophil M_Y upregulated		Cmip	-0.428699	Neutrophil M_Y downregulated
Pradc1	0.953385	Neutrophil O_Y upregulated		Nab1	-0.433811	Neutrophil O_Y downregulated		Rps2	0.4344	Neutrophil O_M upregulated		Scaf4	-0.481695	Neutrophil O_M downregulated		Gm41659	0.832967	Neutrophil M_Y upregulated		Nedd9	-0.429583	Neutrophil M_Y downregulated
Cdca3	0.951815	Neutrophil O_Y upregulated		Zeb2	-0.435086	Neutrophil O_Y downregulated		Ctdnep1	0.433733	Neutrophil O_M upregulated		Tbxas1	-0.481798	Neutrophil O_M downregulated		Cited2	0.832955	Neutrophil M_Y upregulated		Fgd3	-0.431329	Neutrophil M_Y downregulated
Unc119	0.950759	Neutrophil O_Y upregulated		Rab11fip1	-0.436678	Neutrophil O_Y downregulated		Selenoh	0.430594	Neutrophil O_M upregulated		Marchf3	-0.482056	Neutrophil O_M downregulated		Pigbos1	0.829923	Neutrophil M_Y upregulated		Ppp1r15a	-0.431651	Neutrophil M_Y downregulated
B4galnt1	0.949165	Neutrophil O_Y upregulated		Ankrd13c	-0.437253	Neutrophil O_Y downregulated		Rpl27	0.430576	Neutrophil O_M upregulated		Dnajb9	-0.482198	Neutrophil O_M downregulated		Casp9	0.829906	Neutrophil M_Y upregulated		Fyb	-0.431849	Neutrophil M_Y downregulated
Afdn	0.947064	Neutrophil O_Y upregulated		Zfp407	-0.438694	Neutrophil O_Y downregulated		Eef1b2	0.430374	Neutrophil O_M upregulated		4732465J04Rik	-0.485143	Neutrophil O_M downregulated		Olfm4	0.827642	Neutrophil M_Y upregulated		Zhx2	-0.433716	Neutrophil M_Y downregulated
Polk	0.946497	Neutrophil O_Y upregulated		Ell	-0.444304	Neutrophil O_Y downregulated		Rpl23	0.429533	Neutrophil O_M upregulated		Gm26532	-0.486849	Neutrophil O_M downregulated		Rgs3	0.826786	Neutrophil M_Y upregulated		Camk1d	-0.434083	Neutrophil M_Y downregulated
Trim16	0.944349	Neutrophil O_Y upregulated		Nfkbia	-0.447448	Neutrophil O_Y downregulated		Wdr89	0.428128	Neutrophil O_M upregulated		Fmo5	-0.48929	Neutrophil O_M downregulated		Gm43445	0.82487	Neutrophil M_Y upregulated		Picalm	-0.437411	Neutrophil M_Y downregulated
Ntpcr	0.942851	Neutrophil O_Y upregulated		Lst1	-0.447672	Neutrophil O_Y downregulated		Nfkbia	0.428038	Neutrophil O_M upregulated		Cdadc1	-0.491518	Neutrophil O_M downregulated		H2-T24	0.822962	Neutrophil M_Y upregulated		Arf4	-0.43953	Neutrophil M_Y downregulated
Lrg1	0.942826	Neutrophil O_Y upregulated		Ccl6	-0.447941	Neutrophil O_Y downregulated		Sbno2	0.427616	Neutrophil O_M upregulated		Impact	-0.49176	Neutrophil O_M downregulated		Fibp	0.822538	Neutrophil M_Y upregulated		St3gal4	-0.442076	Neutrophil M_Y downregulated
Cby1	0.938048	Neutrophil O_Y upregulated		Sqstm1	-0.448729	Neutrophil O_Y downregulated		Lactb	0.427376	Neutrophil O_M upregulated		Hvcn1	-0.491913	Neutrophil O_M downregulated		C1rl	0.821532	Neutrophil M_Y upregulated		Btbd1	-0.442627	Neutrophil M_Y downregulated
Sgpp1	0.937463	Neutrophil O_Y upregulated		Acsl5	-0.449239	Neutrophil O_Y downregulated		Tstd2	0.427007	Neutrophil O_M upregulated		2610037D02Rik	-0.496055	Neutrophil O_M downregulated		Rpl36a	0.820697	Neutrophil M_Y upregulated		Cdk17	-0.443598	Neutrophil M_Y downregulated
Csf2rb2	0.937346	Neutrophil O_Y upregulated		Dop1b	-0.452009	Neutrophil O_Y downregulated		Dbi	0.426434	Neutrophil O_M upregulated		Lst1	-0.496098	Neutrophil O_M downregulated		Trim16	0.818818	Neutrophil M_Y upregulated		Vamp4	-0.444315	Neutrophil M_Y downregulated
Rps19	0.936796	Neutrophil O_Y upregulated		Sgpl1	-0.452663	Neutrophil O_Y downregulated		Adam19	0.426012	Neutrophil O_M upregulated		Far1	-0.496731	Neutrophil O_M downregulated		Slc28a2	0.818456	Neutrophil M_Y upregulated		Jdp2	-0.445249	Neutrophil M_Y downregulated
Ptgr1	0.935955	Neutrophil O_Y upregulated		Tnfaip3	-0.456058	Neutrophil O_Y downregulated		Tmod3	0.425691	Neutrophil O_M upregulated		Bend4	-0.497504	Neutrophil O_M downregulated		Ndufaf3	0.818374	Neutrophil M_Y upregulated		Gm5150	-0.445331	Neutrophil M_Y downregulated
mt-Nd6	0.931122	Neutrophil O_Y upregulated		Peds1	-0.457079	Neutrophil O_Y downregulated		Batf	0.421943	Neutrophil O_M upregulated		Ddit3	-0.499071	Neutrophil O_M downregulated		Ffar2	0.815706	Neutrophil M_Y upregulated		Inpp5d	-0.445546	Neutrophil M_Y downregulated
Fbxo6	0.923315	Neutrophil O_Y upregulated		Sik3	-0.458165	Neutrophil O_Y downregulated		Bmpr1a	0.421764	Neutrophil O_M upregulated		Pak1	-0.501797	Neutrophil O_M downregulated		Dnah8	0.815695	Neutrophil M_Y upregulated		Cytip	-0.44582	Neutrophil M_Y downregulated
Rpl36al	0.918127	Neutrophil O_Y upregulated		H2-D1	-0.45934	Neutrophil O_Y downregulated		Rps17	0.420674	Neutrophil O_M upregulated		Gla	-0.502529	Neutrophil O_M downregulated		Ctsl	0.81241	Neutrophil M_Y upregulated		Smim3	-0.446456	Neutrophil M_Y downregulated
Rps18	0.917636	Neutrophil O_Y upregulated		Cst3	-0.459404	Neutrophil O_Y downregulated		Nfatc3	0.420524	Neutrophil O_M upregulated		Chil5	-0.504504	Neutrophil O_M downregulated		Tmem205	0.808999	Neutrophil M_Y upregulated		Itpkb	-0.446933	Neutrophil M_Y downregulated
Cdkn2c	0.917316	Neutrophil O_Y upregulated		Ptafr	-0.460177	Neutrophil O_Y downregulated		Vma21	0.419142	Neutrophil O_M upregulated		Spint2	-0.505573	Neutrophil O_M downregulated		Gm36587	0.808682	Neutrophil M_Y upregulated		Ifngr2	-0.449321	Neutrophil M_Y downregulated
Bad	0.916542	Neutrophil O_Y upregulated		Acod1	-0.461635	Neutrophil O_Y downregulated		Wwtr1	0.416771	Neutrophil O_M upregulated		Fosl1	-0.510543	Neutrophil O_M downregulated		Fam89b	0.808143	Neutrophil M_Y upregulated		Rilpl2	-0.44988	Neutrophil M_Y downregulated
Cenph	0.913141	Neutrophil O_Y upregulated		Ero1a	-0.464776	Neutrophil O_Y downregulated		Mgrn1	0.416353	Neutrophil O_M upregulated		Hikeshi	-0.511532	Neutrophil O_M downregulated		Krtcap2	0.807193	Neutrophil M_Y upregulated		Xylt1	-0.450327	Neutrophil M_Y downregulated
Tmem147	0.910861	Neutrophil O_Y upregulated		Zfp36	-0.465422	Neutrophil O_Y downregulated		Surf4	0.410613	Neutrophil O_M upregulated		Hbb-bs	-0.511731	Neutrophil O_M downregulated		Gm56546	0.805973	Neutrophil M_Y upregulated		Erbin	-0.45252	Neutrophil M_Y downregulated
Scarb1	0.9069	Neutrophil O_Y upregulated		Birc3	-0.465957	Neutrophil O_Y downregulated		Tgfbi	0.409917	Neutrophil O_M upregulated		Trib1	-0.514618	Neutrophil O_M downregulated		B4galt6	0.805111	Neutrophil M_Y upregulated		Atp1b3	-0.454703	Neutrophil M_Y downregulated
Nme2	0.906669	Neutrophil O_Y upregulated		Polr1h	-0.46808	Neutrophil O_Y downregulated		Lmo1	0.409861	Neutrophil O_M upregulated		Tex15	-0.515204	Neutrophil O_M downregulated		Cdc20	0.803899	Neutrophil M_Y upregulated		Lcp2	-0.454705	Neutrophil M_Y downregulated
Adamts10	0.904377	Neutrophil O_Y upregulated		Klra2	-0.471509	Neutrophil O_Y downregulated		Prrc1	0.408735	Neutrophil O_M upregulated		9830166K06Rik	-0.518394	Neutrophil O_M downregulated		Gm10076	0.803819	Neutrophil M_Y upregulated		Gm43661	-0.45837	Neutrophil M_Y downregulated
Gm36756	0.903967	Neutrophil O_Y upregulated		Gm5150	-0.472038	Neutrophil O_Y downregulated		Rpsa	0.405974	Neutrophil O_M upregulated		Oscp1	-0.520496	Neutrophil O_M downregulated		Cenpb	0.803093	Neutrophil M_Y upregulated		Rab8b	-0.459069	Neutrophil M_Y downregulated
Kmt5c	0.899714	Neutrophil O_Y upregulated		Ftl1-ps1	-0.472085	Neutrophil O_Y downregulated		Psmd9	0.404937	Neutrophil O_M upregulated		Klf2	-0.522725	Neutrophil O_M downregulated		Glul	0.801419	Neutrophil M_Y upregulated		Zfp608	-0.459516	Neutrophil M_Y downregulated
Slc41a3	0.897508	Neutrophil O_Y upregulated		Sh2b2	-0.473059	Neutrophil O_Y downregulated		Snrpd3	0.401236	Neutrophil O_M upregulated		Slc23a2	-0.522844	Neutrophil O_M downregulated		Arsb	0.800055	Neutrophil M_Y upregulated		Nfe2l2	-0.461104	Neutrophil M_Y downregulated
Map4k1	0.894596	Neutrophil O_Y upregulated		Sgms2	-0.473888	Neutrophil O_Y downregulated		Nme2	0.400686	Neutrophil O_M upregulated		Cyp51	-0.525066	Neutrophil O_M downregulated		Rps20	0.79907	Neutrophil M_Y upregulated		Cdk8	-0.464832	Neutrophil M_Y downregulated
Fdft1	0.8936	Neutrophil O_Y upregulated		Pim1	-0.473991	Neutrophil O_Y downregulated		Acbd3	0.398805	Neutrophil O_M upregulated		Gm34680	-0.530249	Neutrophil O_M downregulated		Mrpl22	0.798217	Neutrophil M_Y upregulated		Nfkb1	-0.465047	Neutrophil M_Y downregulated
Rpl32	0.892869	Neutrophil O_Y upregulated		Kdm3a	-0.475394	Neutrophil O_Y downregulated		Klf13	0.397712	Neutrophil O_M upregulated		Klf6	-0.530723	Neutrophil O_M downregulated		Tomm5	0.798123	Neutrophil M_Y upregulated		Hif1a	-0.465286	Neutrophil M_Y downregulated
Mfsd10	0.890452	Neutrophil O_Y upregulated		Sbds	-0.477017	Neutrophil O_Y downregulated		Mfsd10	0.396685	Neutrophil O_M upregulated		H2-Q4	-0.534541	Neutrophil O_M downregulated		Commd7	0.796697	Neutrophil M_Y upregulated		Rab11fip1	-0.465662	Neutrophil M_Y downregulated
Nedd1	0.890204	Neutrophil O_Y upregulated		Ltb	-0.478605	Neutrophil O_Y downregulated		Rps29	0.395944	Neutrophil O_M upregulated		Ifi35	-0.534988	Neutrophil O_M downregulated		Map2k5	0.796106	Neutrophil M_Y upregulated		Nfkb2	-0.468363	Neutrophil M_Y downregulated
Eci2	0.889058	Neutrophil O_Y upregulated		Ehd1	-0.47879	Neutrophil O_Y downregulated		Anp32e	0.395184	Neutrophil O_M upregulated		Gm2296	-0.535757	Neutrophil O_M downregulated		Elovl1	0.795812	Neutrophil M_Y upregulated		Nfkbiz	-0.469459	Neutrophil M_Y downregulated
Cc2d1b	0.886943	Neutrophil O_Y upregulated		Xylt1	-0.481395	Neutrophil O_Y downregulated		Psmd2	0.393332	Neutrophil O_M upregulated		Arl11	-0.538778	Neutrophil O_M downregulated		Rhov	0.794657	Neutrophil M_Y upregulated		Rbm47	-0.471407	Neutrophil M_Y downregulated
Nt5c3	0.88587	Neutrophil O_Y upregulated		Dusp6	-0.483402	Neutrophil O_Y downregulated		F630028O10Rik	0.391654	Neutrophil O_M upregulated		Pramel12	-0.539284	Neutrophil O_M downregulated		Gfi1	0.793834	Neutrophil M_Y upregulated		Arrb1	-0.471617	Neutrophil M_Y downregulated
Slc28a2	0.884941	Neutrophil O_Y upregulated		Skil	-0.484363	Neutrophil O_Y downregulated		Cpa6	0.390029	Neutrophil O_M upregulated		Zbtb11	-0.552031	Neutrophil O_M downregulated		Cyb5r1	0.791432	Neutrophil M_Y upregulated		Plek	-0.474358	Neutrophil M_Y downregulated
C1rl	0.883296	Neutrophil O_Y upregulated		Tnip1	-0.488061	Neutrophil O_Y downregulated		Llph	0.389907	Neutrophil O_M upregulated		Gm34589	-0.55371	Neutrophil O_M downregulated		Ntpcr	0.791124	Neutrophil M_Y upregulated		Snx18	-0.475227	Neutrophil M_Y downregulated
Tspan32	0.883184	Neutrophil O_Y upregulated		Prkce	-0.488154	Neutrophil O_Y downregulated		Nsf	0.385476	Neutrophil O_M upregulated		Cd86	-0.55432	Neutrophil O_M downregulated		Bad	0.789986	Neutrophil M_Y upregulated		Igf1r	-0.475239	Neutrophil M_Y downregulated
Wwox	0.882566	Neutrophil O_Y upregulated		Sod2	-0.488893	Neutrophil O_Y downregulated		Klhl6	0.384993	Neutrophil O_M upregulated		Thbs1	-0.556344	Neutrophil O_M downregulated		Rpl36al	0.789318	Neutrophil M_Y upregulated		Ccl6	-0.475418	Neutrophil M_Y downregulated
Pik3c2b	0.88079	Neutrophil O_Y upregulated		Gpbp1	-0.488938	Neutrophil O_Y downregulated		Ifitm1	0.383511	Neutrophil O_M upregulated		Oasl2	-0.563518	Neutrophil O_M downregulated		Camk2d	0.787961	Neutrophil M_Y upregulated		Sra1	-0.479388	Neutrophil M_Y downregulated
Trp53inp1	0.88021	Neutrophil O_Y upregulated		Homer1	-0.488951	Neutrophil O_Y downregulated		Rpl8	0.38293	Neutrophil O_M upregulated		Gm8797	-0.56509	Neutrophil O_M downregulated		Mtss1	0.78394	Neutrophil M_Y upregulated		Hdc	-0.47979	Neutrophil M_Y downregulated
Mettl5	0.878146	Neutrophil O_Y upregulated		Fosl1	-0.489764	Neutrophil O_Y downregulated		Nsmce1	0.382636	Neutrophil O_M upregulated		Gadd45a	-0.566128	Neutrophil O_M downregulated		Lonrf3	0.782392	Neutrophil M_Y upregulated		Trf	-0.485504	Neutrophil M_Y downregulated
Glul	0.877724	Neutrophil O_Y upregulated		Ifi27	-0.489893	Neutrophil O_Y downregulated		Gtf2a2	0.381432	Neutrophil O_M upregulated		Fnbp1l	-0.566144	Neutrophil O_M downregulated		Smim12	0.781343	Neutrophil M_Y upregulated		Rnf149	-0.48616	Neutrophil M_Y downregulated
Rbis	0.877318	Neutrophil O_Y upregulated		Rilpl2	-0.492037	Neutrophil O_Y downregulated		Grk6	0.380927	Neutrophil O_M upregulated		Zfp831	-0.568397	Neutrophil O_M downregulated		Rab13	0.781343	Neutrophil M_Y upregulated		Mcl1	-0.486734	Neutrophil M_Y downregulated
Plin3	0.876428	Neutrophil O_Y upregulated		Fbxo31	-0.493527	Neutrophil O_Y downregulated		Ndufa8	0.37838	Neutrophil O_M upregulated		Ptgs2	-0.57198	Neutrophil O_M downregulated		Jup	0.781343	Neutrophil M_Y upregulated		Prkce	-0.486884	Neutrophil M_Y downregulated
Ifitm6	0.87605	Neutrophil O_Y upregulated		Timp2	-0.494165	Neutrophil O_Y downregulated		Lbr	0.377155	Neutrophil O_M upregulated		Rbks	-0.573733	Neutrophil O_M downregulated		Cldn15	0.773446	Neutrophil M_Y upregulated		Cnnm2	-0.489272	Neutrophil M_Y downregulated
Iglc1	0.874512	Neutrophil O_Y upregulated		Relb	-0.494979	Neutrophil O_Y downregulated		S100a6	0.376776	Neutrophil O_M upregulated		Gm2848	-0.574042	Neutrophil O_M downregulated		Trim8	0.773032	Neutrophil M_Y upregulated		Sub1	-0.490191	Neutrophil M_Y downregulated
Plscr3	0.874512	Neutrophil O_Y upregulated		Slc27a4	-0.495683	Neutrophil O_Y downregulated		Fam114a1	0.376583	Neutrophil O_M upregulated		Ints6	-0.575932	Neutrophil O_M downregulated		Usp5	0.772931	Neutrophil M_Y upregulated		Traf3	-0.490222	Neutrophil M_Y downregulated
Gipc1	0.874455	Neutrophil O_Y upregulated		Trps1	-0.496702	Neutrophil O_Y downregulated		Rps19	0.375212	Neutrophil O_M upregulated		E230016M11Rik	-0.577203	Neutrophil O_M downregulated		Acvrl1	0.772345	Neutrophil M_Y upregulated		Rnf125	-0.493155	Neutrophil M_Y downregulated
Tex10	0.874248	Neutrophil O_Y upregulated		Ccr1	-0.497519	Neutrophil O_Y downregulated		Ptpn1	0.375168	Neutrophil O_M upregulated		Krt83	-0.585942	Neutrophil O_M downregulated		Nudt3	0.768046	Neutrophil M_Y upregulated		Gab2	-0.493288	Neutrophil M_Y downregulated
Tbrg4	0.874248	Neutrophil O_Y upregulated		Per1	-0.497721	Neutrophil O_Y downregulated		Map3k8	0.374191	Neutrophil O_M upregulated		Slc25a33	-0.590709	Neutrophil O_M downregulated		Ndufb2	0.766486	Neutrophil M_Y upregulated		Adam8	-0.493613	Neutrophil M_Y downregulated
Gclm	0.873535	Neutrophil O_Y upregulated		Rab44	-0.499206	Neutrophil O_Y downregulated		Nipa2	0.372517	Neutrophil O_M upregulated		Ccdc126	-0.593845	Neutrophil O_M downregulated		Mrpl44	0.763672	Neutrophil M_Y upregulated		Marcks	-0.496909	Neutrophil M_Y downregulated
Poc1a	0.873535	Neutrophil O_Y upregulated		Napa	-0.502868	Neutrophil O_Y downregulated		Gm10076	0.370484	Neutrophil O_M upregulated		Scnn1a	-0.595992	Neutrophil O_M downregulated		Gadd45g	0.763443	Neutrophil M_Y upregulated		Cyp4f18	-0.497372	Neutrophil M_Y downregulated
Cmah	0.872102	Neutrophil O_Y upregulated		Junb	-0.503327	Neutrophil O_Y downregulated		Ubp1	0.369394	Neutrophil O_M upregulated		Nrp1	-0.608848	Neutrophil O_M downregulated		Ndufs8	0.76325	Neutrophil M_Y upregulated		Dapp1	-0.498894	Neutrophil M_Y downregulated
Eif3i	0.868103	Neutrophil O_Y upregulated		Plk2	-0.505861	Neutrophil O_Y downregulated		Arhgap1	0.369001	Neutrophil O_M upregulated		Mef2c	-0.610542	Neutrophil O_M downregulated		Rpl36	0.76253	Neutrophil M_Y upregulated		Oscp1	-0.502783	Neutrophil M_Y downregulated
Gm42047	0.8675	Neutrophil O_Y upregulated		Arl15	-0.506715	Neutrophil O_Y downregulated		Rab31	0.368032	Neutrophil O_M upregulated		Comtd1	-0.618968	Neutrophil O_M downregulated		Pxmp4	0.760136	Neutrophil M_Y upregulated		Dennd4a	-0.502989	Neutrophil M_Y downregulated
Snrnp25	0.867383	Neutrophil O_Y upregulated		2310001H17Rik	-0.507581	Neutrophil O_Y downregulated		Acod1	0.367739	Neutrophil O_M upregulated		Ddx60	-0.636334	Neutrophil O_M downregulated		Ada	0.759139	Neutrophil M_Y upregulated		Ago2	-0.503212	Neutrophil M_Y downregulated
Palm	0.866512	Neutrophil O_Y upregulated		Abca1	-0.507943	Neutrophil O_Y downregulated		Rpl35	0.367606	Neutrophil O_M upregulated		Gm47096	-0.636958	Neutrophil O_M downregulated		Cdkn3	0.757921	Neutrophil M_Y upregulated		Gm16894	-0.504481	Neutrophil M_Y downregulated
Lins1	0.864849	Neutrophil O_Y upregulated		Gm32401	-0.509744	Neutrophil O_Y downregulated		Ighm	0.36654	Neutrophil O_M upregulated		Flvcr1	-0.640258	Neutrophil O_M downregulated		Ppm1e	0.756769	Neutrophil M_Y upregulated		Pfkl	-0.50502	Neutrophil M_Y downregulated
B430010I23Rik	0.863735	Neutrophil O_Y upregulated		Trib1	-0.510069	Neutrophil O_Y downregulated		Cmas	0.365856	Neutrophil O_M upregulated		Oas3	-0.643356	Neutrophil O_M downregulated		Hmox1	0.753362	Neutrophil M_Y upregulated		Cd44	-0.50874	Neutrophil M_Y downregulated
Rps12	0.859678	Neutrophil O_Y upregulated		Cytip	-0.510315	Neutrophil O_Y downregulated		Rps25	0.363394	Neutrophil O_M upregulated		Hlcs	-0.644211	Neutrophil O_M downregulated		Aurka	0.752611	Neutrophil M_Y upregulated		Kdm3a	-0.51046	Neutrophil M_Y downregulated
Rpsa	0.85886	Neutrophil O_Y upregulated		Gm56878	-0.513555	Neutrophil O_Y downregulated		Spata13	0.361474	Neutrophil O_M upregulated		Bst2	-0.644752	Neutrophil O_M downregulated		Ebp	0.74838	Neutrophil M_Y upregulated		Btg1	-0.511542	Neutrophil M_Y downregulated
Coro7	0.856594	Neutrophil O_Y upregulated		Snap23	-0.514523	Neutrophil O_Y downregulated		Nt5c3	0.35952	Neutrophil O_M upregulated		1810006J02Rik	-0.649283	Neutrophil O_M downregulated		Zfp414	0.747791	Neutrophil M_Y upregulated		Ahi1	-0.512434	Neutrophil M_Y downregulated
Rack1	0.856431	Neutrophil O_Y upregulated		Eif1	-0.515106	Neutrophil O_Y downregulated		Il1r2	0.358104	Neutrophil O_M upregulated		Gm43661	-0.651281	Neutrophil O_M downregulated		Idh1	0.746933	Neutrophil M_Y upregulated		Tnfaip3	-0.513013	Neutrophil M_Y downregulated
Ddost	0.855916	Neutrophil O_Y upregulated		Ccdc174	-0.516154	Neutrophil O_Y downregulated		Tpt1	0.356921	Neutrophil O_M upregulated		H2-T24	-0.655868	Neutrophil O_M downregulated		Kmt5c	0.746473	Neutrophil M_Y upregulated		Gch1	-0.513104	Neutrophil M_Y downregulated
Nudt3	0.855628	Neutrophil O_Y upregulated		Clec4e	-0.516437	Neutrophil O_Y downregulated		Eif3f	0.355996	Neutrophil O_M upregulated		Astn2	-0.657963	Neutrophil O_M downregulated		Commd2	0.743354	Neutrophil M_Y upregulated		Ankrd33b	-0.513808	Neutrophil M_Y downregulated
2310039H08Rik	0.85458	Neutrophil O_Y upregulated		Zc3h12a	-0.51693	Neutrophil O_Y downregulated		Rps3a1	0.355496	Neutrophil O_M upregulated		4930481A15Rik	-0.661862	Neutrophil O_M downregulated		Anapc13	0.743081	Neutrophil M_Y upregulated		Gm15283	-0.51386	Neutrophil M_Y downregulated
Vcam1	0.854503	Neutrophil O_Y upregulated		Gtdc1	-0.517651	Neutrophil O_Y downregulated		Ddx39a	0.354008	Neutrophil O_M upregulated		Akap11	-0.664795	Neutrophil O_M downregulated		Thap11	0.742997	Neutrophil M_Y upregulated		Polr1h	-0.514776	Neutrophil M_Y downregulated
Sh3bp1	0.852378	Neutrophil O_Y upregulated		Phlda1	-0.519076	Neutrophil O_Y downregulated		Unc119	0.353067	Neutrophil O_M upregulated		2610035D17Rik	-0.672373	Neutrophil O_M downregulated		Echs1	0.742002	Neutrophil M_Y upregulated		Lpin2	-0.514872	Neutrophil M_Y downregulated
Klhl6	0.848565	Neutrophil O_Y upregulated		Tinf2	-0.519917	Neutrophil O_Y downregulated		Mtmr6	0.351207	Neutrophil O_M upregulated		Fosb	-0.675823	Neutrophil O_M downregulated		Ndufa11	0.741977	Neutrophil M_Y upregulated		Cd9	-0.515952	Neutrophil M_Y downregulated
Nsmce1	0.848387	Neutrophil O_Y upregulated		Zswim4	-0.520677	Neutrophil O_Y downregulated		Crispld2	0.350892	Neutrophil O_M upregulated		Rhob	-0.679537	Neutrophil O_M downregulated		Pced1b	0.741245	Neutrophil M_Y upregulated		Ptprj	-0.519525	Neutrophil M_Y downregulated
Cdk5rap3	0.84504	Neutrophil O_Y upregulated		Ccdc189	-0.521524	Neutrophil O_Y downregulated		Sec24c	0.350138	Neutrophil O_M upregulated		Tnfaip6	-0.681921	Neutrophil O_M downregulated		Plin3	0.740392	Neutrophil M_Y upregulated		D8Ertd738e	-0.522486	Neutrophil M_Y downregulated
Mtss1	0.844854	Neutrophil O_Y upregulated		Map2k3	-0.521624	Neutrophil O_Y downregulated		Cox7a2l	0.349632	Neutrophil O_M upregulated		Tsc22d2	-0.687782	Neutrophil O_M downregulated		Rps6kc1	0.738857	Neutrophil M_Y upregulated		Sar1a	-0.523809	Neutrophil M_Y downregulated
Acadl	0.844568	Neutrophil O_Y upregulated		Bhlhe40	-0.522612	Neutrophil O_Y downregulated		Ctsg	0.34954	Neutrophil O_M upregulated		Atf3	-0.691675	Neutrophil O_M downregulated		Naa38	0.7374	Neutrophil M_Y upregulated		Dusp16	-0.523918	Neutrophil M_Y downregulated
Pam	0.843018	Neutrophil O_Y upregulated		Fndc3b	-0.523895	Neutrophil O_Y downregulated		Atp5g3	0.34888	Neutrophil O_M upregulated		Mapk4	-0.692614	Neutrophil O_M downregulated		Cmah	0.736835	Neutrophil M_Y upregulated		Snap23	-0.526559	Neutrophil M_Y downregulated
Reep4	0.842903	Neutrophil O_Y upregulated		Atp2b1	-0.524873	Neutrophil O_Y downregulated		Rps5	0.348818	Neutrophil O_M upregulated		Gm56906	-0.694962	Neutrophil O_M downregulated		Pnkd	0.735476	Neutrophil M_Y upregulated		Arl15	-0.526937	Neutrophil M_Y downregulated
Casp9	0.842289	Neutrophil O_Y upregulated		Selenok	-0.525872	Neutrophil O_Y downregulated		Fgr	0.348277	Neutrophil O_M upregulated		Isg15	-0.695044	Neutrophil O_M downregulated		2610507I01Rik	0.733906	Neutrophil M_Y upregulated		N4bp1	-0.527482	Neutrophil M_Y downregulated
Tor2a	0.841637	Neutrophil O_Y upregulated		Emd	-0.529728	Neutrophil O_Y downregulated		Pla2g7	0.348232	Neutrophil O_M upregulated		Nt5e	-0.7019	Neutrophil O_M downregulated		Prom1	0.733658	Neutrophil M_Y upregulated		Socs3	-0.527558	Neutrophil M_Y downregulated
Cdc20	0.841589	Neutrophil O_Y upregulated		Gm31814	-0.531381	Neutrophil O_Y downregulated		Txnip	0.345508	Neutrophil O_M upregulated		Ear2	-0.704828	Neutrophil O_M downregulated		Gm56622	0.733418	Neutrophil M_Y upregulated		Tlr2	-0.528119	Neutrophil M_Y downregulated
Dtymk	0.840465	Neutrophil O_Y upregulated		Sbno1	-0.532231	Neutrophil O_Y downregulated		Rps26	0.344275	Neutrophil O_M upregulated		Gm3942	-0.71138	Neutrophil O_M downregulated		Clec12a	0.730317	Neutrophil M_Y upregulated		Peds1	-0.528319	Neutrophil M_Y downregulated
St3gal2	0.837882	Neutrophil O_Y upregulated		Arg2	-0.534355	Neutrophil O_Y downregulated		Sema4a	0.343661	Neutrophil O_M upregulated		Insig1	-0.714819	Neutrophil O_M downregulated		Polr2e	0.730118	Neutrophil M_Y upregulated		Syk	-0.528701	Neutrophil M_Y downregulated
Bri3bp	0.837669	Neutrophil O_Y upregulated		Dusp5	-0.53622	Neutrophil O_Y downregulated		Pcif1	0.343142	Neutrophil O_M upregulated		Ptgs2os2	-0.715879	Neutrophil O_M downregulated		9930111J21Rik2	0.728163	Neutrophil M_Y upregulated		Map2k3	-0.5292	Neutrophil M_Y downregulated
Serpinb1a	0.835851	Neutrophil O_Y upregulated		Cdadc1	-0.537319	Neutrophil O_Y downregulated		Arid5b	0.343083	Neutrophil O_M upregulated		Sfmbt2	-0.719712	Neutrophil O_M downregulated		Slc45a4	0.728009	Neutrophil M_Y upregulated		Map1lc3b	-0.529679	Neutrophil M_Y downregulated
Dnah8	0.834598	Neutrophil O_Y upregulated		Cnbp	-0.537324	Neutrophil O_Y downregulated		Rpl22	0.34033	Neutrophil O_M upregulated		Ccdc57	-0.721596	Neutrophil O_M downregulated		Bbc3	0.722449	Neutrophil M_Y upregulated		Ccl4	-0.530208	Neutrophil M_Y downregulated
Dpm3	0.834549	Neutrophil O_Y upregulated		Rel	-0.537553	Neutrophil O_Y downregulated		Rpl3	0.340256	Neutrophil O_M upregulated		Plk2	-0.727584	Neutrophil O_M downregulated		Gm16083	0.721282	Neutrophil M_Y upregulated		Stat4	-0.531652	Neutrophil M_Y downregulated
Nemp1	0.834549	Neutrophil O_Y upregulated		Prdx6	-0.538566	Neutrophil O_Y downregulated		C130026I21Rik	0.33934	Neutrophil O_M upregulated		Gm26797	-0.731476	Neutrophil O_M downregulated		Gk5	0.720802	Neutrophil M_Y upregulated		Gfod1	-0.53421	Neutrophil M_Y downregulated
Grk6	0.833305	Neutrophil O_Y upregulated		Vav3	-0.542727	Neutrophil O_Y downregulated		Rps15a	0.337419	Neutrophil O_M upregulated		Tubb2a	-0.736915	Neutrophil O_M downregulated		Rad51b	0.720179	Neutrophil M_Y upregulated		Fmnl2	-0.536165	Neutrophil M_Y downregulated
Smpdl3a	0.831326	Neutrophil O_Y upregulated		Mif	-0.542731	Neutrophil O_Y downregulated		Cass4	0.336825	Neutrophil O_M upregulated		Gm57189	-0.738956	Neutrophil O_M downregulated		Spint2	0.719985	Neutrophil M_Y upregulated		Ell	-0.536962	Neutrophil M_Y downregulated
Acaca	0.829853	Neutrophil O_Y upregulated		Bnip3	-0.544924	Neutrophil O_Y downregulated		Rps23	0.335759	Neutrophil O_M upregulated		Gm57177	-0.743571	Neutrophil O_M downregulated		Rab3d	0.719741	Neutrophil M_Y upregulated		Il10ra	-0.539044	Neutrophil M_Y downregulated
Vrk2	0.828907	Neutrophil O_Y upregulated		Nup98	-0.545244	Neutrophil O_Y downregulated		C1d	0.334841	Neutrophil O_M upregulated		Gm56546	-0.747683	Neutrophil O_M downregulated		Gm57005	0.719445	Neutrophil M_Y upregulated		Cyth4	-0.541413	Neutrophil M_Y downregulated
Stom	0.827624	Neutrophil O_Y upregulated		ENSMUSG00000121485	-0.548314	Neutrophil O_Y downregulated		Mapk6	0.333303	Neutrophil O_M upregulated		Gm31005	-0.751046	Neutrophil O_M downregulated		Stfa1	0.717818	Neutrophil M_Y upregulated		Fem1c	-0.542026	Neutrophil M_Y downregulated
Mrpl16	0.827306	Neutrophil O_Y upregulated		Treml4	-0.548347	Neutrophil O_Y downregulated		Eef2	0.332699	Neutrophil O_M upregulated		Lyl1	-0.756089	Neutrophil O_M downregulated		Golm1	0.717431	Neutrophil M_Y upregulated		Selenon	-0.542156	Neutrophil M_Y downregulated
Vars	0.826852	Neutrophil O_Y upregulated		Vps37b	-0.550006	Neutrophil O_Y downregulated		Prkd2	0.332611	Neutrophil O_M upregulated		Gm32611	-0.766126	Neutrophil O_M downregulated		Ethe1	0.716907	Neutrophil M_Y upregulated		Eif1	-0.542905	Neutrophil M_Y downregulated
Mycbp	0.826195	Neutrophil O_Y upregulated		Sra1	-0.550309	Neutrophil O_Y downregulated		Btbd1	0.331796	Neutrophil O_M upregulated		Epsti1	-0.767916	Neutrophil O_M downregulated		Rps28	0.716354	Neutrophil M_Y upregulated		Slc44a1	-0.54321	Neutrophil M_Y downregulated
Cdkn3	0.824956	Neutrophil O_Y upregulated		Tiparp	-0.550833	Neutrophil O_Y downregulated		Ttyh3	0.331746	Neutrophil O_M upregulated		Cited2	-0.769184	Neutrophil O_M downregulated		Lins1	0.71507	Neutrophil M_Y upregulated		Blcap	-0.54436	Neutrophil M_Y downregulated
Hsph1	0.823687	Neutrophil O_Y upregulated		Dtd1	-0.550933	Neutrophil O_Y downregulated		Atp6v1g1	0.331487	Neutrophil O_M upregulated		Lyz2	-0.771565	Neutrophil O_M downregulated		Gm38843	0.71342	Neutrophil M_Y upregulated		Ell2	-0.545364	Neutrophil M_Y downregulated
Pdss2	0.822877	Neutrophil O_Y upregulated		Cd300c2	-0.551834	Neutrophil O_Y downregulated		Tlr2	0.329033	Neutrophil O_M upregulated		Trf	-0.778362	Neutrophil O_M downregulated		Svip	0.713051	Neutrophil M_Y upregulated		Clec7a	-0.545683	Neutrophil M_Y downregulated
Nfic	0.818638	Neutrophil O_Y upregulated		Nktr	-0.552066	Neutrophil O_Y downregulated		Tpr	0.328657	Neutrophil O_M upregulated		Ccno	-0.783048	Neutrophil O_M downregulated		Ints6	0.712927	Neutrophil M_Y upregulated		Apoe	-0.54692	Neutrophil M_Y downregulated
Slc36a1	0.815437	Neutrophil O_Y upregulated		Stx11	-0.552175	Neutrophil O_Y downregulated		Ptprj	0.328024	Neutrophil O_M upregulated		Nifk	-0.794662	Neutrophil O_M downregulated		Pnp	0.71271	Neutrophil M_Y upregulated		Slc16a3	-0.54698	Neutrophil M_Y downregulated
Ankrd52	0.815255	Neutrophil O_Y upregulated		Irak3	-0.55336	Neutrophil O_Y downregulated		Arhgap25	0.326102	Neutrophil O_M upregulated		Gstcd	-0.799014	Neutrophil O_M downregulated		Gm56942	0.710309	Neutrophil M_Y upregulated		Resf1	-0.552942	Neutrophil M_Y downregulated
Gm43672	0.811788	Neutrophil O_Y upregulated		Slc16a3	-0.555849	Neutrophil O_Y downregulated		Slc25a12	0.325494	Neutrophil O_M upregulated		Cmpk2	-0.800281	Neutrophil O_M downregulated		Gm57177	0.710182	Neutrophil M_Y upregulated		Arg2	-0.552985	Neutrophil M_Y downregulated
Cd244a	0.810401	Neutrophil O_Y upregulated		Chd2	-0.556644	Neutrophil O_Y downregulated		Rps10	0.32515	Neutrophil O_M upregulated		Gm13986	-0.813209	Neutrophil O_M downregulated		Id2	0.709556	Neutrophil M_Y upregulated		Pfkp	-0.555561	Neutrophil M_Y downregulated
Thap11	0.809946	Neutrophil O_Y upregulated		Vamp4	-0.557435	Neutrophil O_Y downregulated		AB124611	0.324836	Neutrophil O_M upregulated		Gm13822	-0.813772	Neutrophil O_M downregulated		H6pd	0.707881	Neutrophil M_Y upregulated		Arl4c	-0.55576	Neutrophil M_Y downregulated
B4galt6	0.809756	Neutrophil O_Y upregulated		N4bp2l1	-0.560805	Neutrophil O_Y downregulated		Alas1	0.324577	Neutrophil O_M upregulated		Jaml	-0.818833	Neutrophil O_M downregulated		Ptgr1	0.707852	Neutrophil M_Y upregulated		Irak3	-0.556238	Neutrophil M_Y downregulated
Rad50	0.808666	Neutrophil O_Y upregulated		Pitpnc1	-0.561237	Neutrophil O_Y downregulated		Eif3k	0.323843	Neutrophil O_M upregulated		Rsad2	-0.820802	Neutrophil O_M downregulated		Tanc1	0.707343	Neutrophil M_Y upregulated		Cpne2	-0.558748	Neutrophil M_Y downregulated
Ciao2a	0.808641	Neutrophil O_Y upregulated		Ubc	-0.562467	Neutrophil O_Y downregulated		Got2	0.321918	Neutrophil O_M upregulated		Gm27211	-0.824301	Neutrophil O_M downregulated		Dtx3l	0.706898	Neutrophil M_Y upregulated		Lamb3	-0.560271	Neutrophil M_Y downregulated
Ada	0.808382	Neutrophil O_Y upregulated		Ier3	-0.563845	Neutrophil O_Y downregulated		Furin	0.320753	Neutrophil O_M upregulated		Gm56942	-0.840097	Neutrophil O_M downregulated		Lamtor4	0.705038	Neutrophil M_Y upregulated		Stx6	-0.560776	Neutrophil M_Y downregulated
Nav2	0.808087	Neutrophil O_Y upregulated		Irak2	-0.566531	Neutrophil O_Y downregulated		Hif1a	0.320462	Neutrophil O_M upregulated		Gm57271	-0.850891	Neutrophil O_M downregulated		Mrpl23	0.704302	Neutrophil M_Y upregulated		Mir22hg	-0.562076	Neutrophil M_Y downregulated
Cirbp	0.807699	Neutrophil O_Y upregulated		Gm16894	-0.566846	Neutrophil O_Y downregulated		Add1	0.319573	Neutrophil O_M upregulated		Jun	-0.858564	Neutrophil O_M downregulated		Jkamp	0.704219	Neutrophil M_Y upregulated		Fxyd5	-0.564292	Neutrophil M_Y downregulated
H4c8	0.806817	Neutrophil O_Y upregulated		Icam1	-0.568	Neutrophil O_Y downregulated		Pam	0.31935	Neutrophil O_M upregulated		Gm57269	-0.865018	Neutrophil O_M downregulated		Cdca7l	0.701344	Neutrophil M_Y upregulated		Tmed5	-0.564854	Neutrophil M_Y downregulated
Rplp2	0.806796	Neutrophil O_Y upregulated		Il10ra	-0.572087	Neutrophil O_Y downregulated		Abr	0.318241	Neutrophil O_M upregulated		Usp36	-0.880174	Neutrophil O_M downregulated		Zbp1	0.701212	Neutrophil M_Y upregulated		Zswim4	-0.565554	Neutrophil M_Y downregulated
Gucd1	0.805964	Neutrophil O_Y upregulated		Pde4b	-0.573499	Neutrophil O_Y downregulated		Lsm6	0.317149	Neutrophil O_M upregulated		1700030N03Rik	-0.881054	Neutrophil O_M downregulated		Cep164	0.698202	Neutrophil M_Y upregulated		Ralgapa1	-0.565828	Neutrophil M_Y downregulated
Rpl22	0.80564	Neutrophil O_Y upregulated		D16Ertd472e	-0.579822	Neutrophil O_Y downregulated		Ncf1	0.311401	Neutrophil O_M upregulated		Dclre1a	-0.881684	Neutrophil O_M downregulated		Mlf2	0.698124	Neutrophil M_Y upregulated		Sgms2	-0.567143	Neutrophil M_Y downregulated
Tbrg1	0.804484	Neutrophil O_Y upregulated		Marchf3	-0.580559	Neutrophil O_Y downregulated		Tln1	0.310694	Neutrophil O_M upregulated		Oas2	-0.883136	Neutrophil O_M downregulated		Steap4	0.69804	Neutrophil M_Y upregulated		Rbpj	-0.567629	Neutrophil M_Y downregulated
H4c4	0.802854	Neutrophil O_Y upregulated		Alcam	-0.580902	Neutrophil O_Y downregulated		Gk	0.310627	Neutrophil O_M upregulated		Ifit1bl2	-0.884955	Neutrophil O_M downregulated		Milr1	0.697957	Neutrophil M_Y upregulated		Slc3a2	-0.567812	Neutrophil M_Y downregulated
Kcnab2	0.802635	Neutrophil O_Y upregulated		Slc2a1	-0.583435	Neutrophil O_Y downregulated		Eef1a1	0.309557	Neutrophil O_M upregulated		Osm	-0.89037	Neutrophil O_M downregulated		1600014C10Rik	0.696698	Neutrophil M_Y upregulated		Plgrkt	-0.569309	Neutrophil M_Y downregulated
Smim12	0.801447	Neutrophil O_Y upregulated		Cyth1	-0.584686	Neutrophil O_Y downregulated		Rpl17	0.309379	Neutrophil O_M upregulated		Mpzl3	-0.895318	Neutrophil O_M downregulated		Hspa8	0.69489	Neutrophil M_Y upregulated		ENSMUSG00000121485	-0.569961	Neutrophil M_Y downregulated
Etfb	0.801262	Neutrophil O_Y upregulated		Ldhc	-0.586829	Neutrophil O_Y downregulated		Atp10d	0.3092	Neutrophil O_M upregulated		Ptger4	-0.895736	Neutrophil O_M downregulated		Slc23a2	0.693392	Neutrophil M_Y upregulated		Cyth1	-0.571867	Neutrophil M_Y downregulated
D130009I18Rik	0.798212	Neutrophil O_Y upregulated		Rnf125	-0.589288	Neutrophil O_Y downregulated		Zeb2	0.307883	Neutrophil O_M upregulated		Gm36738	-0.920424	Neutrophil O_M downregulated		Atpif1	0.692893	Neutrophil M_Y upregulated		Pmvk	-0.57359	Neutrophil M_Y downregulated
Elmo2	0.79601	Neutrophil O_Y upregulated		Pfkl	-0.589391	Neutrophil O_Y downregulated		Rps15	0.30599	Neutrophil O_M upregulated		Gadd45g	-0.940304	Neutrophil O_M downregulated		Gm11808	0.692127	Neutrophil M_Y upregulated		Mif	-0.575471	Neutrophil M_Y downregulated
Fgd6	0.793961	Neutrophil O_Y upregulated		Rhoh	-0.590168	Neutrophil O_Y downregulated		Il17ra	0.303122	Neutrophil O_M upregulated		Rdm1	-0.945197	Neutrophil O_M downregulated		Dynlt1f	0.691184	Neutrophil M_Y upregulated		Eea1	-0.5763	Neutrophil M_Y downregulated
Ccnb2	0.793928	Neutrophil O_Y upregulated		Smad3	-0.59138	Neutrophil O_Y downregulated		Dapp1	0.302715	Neutrophil O_M upregulated		Gm26577	-0.957136	Neutrophil O_M downregulated		Prkcsh	0.690195	Neutrophil M_Y upregulated		4930444A19Rik	-0.579097	Neutrophil M_Y downregulated
Arsb	0.792983	Neutrophil O_Y upregulated		Zhx2	-0.593714	Neutrophil O_Y downregulated		Rpl7a	0.301962	Neutrophil O_M upregulated		Gm42670	-0.957136	Neutrophil O_M downregulated		Acadl	0.689112	Neutrophil M_Y upregulated		Txnip	-0.579189	Neutrophil M_Y downregulated
Dapk1	0.792129	Neutrophil O_Y upregulated		Rdh12	-0.594576	Neutrophil O_Y downregulated		Gnb1	0.30189	Neutrophil O_M upregulated		Simc1	-0.977036	Neutrophil O_M downregulated		Klra17	0.687116	Neutrophil M_Y upregulated		Nab1	-0.579371	Neutrophil M_Y downregulated
Tacc3	0.791992	Neutrophil O_Y upregulated		Mylip	-0.597565	Neutrophil O_Y downregulated		Ppp1r12c	0.300003	Neutrophil O_M upregulated		Chac1	-0.989558	Neutrophil O_M downregulated		Depdc1b	0.68652	Neutrophil M_Y upregulated		Sema4d	-0.580789	Neutrophil M_Y downregulated
Nme1	0.79123	Neutrophil O_Y upregulated		Dusp16	-0.598742	Neutrophil O_Y downregulated		Etfb	0.299412	Neutrophil O_M upregulated		Fos	-0.999705	Neutrophil O_M downregulated		Agpat2	0.686458	Neutrophil M_Y upregulated		Fndc3b	-0.580914	Neutrophil M_Y downregulated
Hspd1	0.789278	Neutrophil O_Y upregulated		Sar1a	-0.598807	Neutrophil O_Y downregulated		Copg2	0.298856	Neutrophil O_M upregulated		Spatc1	-1.00627	Neutrophil O_M downregulated		Usp46	0.684131	Neutrophil M_Y upregulated		Epb41l2	-0.581413	Neutrophil M_Y downregulated
Rps4x	0.787632	Neutrophil O_Y upregulated		Cd9	-0.599277	Neutrophil O_Y downregulated		Rps3	0.297975	Neutrophil O_M upregulated		Irf7	-1.00703	Neutrophil O_M downregulated		Tex2	0.683909	Neutrophil M_Y upregulated		Spata13	-0.583091	Neutrophil M_Y downregulated
Gm57395	0.78737	Neutrophil O_Y upregulated		Epb41l2	-0.599949	Neutrophil O_Y downregulated		Arhgef1	0.29729	Neutrophil O_M upregulated		Col1a1	-1.01462	Neutrophil O_M downregulated		Slc12a9	0.683218	Neutrophil M_Y upregulated		Smad3	-0.585804	Neutrophil M_Y downregulated
Churc1	0.786606	Neutrophil O_Y upregulated		Tpm4	-0.600131	Neutrophil O_Y downregulated		E2f2	0.297071	Neutrophil O_M upregulated		Ifi204	-1.02979	Neutrophil O_M downregulated		Ddx60	0.682343	Neutrophil M_Y upregulated		Gm19951	-0.587582	Neutrophil M_Y downregulated
Rflnb	0.786323	Neutrophil O_Y upregulated		Csf1	-0.601277	Neutrophil O_Y downregulated		Arpc1a	0.29662	Neutrophil O_M upregulated		Gm10382	-1.03395	Neutrophil O_M downregulated		Cebpe	0.68172	Neutrophil M_Y upregulated		Snx9	-0.588006	Neutrophil M_Y downregulated
Add3	0.785507	Neutrophil O_Y upregulated		Rsad2	-0.601289	Neutrophil O_Y downregulated		Zfp710	0.294562	Neutrophil O_M upregulated		Hdac9	-1.03514	Neutrophil O_M downregulated		Sipa1l3	0.680609	Neutrophil M_Y upregulated		Tnfaip2	-0.589522	Neutrophil M_Y downregulated
Gatm	0.785274	Neutrophil O_Y upregulated		Fem1c	-0.601455	Neutrophil O_Y downregulated		Ppp1cc	0.29423	Neutrophil O_M upregulated		Slfn5	-1.04987	Neutrophil O_M downregulated		Cyren	0.67825	Neutrophil M_Y upregulated		Gm44710	-0.592548	Neutrophil M_Y downregulated
Igbp1	0.785009	Neutrophil O_Y upregulated		Lrrc25	-0.60246	Neutrophil O_Y downregulated		Tmem160	0.294206	Neutrophil O_M upregulated		Gm57334	-1.06042	Neutrophil O_M downregulated		Ccnb2	0.677839	Neutrophil M_Y upregulated		Spag9	-0.596115	Neutrophil M_Y downregulated
Dna2	0.784833	Neutrophil O_Y upregulated		Arhgap18	-0.604264	Neutrophil O_Y downregulated		Rpl37	0.29419	Neutrophil O_M upregulated		Kcnn3	-1.06169	Neutrophil O_M downregulated		Aatk	0.675634	Neutrophil M_Y upregulated		St3gal1	-0.598964	Neutrophil M_Y downregulated
Tango2	0.784129	Neutrophil O_Y upregulated		Tpd52	-0.605231	Neutrophil O_Y downregulated		Ptafr	0.294041	Neutrophil O_M upregulated		Oasl1	-1.099	Neutrophil O_M downregulated		Coro7	0.675108	Neutrophil M_Y upregulated		Emd	-0.601402	Neutrophil M_Y downregulated
Cenpw	0.783995	Neutrophil O_Y upregulated		Eea1	-0.605672	Neutrophil O_Y downregulated		Flot2	0.294019	Neutrophil O_M upregulated		Oas1a	-1.10914	Neutrophil O_M downregulated		Cers5	0.675024	Neutrophil M_Y upregulated		Isg20	-0.607878	Neutrophil M_Y downregulated
Nudt22	0.783299	Neutrophil O_Y upregulated		Isca1	-0.606314	Neutrophil O_Y downregulated		Cd63	0.293971	Neutrophil O_M upregulated		Sntb1	-1.11202	Neutrophil O_M downregulated		Adam15	0.673283	Neutrophil M_Y upregulated		Scarb2	-0.608232	Neutrophil M_Y downregulated
Mcrs1	0.782037	Neutrophil O_Y upregulated		Txnrd1	-0.606541	Neutrophil O_Y downregulated		Trp53inp1	0.291543	Neutrophil O_M upregulated		Vis1	-1.11279	Neutrophil O_M downregulated		Psmb9	0.67247	Neutrophil M_Y upregulated		Zc3h12a	-0.60968	Neutrophil M_Y downregulated
Agfg2	0.781661	Neutrophil O_Y upregulated		St8sia4	-0.608559	Neutrophil O_Y downregulated		Rpl15	0.291404	Neutrophil O_M upregulated		Rtp4	-1.12005	Neutrophil O_M downregulated		Msantd3	0.671334	Neutrophil M_Y upregulated		Slc2a1	-0.610254	Neutrophil M_Y downregulated
Edem2	0.779929	Neutrophil O_Y upregulated		Rab20	-0.609146	Neutrophil O_Y downregulated		Rpl11	0.290054	Neutrophil O_M upregulated		Usp18	-1.13191	Neutrophil O_M downregulated		Bckdha	0.671254	Neutrophil M_Y upregulated		Fbxo11	-0.616362	Neutrophil M_Y downregulated
Jup	0.779507	Neutrophil O_Y upregulated		Gm16556	-0.61232	Neutrophil O_Y downregulated		Evi2a	0.28953	Neutrophil O_M upregulated		Gm56532	-1.13803	Neutrophil O_M downregulated		Tmc6	0.669262	Neutrophil M_Y upregulated		4930595D18Rik	-0.617037	Neutrophil M_Y downregulated
Tmed8	0.779119	Neutrophil O_Y upregulated		Lamb3	-0.6125	Neutrophil O_Y downregulated		Naca	0.289432	Neutrophil O_M upregulated		Myl4	-1.15131	Neutrophil O_M downregulated		Chst12	0.668814	Neutrophil M_Y upregulated		Il13ra1	-0.619724	Neutrophil M_Y downregulated
Slc44a2	0.778692	Neutrophil O_Y upregulated		Gm2296	-0.616116	Neutrophil O_Y downregulated		Rpl13	0.289083	Neutrophil O_M upregulated		Lyz1	-1.16659	Neutrophil O_M downregulated		Tmem160	0.668745	Neutrophil M_Y upregulated		Gphn	-0.621929	Neutrophil M_Y downregulated
Fibp	0.777697	Neutrophil O_Y upregulated		Gm14286	-0.616911	Neutrophil O_Y downregulated		Rpl7	0.289012	Neutrophil O_M upregulated		Gm39397	-1.195	Neutrophil O_M downregulated		Gm46224	0.668418	Neutrophil M_Y upregulated		Metrnl	-0.622731	Neutrophil M_Y downregulated
Rps29	0.776885	Neutrophil O_Y upregulated		Mir22hg	-0.61704	Neutrophil O_Y downregulated		Ifngr1	0.288542	Neutrophil O_M upregulated		Ifi27l2a	-1.2346	Neutrophil O_M downregulated		Cuta	0.667796	Neutrophil M_Y upregulated		Chst11	-0.624122	Neutrophil M_Y downregulated
Vwa8	0.77324	Neutrophil O_Y upregulated		Jdp2	-0.61711	Neutrophil O_Y downregulated		Tnfaip2	0.288212	Neutrophil O_M upregulated		Ifit3	-1.23842	Neutrophil O_M downregulated		Timm13	0.667036	Neutrophil M_Y upregulated		Ifnar1	-0.626699	Neutrophil M_Y downregulated
Ldlr	0.77317	Neutrophil O_Y upregulated		Hdc	-0.617221	Neutrophil O_Y downregulated		Rps20	0.286695	Neutrophil O_M upregulated		Mttp	-1.25176	Neutrophil O_M downregulated		Tor2a	0.666928	Neutrophil M_Y upregulated		Cd300a	-0.627308	Neutrophil M_Y downregulated
Grn	0.772558	Neutrophil O_Y upregulated		Cyp4f18	-0.61818	Neutrophil O_Y downregulated		Cep19	0.286407	Neutrophil O_M upregulated		Gm47719	-1.26092	Neutrophil O_M downregulated		Uqcrc1	0.666767	Neutrophil M_Y upregulated		Pitpnc1	-0.628382	Neutrophil M_Y downregulated
Mrpl34	0.771717	Neutrophil O_Y upregulated		Btg1	-0.621015	Neutrophil O_Y downregulated		Rpl32	0.285264	Neutrophil O_M upregulated		Abca9	-1.26908	Neutrophil O_M downregulated		Mdn1	0.666429	Neutrophil M_Y upregulated		Ccr1	-0.628856	Neutrophil M_Y downregulated
C130026I21Rik	0.771454	Neutrophil O_Y upregulated		Adam8	-0.621493	Neutrophil O_Y downregulated		Plin2	0.285112	Neutrophil O_M upregulated		Gm45885	-1.31832	Neutrophil O_M downregulated		Gm3942	0.665866	Neutrophil M_Y upregulated		Rel	-0.630126	Neutrophil M_Y downregulated
Tmc6	0.771372	Neutrophil O_Y upregulated		Mthfs	-0.622451	Neutrophil O_Y downregulated		Rpl31	0.28491	Neutrophil O_M upregulated		Map6	-1.32425	Neutrophil O_M downregulated		Tmem19	0.664194	Neutrophil M_Y upregulated		Klf10	-0.630538	Neutrophil M_Y downregulated
Cib2	0.769574	Neutrophil O_Y upregulated		Gm57271	-0.622889	Neutrophil O_Y downregulated		Tbc1d2b	0.282697	Neutrophil O_M upregulated		Gm57285	-1.32911	Neutrophil O_M downregulated		Igfbp4	0.663773	Neutrophil M_Y upregulated		Lmnb1	-0.631691	Neutrophil M_Y downregulated
Naaa	0.767421	Neutrophil O_Y upregulated		Mmd	-0.627131	Neutrophil O_Y downregulated		Sf3b2	0.282465	Neutrophil O_M upregulated		2210408F21Rik	-1.38094	Neutrophil O_M downregulated		Gusb	0.663473	Neutrophil M_Y upregulated		Lars2	-0.632134	Neutrophil M_Y downregulated
Ap1s1	0.767063	Neutrophil O_Y upregulated		Ell2	-0.627433	Neutrophil O_Y downregulated		Midn	0.282082	Neutrophil O_M upregulated		Xaf1	-1.4046	Neutrophil O_M downregulated		Gm11342	0.662797	Neutrophil M_Y upregulated		Bcl3	-0.634363	Neutrophil M_Y downregulated
Uhrf1	0.766643	Neutrophil O_Y upregulated		Dgat1	-0.627475	Neutrophil O_Y downregulated		Cstb	0.279903	Neutrophil O_M upregulated		Tex14	-1.54428	Neutrophil O_M downregulated		Adss	0.662768	Neutrophil M_Y upregulated		Chd2	-0.635004	Neutrophil M_Y downregulated
Mrpl57	0.766563	Neutrophil O_Y upregulated		Ttc39b	-0.628144	Neutrophil O_Y downregulated		Copb2	0.279903	Neutrophil O_M upregulated		Gm49969	-1.57222	Neutrophil O_M downregulated		Wwox	0.662611	Neutrophil M_Y upregulated		Dop1b	-0.636598	Neutrophil M_Y downregulated
Srp19	0.766543	Neutrophil O_Y upregulated		Ifi204	-0.628707	Neutrophil O_Y downregulated		Rps28	0.279812	Neutrophil O_M upregulated		Mgp	-1.61016	Neutrophil O_M downregulated		Galns	0.661682	Neutrophil M_Y upregulated		Hba-a2	-0.639585	Neutrophil M_Y downregulated
Map2k5	0.765313	Neutrophil O_Y upregulated		Pnrc1	-0.62911	Neutrophil O_Y downregulated		Cdc42ep2	0.279583	Neutrophil O_M upregulated		Dcn	-1.74914	Neutrophil O_M downregulated		Zfp953	0.661049	Neutrophil M_Y upregulated		Ifitm2	-0.639887	Neutrophil M_Y downregulated
Ndufa8	0.765232	Neutrophil O_Y upregulated		Gm32515	-0.633814	Neutrophil O_Y downregulated		Sub1	0.279197	Neutrophil O_M upregulated		Tgm3	-1.78111	Neutrophil O_M downregulated		Ern1	0.660679	Neutrophil M_Y upregulated		Irak2	-0.640452	Neutrophil M_Y downregulated
Scamp1	0.762291	Neutrophil O_Y upregulated		Neurl3	-0.634126	Neutrophil O_Y downregulated		Mpo	0.278827	Neutrophil O_M upregulated		Sparc	-1.99423	Neutrophil O_M downregulated		Coa4	0.660489	Neutrophil M_Y upregulated		Gabbr1	-0.645907	Neutrophil M_Y downregulated
Tspo	0.762246	Neutrophil O_Y upregulated		Zfp292	-0.634238	Neutrophil O_Y downregulated		Rpl6	0.27647	Neutrophil O_M upregulated		Pf4	-2.23015	Neutrophil O_M downregulated		Mid1ip1	0.659794	Neutrophil M_Y upregulated		Dot1l	-0.646263	Neutrophil M_Y downregulated
Tex261	0.761543	Neutrophil O_Y upregulated		Zfp263	-0.639288	Neutrophil O_Y downregulated		St3gal4	0.276318	Neutrophil O_M upregulated		Prg4	-2.48852	Neutrophil O_M downregulated		Fam117b	0.657892	Neutrophil M_Y upregulated		Gm11476	-0.646471	Neutrophil M_Y downregulated
Lrwd1	0.760215	Neutrophil O_Y upregulated		Ets2	-0.640638	Neutrophil O_Y downregulated		Tubb5	0.276265	Neutrophil O_M upregulated		Ppbp	-2.88449	Neutrophil O_M downregulated		Cox7b	0.657354	Neutrophil M_Y upregulated		Rpl10-ps3	-0.646518	Neutrophil M_Y downregulated
Slc22a20	0.757779	Neutrophil O_Y upregulated		Uvrag	-0.642563	Neutrophil O_Y downregulated		Mrpl20	0.275882	Neutrophil O_M upregulated						Gltp	0.656766	Neutrophil M_Y upregulated		Cebpb	-0.649268	Neutrophil M_Y downregulated
Tprkb	0.757711	Neutrophil O_Y upregulated		Adgre1	-0.643915	Neutrophil O_Y downregulated		Serpinb1a	0.274113	Neutrophil O_M upregulated						Scnn1a	0.654811	Neutrophil M_Y upregulated		Ets2	-0.656017	Neutrophil M_Y downregulated
Ndufa12	0.754971	Neutrophil O_Y upregulated		Mitf	-0.644111	Neutrophil O_Y downregulated		Slc16a6	0.274093	Neutrophil O_M upregulated						Gapt	0.654378	Neutrophil M_Y upregulated		4833407H14Rik	-0.656936	Neutrophil M_Y downregulated
Caml	0.754666	Neutrophil O_Y upregulated		Gm39321	-0.64911	Neutrophil O_Y downregulated		Itpkb	0.273371	Neutrophil O_M upregulated						Ddost	0.654062	Neutrophil M_Y upregulated		Slc43a2	-0.657268	Neutrophil M_Y downregulated
Eef1akmt1	0.754521	Neutrophil O_Y upregulated		Aldh18a1	-0.649724	Neutrophil O_Y downregulated		Fermt3	0.273249	Neutrophil O_M upregulated						mt-Nd3	0.65175	Neutrophil M_Y upregulated		4930469K13Rik	-0.658043	Neutrophil M_Y downregulated
Rps15a	0.7541	Neutrophil O_Y upregulated		Il1r2	-0.659507	Neutrophil O_Y downregulated		Rassf5	0.272108	Neutrophil O_M upregulated						Rnf25	0.649901	Neutrophil M_Y upregulated		Pde4b	-0.658836	Neutrophil M_Y downregulated
Bckdk	0.753977	Neutrophil O_Y upregulated		Hcar2	-0.660377	Neutrophil O_Y downregulated		Apobr	0.271692	Neutrophil O_M upregulated						Galnt2	0.649599	Neutrophil M_Y upregulated		Itsn1	-0.660779	Neutrophil M_Y downregulated
Casp7	0.753577	Neutrophil O_Y upregulated		Gm20186	-0.663102	Neutrophil O_Y downregulated		Snrnp70	0.271325	Neutrophil O_M upregulated						Pknox2	0.649339	Neutrophil M_Y upregulated		Galnt11	-0.661439	Neutrophil M_Y downregulated
Atraid	0.752929	Neutrophil O_Y upregulated		Gm56730	-0.663582	Neutrophil O_Y downregulated		Glg1	0.270825	Neutrophil O_M upregulated						Atp5mpl	0.648228	Neutrophil M_Y upregulated		Jak2	-0.661465	Neutrophil M_Y downregulated
Nt5c	0.752929	Neutrophil O_Y upregulated		Plgrkt	-0.663773	Neutrophil O_Y downregulated		Il6ra	0.270692	Neutrophil O_M upregulated						Grn	0.647581	Neutrophil M_Y upregulated		Cux1	-0.664172	Neutrophil M_Y downregulated
Rpl23a	0.751723	Neutrophil O_Y upregulated		Smim3	-0.664026	Neutrophil O_Y downregulated		Rpl34	0.270195	Neutrophil O_M upregulated						Olfml2b	0.646487	Neutrophil M_Y upregulated		Sipa1l1	-0.666428	Neutrophil M_Y downregulated
Fam98b	0.750958	Neutrophil O_Y upregulated		Cd300a	-0.66445	Neutrophil O_Y downregulated		Rps16	0.270035	Neutrophil O_M upregulated						Tpi1	0.645847	Neutrophil M_Y upregulated		Fosb	-0.667298	Neutrophil M_Y downregulated
Dpcd	0.750608	Neutrophil O_Y upregulated		Card19	-0.666171	Neutrophil O_Y downregulated		Eif3c	0.269854	Neutrophil O_M upregulated						Smg9	0.645557	Neutrophil M_Y upregulated		Adgre1	-0.667582	Neutrophil M_Y downregulated
Snapin	0.749589	Neutrophil O_Y upregulated		D8Ertd738e	-0.666702	Neutrophil O_Y downregulated		Cd300lf	0.2698	Neutrophil O_M upregulated						Trappc14	0.645282	Neutrophil M_Y upregulated		Rasip1	-0.669754	Neutrophil M_Y downregulated
Xbp1	0.748811	Neutrophil O_Y upregulated		Igf1r	-0.667325	Neutrophil O_Y downregulated		Fpr2	0.269232	Neutrophil O_M upregulated						Gm20559	0.645239	Neutrophil M_Y upregulated		Rasa2	-0.670325	Neutrophil M_Y downregulated
Trappc6a	0.748682	Neutrophil O_Y upregulated		Schip1	-0.667646	Neutrophil O_Y downregulated		Tnfrsf1a	0.267496	Neutrophil O_M upregulated						Ccdc57	0.645013	Neutrophil M_Y upregulated		Tes	-0.676676	Neutrophil M_Y downregulated
Psma5	0.748099	Neutrophil O_Y upregulated		Cebpb	-0.6701	Neutrophil O_Y downregulated		Pirb	0.267426	Neutrophil O_M upregulated						Prickle3	0.644971	Neutrophil M_Y upregulated		Mmd	-0.6789	Neutrophil M_Y downregulated
Cebpa	0.747549	Neutrophil O_Y upregulated		Fos	-0.670501	Neutrophil O_Y downregulated		Rpl4	0.266585	Neutrophil O_M upregulated						Ube2g2	0.644861	Neutrophil M_Y upregulated		Isg15	-0.681426	Neutrophil M_Y downregulated
Cnpy2	0.746728	Neutrophil O_Y upregulated		Pdcd1lg2	-0.672664	Neutrophil O_Y downregulated		AA467197	0.266563	Neutrophil O_M upregulated						Tmsb10	0.644299	Neutrophil M_Y upregulated		Txnrd1	-0.682065	Neutrophil M_Y downregulated
H6pd	0.746432	Neutrophil O_Y upregulated		Impact	-0.676058	Neutrophil O_Y downregulated		Nedd8	0.266267	Neutrophil O_M upregulated						Smpdl3a	0.643806	Neutrophil M_Y upregulated		Clec4e	-0.68261	Neutrophil M_Y downregulated
Hmox1	0.745839	Neutrophil O_Y upregulated		Cass4	-0.679653	Neutrophil O_Y downregulated		Atp5l	0.265964	Neutrophil O_M upregulated						F730016J06Rik	0.643064	Neutrophil M_Y upregulated		Cstb	-0.685564	Neutrophil M_Y downregulated
Tshr	0.744802	Neutrophil O_Y upregulated		Zfp523	-0.681433	Neutrophil O_Y downregulated		Inpp5d	0.264086	Neutrophil O_M upregulated						Vps9d1	0.642796	Neutrophil M_Y upregulated		Arhgap18	-0.68625	Neutrophil M_Y downregulated
Gpatch2	0.744167	Neutrophil O_Y upregulated		Gm4876	-0.687511	Neutrophil O_Y downregulated		Msn	0.263794	Neutrophil O_M upregulated						Rpia	0.642387	Neutrophil M_Y upregulated		Mpp7	-0.686797	Neutrophil M_Y downregulated
Hsp90aa1	0.743206	Neutrophil O_Y upregulated		Trim30d	-0.688827	Neutrophil O_Y downregulated		Rab5c	0.263757	Neutrophil O_M upregulated						Cyp51	0.641816	Neutrophil M_Y upregulated		Gadd45b	-0.687719	Neutrophil M_Y downregulated
Hsd17b4	0.742542	Neutrophil O_Y upregulated		Hba-a1	-0.691712	Neutrophil O_Y downregulated		Qsox1	0.263732	Neutrophil O_M upregulated						Zfp141	0.641286	Neutrophil M_Y upregulated		Irf5	-0.689252	Neutrophil M_Y downregulated
Iftap	0.74233	Neutrophil O_Y upregulated		Spag9	-0.692502	Neutrophil O_Y downregulated		Vmp1	0.261888	Neutrophil O_M upregulated						Nqo2	0.640138	Neutrophil M_Y upregulated		Ehd1	-0.689445	Neutrophil M_Y downregulated
Arl6ip4	0.741144	Neutrophil O_Y upregulated		Arrb1	-0.697786	Neutrophil O_Y downregulated		Gsap	0.261813	Neutrophil O_M upregulated						Esyt1	0.63984	Neutrophil M_Y upregulated		Lfng	-0.689963	Neutrophil M_Y downregulated
Ska1	0.740825	Neutrophil O_Y upregulated		Ppp1r15a	-0.697891	Neutrophil O_Y downregulated		Rps8	0.2616	Neutrophil O_M upregulated						Acaa2	0.639774	Neutrophil M_Y upregulated		Rdh12	-0.69465	Neutrophil M_Y downregulated
Cdca7	0.740438	Neutrophil O_Y upregulated		Stat4	-0.697951	Neutrophil O_Y downregulated		Sri	0.259918	Neutrophil O_M upregulated						Zfp524	0.639497	Neutrophil M_Y upregulated		Tpm4	-0.697364	Neutrophil M_Y downregulated
Ndufb2	0.740194	Neutrophil O_Y upregulated		Blcap	-0.699732	Neutrophil O_Y downregulated		Stx7	0.259173	Neutrophil O_M upregulated						Nhej1	0.638739	Neutrophil M_Y upregulated		Pgghg	-0.697454	Neutrophil M_Y downregulated
Rps15	0.739326	Neutrophil O_Y upregulated		Dusp1	-0.703091	Neutrophil O_Y downregulated		Usp22	0.258407	Neutrophil O_M upregulated						Ints3	0.638086	Neutrophil M_Y upregulated		Abca1	-0.698826	Neutrophil M_Y downregulated
Snrpd3	0.738815	Neutrophil O_Y upregulated		Arf4	-0.708694	Neutrophil O_Y downregulated		Neurl3	0.257916	Neutrophil O_M upregulated						Flvcr1	0.637518	Neutrophil M_Y upregulated		Gm20528	-0.700707	Neutrophil M_Y downregulated
Eif3l	0.738387	Neutrophil O_Y upregulated		Coq10b	-0.712269	Neutrophil O_Y downregulated		Cux1	0.257246	Neutrophil O_M upregulated						Rin2	0.636892	Neutrophil M_Y upregulated		Gm11713	-0.702933	Neutrophil M_Y downregulated
Pcyox1	0.737015	Neutrophil O_Y upregulated		Mpzl3	-0.713236	Neutrophil O_Y downregulated		Rnf144a	0.257183	Neutrophil O_M upregulated						Uqcc3	0.636608	Neutrophil M_Y upregulated		Bhlhe40	-0.706009	Neutrophil M_Y downregulated
Slc17a9	0.736744	Neutrophil O_Y upregulated		Rasa2	-0.718534	Neutrophil O_Y downregulated		Atp6v1a	0.255126	Neutrophil O_M upregulated						S100a13	0.636591	Neutrophil M_Y upregulated		Pdcd6	-0.707332	Neutrophil M_Y downregulated
Cpa6	0.736343	Neutrophil O_Y upregulated		St3gal6	-0.721527	Neutrophil O_Y downregulated		Pim1	0.254424	Neutrophil O_M upregulated						Vps26b	0.636457	Neutrophil M_Y upregulated		Gm56555	-0.707381	Neutrophil M_Y downregulated
Bscl2	0.73629	Neutrophil O_Y upregulated		Nfkb2	-0.723327	Neutrophil O_Y downregulated		Gpcpd1	0.254353	Neutrophil O_M upregulated						Ccdc28a	0.636125	Neutrophil M_Y upregulated		Birc3	-0.709944	Neutrophil M_Y downregulated
Bckdha	0.736192	Neutrophil O_Y upregulated		Dclre1c	-0.723635	Neutrophil O_Y downregulated		Rplp0	0.253954	Neutrophil O_M upregulated						Ccnh	0.635913	Neutrophil M_Y upregulated		Ergic1	-0.711053	Neutrophil M_Y downregulated
H3c6	0.735898	Neutrophil O_Y upregulated		Aqp9	-0.723997	Neutrophil O_Y downregulated		Cpd	0.253549	Neutrophil O_M upregulated						Cops9	0.635449	Neutrophil M_Y upregulated		Gm57477	-0.711284	Neutrophil M_Y downregulated
Gars	0.73494	Neutrophil O_Y upregulated		Pik3ap1	-0.725364	Neutrophil O_Y downregulated		Glipr2	0.253094	Neutrophil O_M upregulated						Dnajb1	0.635108	Neutrophil M_Y upregulated		Ggct	-0.712623	Neutrophil M_Y downregulated
Dhx58	0.733604	Neutrophil O_Y upregulated		Ralgapa1	-0.729344	Neutrophil O_Y downregulated		H1f4	0.252277	Neutrophil O_M upregulated						Mppe1	0.633781	Neutrophil M_Y upregulated		1700017B05Rik	-0.717256	Neutrophil M_Y downregulated
Rps24	0.73299	Neutrophil O_Y upregulated		Lypd6b	-0.730151	Neutrophil O_Y downregulated		Sipa1l1	0.252043	Neutrophil O_M upregulated						Zdhhc3	0.631793	Neutrophil M_Y upregulated		Map3k14	-0.720235	Neutrophil M_Y downregulated
Tecpr2	0.732576	Neutrophil O_Y upregulated		Mpp7	-0.73092	Neutrophil O_Y downregulated		Zfp36l2	0.250185	Neutrophil O_M upregulated						Mrpl34	0.630985	Neutrophil M_Y upregulated		Tpd52	-0.721634	Neutrophil M_Y downregulated
Mcm2	0.731274	Neutrophil O_Y upregulated		Antxr2	-0.737443	Neutrophil O_Y downregulated										Tshr	0.630216	Neutrophil M_Y upregulated		Csf1	-0.724158	Neutrophil M_Y downregulated
Fam89b	0.731097	Neutrophil O_Y upregulated		Traf1	-0.738603	Neutrophil O_Y downregulated										Gfus	0.62934	Neutrophil M_Y upregulated		Il1b	-0.726312	Neutrophil M_Y downregulated
Kif22	0.730633	Neutrophil O_Y upregulated		Fas	-0.747866	Neutrophil O_Y downregulated										Xpc	0.62934	Neutrophil M_Y upregulated		Tnip1	-0.72696	Neutrophil M_Y downregulated
Naa38	0.729814	Neutrophil O_Y upregulated		Metrnl	-0.754863	Neutrophil O_Y downregulated										Mrpl58	0.628526	Neutrophil M_Y upregulated		Pim1	-0.728415	Neutrophil M_Y downregulated
Gm41914	0.728251	Neutrophil O_Y upregulated		Ccl4	-0.755508	Neutrophil O_Y downregulated										Twf2	0.628234	Neutrophil M_Y upregulated		Nnat	-0.72862	Neutrophil M_Y downregulated
Gm14164	0.727612	Neutrophil O_Y upregulated		Epsti1	-0.755858	Neutrophil O_Y downregulated										Cdk2	0.627669	Neutrophil M_Y upregulated		B3gnt5	-0.730509	Neutrophil M_Y downregulated
Lars	0.727388	Neutrophil O_Y upregulated		4732465J04Rik	-0.756872	Neutrophil O_Y downregulated										Uba52	0.627564	Neutrophil M_Y upregulated		Ttc39b	-0.731039	Neutrophil M_Y downregulated
H3c7	0.727245	Neutrophil O_Y upregulated		Arl4c	-0.756879	Neutrophil O_Y downregulated										Rps24	0.627331	Neutrophil M_Y upregulated		Zeb2	-0.742969	Neutrophil M_Y downregulated
Rab3d	0.726658	Neutrophil O_Y upregulated		Kdm6b	-0.758089	Neutrophil O_Y downregulated										Myb	0.627272	Neutrophil M_Y upregulated		Tjap1	-0.743141	Neutrophil M_Y downregulated
Hmg20b	0.726596	Neutrophil O_Y upregulated		A530013C23Rik	-0.759588	Neutrophil O_Y downregulated										Fcgr2b	0.62719	Neutrophil M_Y upregulated		Crip1	-0.743985	Neutrophil M_Y downregulated
AW554918	0.725905	Neutrophil O_Y upregulated		Gfod1	-0.76165	Neutrophil O_Y downregulated										Add3	0.626819	Neutrophil M_Y upregulated		Il1rap	-0.745582	Neutrophil M_Y downregulated
Lrp8	0.724671	Neutrophil O_Y upregulated		Snx20	-0.765917	Neutrophil O_Y downregulated										Plod3	0.624933	Neutrophil M_Y upregulated		Rab20	-0.747566	Neutrophil M_Y downregulated
Ssbp3	0.721113	Neutrophil O_Y upregulated		Hbb-bs	-0.768623	Neutrophil O_Y downregulated										Slc25a11	0.623556	Neutrophil M_Y upregulated		Pik3ap1	-0.748846	Neutrophil M_Y downregulated
Dhrs3	0.71987	Neutrophil O_Y upregulated		Hbb-bt	-0.770231	Neutrophil O_Y downregulated										Tap1	0.622737	Neutrophil M_Y upregulated		Gm2245	-0.749247	Neutrophil M_Y downregulated
Tmpo	0.718348	Neutrophil O_Y upregulated		Tmed5	-0.772406	Neutrophil O_Y downregulated										Map3k15	0.622685	Neutrophil M_Y upregulated		Ptgs2	-0.753764	Neutrophil M_Y downregulated
Foxk1	0.717628	Neutrophil O_Y upregulated		Tgif1	-0.773014	Neutrophil O_Y downregulated										Mcee	0.621948	Neutrophil M_Y upregulated		Ptafr	-0.754219	Neutrophil M_Y downregulated
Lmo1	0.71652	Neutrophil O_Y upregulated		Lmnb1	-0.775769	Neutrophil O_Y downregulated										Ramp1	0.621596	Neutrophil M_Y upregulated		Mefv	-0.754415	Neutrophil M_Y downregulated
Ctsl	0.716404	Neutrophil O_Y upregulated		Gpn3	-0.776022	Neutrophil O_Y downregulated										Fcnb	0.621169	Neutrophil M_Y upregulated		Maff	-0.755394	Neutrophil M_Y downregulated
Snrpg	0.716373	Neutrophil O_Y upregulated		Galnt11	-0.776297	Neutrophil O_Y downregulated										Polr3b	0.620281	Neutrophil M_Y upregulated		Crem	-0.758345	Neutrophil M_Y downregulated
Osbpl2	0.716118	Neutrophil O_Y upregulated		4833407H14Rik	-0.782578	Neutrophil O_Y downregulated										Rsl24d1	0.618165	Neutrophil M_Y upregulated		Cdc42ep4	-0.758669	Neutrophil M_Y downregulated
Rpl28	0.71561	Neutrophil O_Y upregulated		Fth1	-0.783367	Neutrophil O_Y downregulated										Ano10	0.617446	Neutrophil M_Y upregulated		Slc15a3	-0.759542	Neutrophil M_Y downregulated
Sap30	0.715399	Neutrophil O_Y upregulated		E230016K23Rik	-0.785003	Neutrophil O_Y downregulated										Agps	0.617395	Neutrophil M_Y upregulated		Mirt2	-0.759829	Neutrophil M_Y downregulated
Vma21	0.711859	Neutrophil O_Y upregulated		Ubash3b	-0.788673	Neutrophil O_Y downregulated										Polr2f	0.616956	Neutrophil M_Y upregulated		Fas	-0.770428	Neutrophil M_Y downregulated
Pam16	0.710084	Neutrophil O_Y upregulated		Entpd1	-0.78957	Neutrophil O_Y downregulated										Gm57006	0.61654	Neutrophil M_Y upregulated		Alcam	-0.771254	Neutrophil M_Y downregulated
Xpa	0.709575	Neutrophil O_Y upregulated		Gm21859	-0.802576	Neutrophil O_Y downregulated										Atp5j2	0.616429	Neutrophil M_Y upregulated		Card19	-0.771679	Neutrophil M_Y downregulated
Pxmp4	0.709555	Neutrophil O_Y upregulated		Mirt2	-0.806678	Neutrophil O_Y downregulated										6330418K02Rik	0.616338	Neutrophil M_Y upregulated		Pde3b	-0.779223	Neutrophil M_Y downregulated
Scrib	0.709375	Neutrophil O_Y upregulated		G0s2	-0.809337	Neutrophil O_Y downregulated										Daam1	0.615482	Neutrophil M_Y upregulated		Cd300ld	-0.781233	Neutrophil M_Y downregulated
Pnpla2	0.709251	Neutrophil O_Y upregulated		Gm16201	-0.813905	Neutrophil O_Y downregulated										Rfc2	0.615309	Neutrophil M_Y upregulated		Ldhc	-0.782362	Neutrophil M_Y downregulated
Bak1	0.708999	Neutrophil O_Y upregulated		Selenon	-0.814817	Neutrophil O_Y downregulated										Manea	0.615034	Neutrophil M_Y upregulated		Fam114a1	-0.784323	Neutrophil M_Y downregulated
Idh1	0.70792	Neutrophil O_Y upregulated		Pdcd6	-0.815226	Neutrophil O_Y downregulated										Snx12	0.614693	Neutrophil M_Y upregulated		Hspb1	-0.786341	Neutrophil M_Y downregulated
Card9	0.706336	Neutrophil O_Y upregulated		Gngt2	-0.822845	Neutrophil O_Y downregulated										Abhd17b	0.613992	Neutrophil M_Y upregulated		Fgl2	-0.791017	Neutrophil M_Y downregulated
Cep19	0.706216	Neutrophil O_Y upregulated		Clec7a	-0.823152	Neutrophil O_Y downregulated										Ssr2	0.612856	Neutrophil M_Y upregulated		Lrrc25	-0.793105	Neutrophil M_Y downregulated
Nup210	0.704858	Neutrophil O_Y upregulated		Irf5	-0.823411	Neutrophil O_Y downregulated										Glmp	0.612743	Neutrophil M_Y upregulated		Lrrc8dos	-0.798566	Neutrophil M_Y downregulated
Rpl41	0.702265	Neutrophil O_Y upregulated		Creb5	-0.82913	Neutrophil O_Y downregulated										Asns	0.61263	Neutrophil M_Y upregulated		Egln3	-0.799468	Neutrophil M_Y downregulated
Rgs3	0.701401	Neutrophil O_Y upregulated		S100a10	-0.831677	Neutrophil O_Y downregulated										Lrch4	0.611418	Neutrophil M_Y upregulated		Gm56955	-0.802017	Neutrophil M_Y downregulated
Dera	0.701116	Neutrophil O_Y upregulated		Ptms	-0.835327	Neutrophil O_Y downregulated										Cdkn2c	0.610607	Neutrophil M_Y upregulated		Tnfrsf1b	-0.802173	Neutrophil M_Y downregulated
Rps5	0.699974	Neutrophil O_Y upregulated		Gm12840	-0.835591	Neutrophil O_Y downregulated										Evi5	0.610523	Neutrophil M_Y upregulated		Il1rn	-0.803311	Neutrophil M_Y downregulated
Ndufc2	0.699943	Neutrophil O_Y upregulated		Srxn1	-0.837696	Neutrophil O_Y downregulated										Mrpl36	0.610423	Neutrophil M_Y upregulated		Traf1	-0.806413	Neutrophil M_Y downregulated
Uqcr11	0.699091	Neutrophil O_Y upregulated		Gadd45b	-0.839237	Neutrophil O_Y downregulated										Tnnt1	0.609814	Neutrophil M_Y upregulated		Acta2	-0.812989	Neutrophil M_Y downregulated
Gnpat	0.699079	Neutrophil O_Y upregulated		Gla	-0.839688	Neutrophil O_Y downregulated										Acadm	0.609162	Neutrophil M_Y upregulated		Zfp292	-0.816467	Neutrophil M_Y downregulated
Usp22	0.699035	Neutrophil O_Y upregulated		Retn	-0.843496	Neutrophil O_Y downregulated										Faap20	0.609012	Neutrophil M_Y upregulated		Spp1	-0.817984	Neutrophil M_Y downregulated
Rpl27	0.698629	Neutrophil O_Y upregulated		Fxyd5	-0.844136	Neutrophil O_Y downregulated										Nmi	0.608471	Neutrophil M_Y upregulated		Ninj1	-0.827009	Neutrophil M_Y downregulated
Pigk	0.697943	Neutrophil O_Y upregulated		Hspb1	-0.850393	Neutrophil O_Y downregulated										Rpl32	0.607606	Neutrophil M_Y upregulated		Acod1	-0.829375	Neutrophil M_Y downregulated
Cdk5	0.697409	Neutrophil O_Y upregulated		Spatc1	-0.85324	Neutrophil O_Y downregulated										Lockd	0.607357	Neutrophil M_Y upregulated		Gm16599	-0.832661	Neutrophil M_Y downregulated
Mrpl58	0.697211	Neutrophil O_Y upregulated		Gm57477	-0.854113	Neutrophil O_Y downregulated										Sap30	0.606882	Neutrophil M_Y upregulated		Icam1	-0.834031	Neutrophil M_Y downregulated
Timm13	0.695708	Neutrophil O_Y upregulated		Hba-a2	-0.859025	Neutrophil O_Y downregulated										Vamp5	0.606832	Neutrophil M_Y upregulated		Il15	-0.845291	Neutrophil M_Y downregulated
Commd2	0.694669	Neutrophil O_Y upregulated		Nnat	-0.863653	Neutrophil O_Y downregulated										Hikeshi	0.605595	Neutrophil M_Y upregulated		Btbd9	-0.845516	Neutrophil M_Y downregulated
Riox1	0.694169	Neutrophil O_Y upregulated		Gm34189	-0.867367	Neutrophil O_Y downregulated										Arf2	0.605266	Neutrophil M_Y upregulated		Gm31718	-0.845681	Neutrophil M_Y downregulated
Lsm6	0.693285	Neutrophil O_Y upregulated		Srgn	-0.868717	Neutrophil O_Y downregulated										Usp36	0.604845	Neutrophil M_Y upregulated		Ext1	-0.848158	Neutrophil M_Y downregulated
Asns	0.693155	Neutrophil O_Y upregulated		Cdkn1a	-0.874772	Neutrophil O_Y downregulated										Atg4a	0.604613	Neutrophil M_Y upregulated		Cd14	-0.850337	Neutrophil M_Y downregulated
Larp1	0.69261	Neutrophil O_Y upregulated		Gm26532	-0.880077	Neutrophil O_Y downregulated										Lbp	0.604159	Neutrophil M_Y upregulated		5430425K12Rik	-0.858661	Neutrophil M_Y downregulated
Stfa2l1	0.691679	Neutrophil O_Y upregulated		Il1b	-0.881492	Neutrophil O_Y downregulated										Atraid	0.603629	Neutrophil M_Y upregulated		E530011L22Rik	-0.8661	Neutrophil M_Y downregulated
Tex2	0.690624	Neutrophil O_Y upregulated		Slc11a1	-0.887384	Neutrophil O_Y downregulated										Rpl10a	0.602147	Neutrophil M_Y upregulated		Snx20	-0.867411	Neutrophil M_Y downregulated
Tbca	0.689427	Neutrophil O_Y upregulated		Cd14	-0.891752	Neutrophil O_Y downregulated										Palm	0.601902	Neutrophil M_Y upregulated		Srxn1	-0.870506	Neutrophil M_Y downregulated
H2ac8	0.689177	Neutrophil O_Y upregulated		Nfkbie	-0.897543	Neutrophil O_Y downregulated										Ndufc1	0.601787	Neutrophil M_Y upregulated		Nr4a3	-0.872347	Neutrophil M_Y downregulated
Aldh16a1	0.689157	Neutrophil O_Y upregulated		Arrdc4	-0.897926	Neutrophil O_Y downregulated										E230016M11Rik	0.600159	Neutrophil M_Y upregulated		Pde7b	-0.872747	Neutrophil M_Y downregulated
Slirp	0.688375	Neutrophil O_Y upregulated		Crem	-0.899906	Neutrophil O_Y downregulated										Ndufb7	0.599782	Neutrophil M_Y upregulated		Nfkbia	-0.875486	Neutrophil M_Y downregulated
Uspl1	0.688145	Neutrophil O_Y upregulated		Itsn1	-0.900891	Neutrophil O_Y downregulated										Man1c1	0.598189	Neutrophil M_Y upregulated		Slc11a1	-0.880799	Neutrophil M_Y downregulated
E2f2	0.687166	Neutrophil O_Y upregulated		Isg20	-0.905264	Neutrophil O_Y downregulated										Selenoh	0.598121	Neutrophil M_Y upregulated		Srgn	-0.885306	Neutrophil M_Y downregulated
Rplp1	0.686751	Neutrophil O_Y upregulated		Il15	-0.912899	Neutrophil O_Y downregulated										Crat	0.598069	Neutrophil M_Y upregulated		Pdxk	-0.885413	Neutrophil M_Y downregulated
Tpx2	0.686551	Neutrophil O_Y upregulated		Crip1	-0.91423	Neutrophil O_Y downregulated										Tmed3	0.597877	Neutrophil M_Y upregulated		Tgif1	-0.88839	Neutrophil M_Y downregulated
Ctdnep1	0.686541	Neutrophil O_Y upregulated		Cd300ld	-0.917172	Neutrophil O_Y downregulated										Unc119	0.597692	Neutrophil M_Y upregulated		Zfp263	-0.889919	Neutrophil M_Y downregulated
Dmac1	0.686338	Neutrophil O_Y upregulated		Dyrk2	-0.920752	Neutrophil O_Y downregulated										Pde4d	0.596821	Neutrophil M_Y upregulated		Entpd1	-0.890279	Neutrophil M_Y downregulated
Syngr1	0.68566	Neutrophil O_Y upregulated		Abcc1	-0.923428	Neutrophil O_Y downregulated										Mrpl57	0.596464	Neutrophil M_Y upregulated		Neurl3	-0.892042	Neutrophil M_Y downregulated
Mrpl28	0.685453	Neutrophil O_Y upregulated		Cnnm2	-0.924474	Neutrophil O_Y downregulated										Ncln	0.596351	Neutrophil M_Y upregulated		Cdc42bpg	-0.895081	Neutrophil M_Y downregulated
Mrpl23	0.684971	Neutrophil O_Y upregulated		Gm56555	-0.933189	Neutrophil O_Y downregulated										Alpk1	0.59605	Neutrophil M_Y upregulated		Fth1	-0.899499	Neutrophil M_Y downregulated
Trappc3	0.684793	Neutrophil O_Y upregulated		Dock4	-0.935127	Neutrophil O_Y downregulated										Vrk2	0.595695	Neutrophil M_Y upregulated		Cdkn1a	-0.910062	Neutrophil M_Y downregulated
Dop1a	0.683943	Neutrophil O_Y upregulated		Gm56955	-0.936101	Neutrophil O_Y downregulated										Tfdp1	0.595525	Neutrophil M_Y upregulated		Abcc1	-0.912479	Neutrophil M_Y downregulated
Pigs	0.683344	Neutrophil O_Y upregulated		Pla1a	-0.942285	Neutrophil O_Y downregulated										Tmem230	0.594626	Neutrophil M_Y upregulated		Isy1	-0.913003	Neutrophil M_Y downregulated
Ndufs8	0.683103	Neutrophil O_Y upregulated		Cxcl2	-0.944581	Neutrophil O_Y downregulated										mt-Co1	0.594392	Neutrophil M_Y upregulated		Kdm6b	-0.913607	Neutrophil M_Y downregulated
Traf7	0.681913	Neutrophil O_Y upregulated		Slc15a3	-0.945504	Neutrophil O_Y downregulated										Dpm3	0.593139	Neutrophil M_Y upregulated		Gm11149	-0.91533	Neutrophil M_Y downregulated
Smim29	0.681661	Neutrophil O_Y upregulated		Rasip1	-0.945841	Neutrophil O_Y downregulated										Uqcr11	0.592759	Neutrophil M_Y upregulated		Adgrv1	-0.919097	Neutrophil M_Y downregulated
Zfp414	0.681387	Neutrophil O_Y upregulated		Gm31718	-0.952287	Neutrophil O_Y downregulated										Abcd2	0.592448	Neutrophil M_Y upregulated		Il1bos	-0.926369	Neutrophil M_Y downregulated
Mrto4	0.680401	Neutrophil O_Y upregulated		Fmnl2	-0.953853	Neutrophil O_Y downregulated										Slc17a9	0.591121	Neutrophil M_Y upregulated		Nfkbie	-0.927178	Neutrophil M_Y downregulated
Gm56622	0.680118	Neutrophil O_Y upregulated		Ppp1r13b	-0.9541	Neutrophil O_Y downregulated										Ndufa3	0.591102	Neutrophil M_Y upregulated		Gm48089	-0.930152	Neutrophil M_Y downregulated
2810001G20Rik	0.680002	Neutrophil O_Y upregulated		Bmf	-0.966491	Neutrophil O_Y downregulated										Ap1s1	0.589898	Neutrophil M_Y upregulated		Gm4876	-0.940145	Neutrophil M_Y downregulated
Ccdc180	0.679883	Neutrophil O_Y upregulated		Nlrp3	-0.970823	Neutrophil O_Y downregulated										Entpd7	0.589476	Neutrophil M_Y upregulated		Gm50431	-0.955623	Neutrophil M_Y downregulated
Tomm5	0.677997	Neutrophil O_Y upregulated		Pde3b	-0.973932	Neutrophil O_Y downregulated										Mdh1	0.588809	Neutrophil M_Y upregulated		4933432I03Rik	-0.962126	Neutrophil M_Y downregulated
Atp5g3	0.676247	Neutrophil O_Y upregulated		Nr4a3	-0.981268	Neutrophil O_Y downregulated										Trp53inp1	0.588667	Neutrophil M_Y upregulated		S100a10	-0.964523	Neutrophil M_Y downregulated
Gm38575	0.675669	Neutrophil O_Y upregulated		Krt83	-0.981607	Neutrophil O_Y downregulated										Atp5k	0.588236	Neutrophil M_Y upregulated		Antxr2	-0.970606	Neutrophil M_Y downregulated
Gpc1	0.675415	Neutrophil O_Y upregulated		Gpr132	-0.982556	Neutrophil O_Y downregulated										Mlst8	0.586388	Neutrophil M_Y upregulated		Gm6209	-0.970729	Neutrophil M_Y downregulated
Ube2g2	0.673622	Neutrophil O_Y upregulated		Slc25a33	-0.985073	Neutrophil O_Y downregulated										Rex1bd	0.586087	Neutrophil M_Y upregulated		Krt81	-0.97532	Neutrophil M_Y downregulated
Atp5g1	0.673419	Neutrophil O_Y upregulated		Pmvk	-0.988295	Neutrophil O_Y downregulated										Prkab1	0.585043	Neutrophil M_Y upregulated		Gm4107	-0.975522	Neutrophil M_Y downregulated
Bltp2	0.673099	Neutrophil O_Y upregulated		Apoe	-0.99457	Neutrophil O_Y downregulated										Ptger4	0.584131	Neutrophil M_Y upregulated		Slc7a11	-0.98295	Neutrophil M_Y downregulated
Ssna1	0.672878	Neutrophil O_Y upregulated		Kdm6bos	-0.996823	Neutrophil O_Y downregulated										Gm2000	0.583874	Neutrophil M_Y upregulated		Eml1	-0.983103	Neutrophil M_Y downregulated
BC028528	0.672204	Neutrophil O_Y upregulated		Egln3	-1.00282	Neutrophil O_Y downregulated										Gpd1l	0.583536	Neutrophil M_Y upregulated		Peak1	-0.985015	Neutrophil M_Y downregulated
Alg5	0.671066	Neutrophil O_Y upregulated		Siglecl1	-1.01067	Neutrophil O_Y downregulated										Cuedc2	0.582607	Neutrophil M_Y upregulated		Gm37168	-0.993097	Neutrophil M_Y downregulated
Gfus	0.668382	Neutrophil O_Y upregulated		Hivep2	-1.01798	Neutrophil O_Y downregulated										Edem2	0.581656	Neutrophil M_Y upregulated		Gm16158	-1.00107	Neutrophil M_Y downregulated
Armc3	0.667942	Neutrophil O_Y upregulated		Oscp1	-1.02328	Neutrophil O_Y downregulated										Pank3	0.580977	Neutrophil M_Y upregulated		Cass4	-1.01648	Neutrophil M_Y downregulated
Tmem192	0.665062	Neutrophil O_Y upregulated		Ccrl2	-1.03019	Neutrophil O_Y downregulated										Rabif	0.58081	Neutrophil M_Y upregulated		Il1r2	-1.01761	Neutrophil M_Y downregulated
Suclg1	0.665027	Neutrophil O_Y upregulated		Smox	-1.03282	Neutrophil O_Y downregulated										Lamtor5	0.580407	Neutrophil M_Y upregulated		Clec4d	-1.01839	Neutrophil M_Y downregulated
Snhg7	0.664661	Neutrophil O_Y upregulated		Rtp4	-1.03289	Neutrophil O_Y downregulated										Irf7	0.578643	Neutrophil M_Y upregulated		Arrdc4	-1.02414	Neutrophil M_Y downregulated
Rap2b	0.664393	Neutrophil O_Y upregulated		Il1rn	-1.03696	Neutrophil O_Y downregulated										Mgst2	0.578501	Neutrophil M_Y upregulated		Gpr132	-1.02625	Neutrophil M_Y downregulated
Kif21b	0.664076	Neutrophil O_Y upregulated		Gm56906	-1.04548	Neutrophil O_Y downregulated										Nup210	0.577678	Neutrophil M_Y upregulated		Agpat4	-1.03738	Neutrophil M_Y downregulated
Rpl3	0.663796	Neutrophil O_Y upregulated		Il18	-1.05097	Neutrophil O_Y downregulated										Nfic	0.577029	Neutrophil M_Y upregulated		Zdhhc14	-1.04224	Neutrophil M_Y downregulated
Rae1	0.662844	Neutrophil O_Y upregulated		4933432I03Rik	-1.0559	Neutrophil O_Y downregulated										Fanca	0.576725	Neutrophil M_Y upregulated		A530013C23Rik	-1.04325	Neutrophil M_Y downregulated
Lsm5	0.662554	Neutrophil O_Y upregulated		Btbd9	-1.06467	Neutrophil O_Y downregulated										Abtb1	0.576719	Neutrophil M_Y upregulated		St3gal6	-1.04455	Neutrophil M_Y downregulated
Rhob	0.662425	Neutrophil O_Y upregulated		Nt5e	-1.07003	Neutrophil O_Y downregulated										Adam19	0.576696	Neutrophil M_Y upregulated		S100a4	-1.04506	Neutrophil M_Y downregulated
Neil3	0.662032	Neutrophil O_Y upregulated		Pde7b	-1.07044	Neutrophil O_Y downregulated										Gapvd1	0.576507	Neutrophil M_Y upregulated		Nlrp3	-1.05234	Neutrophil M_Y downregulated
Pde4d	0.662007	Neutrophil O_Y upregulated		Gm44710	-1.07082	Neutrophil O_Y downregulated										Rpp21	0.576139	Neutrophil M_Y upregulated		Siglecl1	-1.05354	Neutrophil M_Y downregulated
Rpl5	0.661835	Neutrophil O_Y upregulated		Gabbr1	-1.07339	Neutrophil O_Y downregulated										Ssna1	0.575981	Neutrophil M_Y upregulated		Cables1	-1.05358	Neutrophil M_Y downregulated
Smim36	0.660895	Neutrophil O_Y upregulated		A630001O12Rik	-1.07542	Neutrophil O_Y downregulated										Cd200r1	0.575394	Neutrophil M_Y upregulated		C1qtnf9	-1.05516	Neutrophil M_Y downregulated
H2ac6	0.660659	Neutrophil O_Y upregulated		S100a4	-1.08505	Neutrophil O_Y downregulated										Mtus1	0.575363	Neutrophil M_Y upregulated		Mrps28	-1.06587	Neutrophil M_Y downregulated
Gm2000	0.660411	Neutrophil O_Y upregulated		Tes	-1.08977	Neutrophil O_Y downregulated										Agtrap	0.574394	Neutrophil M_Y upregulated		Cd74	-1.072	Neutrophil M_Y downregulated
Fanca	0.660231	Neutrophil O_Y upregulated		Clec4d	-1.09871	Neutrophil O_Y downregulated										Ciao2a	0.574351	Neutrophil M_Y upregulated		Gm26887	-1.0726	Neutrophil M_Y downregulated
Fam53c	0.660029	Neutrophil O_Y upregulated		Gm43661	-1.10965	Neutrophil O_Y downregulated										Dok2	0.574094	Neutrophil M_Y upregulated		Il18	-1.08602	Neutrophil M_Y downregulated
Tbcb	0.65831	Neutrophil O_Y upregulated		Cacna1d	-1.11698	Neutrophil O_Y downregulated										Cops8	0.573392	Neutrophil M_Y upregulated		Asph	-1.08928	Neutrophil M_Y downregulated
Lman1	0.657398	Neutrophil O_Y upregulated		Cd93	-1.12614	Neutrophil O_Y downregulated										Gpx1	0.57191	Neutrophil M_Y upregulated		Cd93	-1.0917	Neutrophil M_Y downregulated
4930549C15Rik	0.655967	Neutrophil O_Y upregulated		Peak1	-1.14662	Neutrophil O_Y downregulated										Elovl5	0.571434	Neutrophil M_Y upregulated		Ptgs2os2	-1.10925	Neutrophil M_Y downregulated
Lamtor5	0.655923	Neutrophil O_Y upregulated		H2-Q10	-1.15324	Neutrophil O_Y downregulated										Elovl7	0.571027	Neutrophil M_Y upregulated		Cyria	-1.1109	Neutrophil M_Y downregulated
Apoc2	0.655879	Neutrophil O_Y upregulated		Defb40	-1.16574	Neutrophil O_Y downregulated										ENSMUSG00000095041	0.570261	Neutrophil M_Y upregulated		Smox	-1.11497	Neutrophil M_Y downregulated
Chst13	0.65563	Neutrophil O_Y upregulated		Pdpn	-1.17579	Neutrophil O_Y downregulated										Ckap4	0.569805	Neutrophil M_Y upregulated		Pid1	-1.12013	Neutrophil M_Y downregulated
Lsm2	0.655014	Neutrophil O_Y upregulated		Ifi27l2a	-1.17907	Neutrophil O_Y downregulated										Hsd17b8	0.569039	Neutrophil M_Y upregulated		Dusp2	-1.12555	Neutrophil M_Y downregulated
Atp5k	0.653922	Neutrophil O_Y upregulated		Jaml	-1.18178	Neutrophil O_Y downregulated										Slc35c2	0.568439	Neutrophil M_Y upregulated		Gm57366	-1.13094	Neutrophil M_Y downregulated
Rex1bd	0.653825	Neutrophil O_Y upregulated		Spp1	-1.18386	Neutrophil O_Y downregulated										Zmat5	0.567564	Neutrophil M_Y upregulated		Gpx3	-1.13119	Neutrophil M_Y downregulated
Ndufc1	0.652304	Neutrophil O_Y upregulated		Gm56638	-1.18738	Neutrophil O_Y downregulated										Pxylp1	0.567545	Neutrophil M_Y upregulated		Cxcl2	-1.13455	Neutrophil M_Y downregulated
Polr2j	0.651953	Neutrophil O_Y upregulated		Gm16062	-1.18862	Neutrophil O_Y downregulated										Ccdc125	0.567521	Neutrophil M_Y upregulated		Ccrl2	-1.15718	Neutrophil M_Y downregulated
Cks1b	0.651505	Neutrophil O_Y upregulated		Gm57183	-1.19372	Neutrophil O_Y downregulated										Riox1	0.566977	Neutrophil M_Y upregulated		Kdm6bos	-1.15998	Neutrophil M_Y downregulated
Ndst1	0.650975	Neutrophil O_Y upregulated		Gm4107	-1.19569	Neutrophil O_Y downregulated										Ube2c	0.566749	Neutrophil M_Y upregulated		H2-Q10	-1.16912	Neutrophil M_Y downregulated
Alpk1	0.650455	Neutrophil O_Y upregulated		Gm13986	-1.20318	Neutrophil O_Y downregulated										Srebf2	0.566735	Neutrophil M_Y upregulated		Piwil2	-1.16994	Neutrophil M_Y downregulated
Grsf1	0.647956	Neutrophil O_Y upregulated		Gm57025	-1.20821	Neutrophil O_Y downregulated										Myo5a	0.566365	Neutrophil M_Y upregulated		Bcl2a1d	-1.17044	Neutrophil M_Y downregulated
Rpl31	0.647491	Neutrophil O_Y upregulated		Ankrd37	-1.21023	Neutrophil O_Y downregulated										Cnpy2	0.566162	Neutrophil M_Y upregulated		Lmna	-1.17601	Neutrophil M_Y downregulated
Aacs	0.64642	Neutrophil O_Y upregulated		Ldlrad4	-1.21274	Neutrophil O_Y downregulated										Rpl28	0.566155	Neutrophil M_Y upregulated		Gm29687	-1.17801	Neutrophil M_Y downregulated
Klf9	0.64587	Neutrophil O_Y upregulated		Cxcl1	-1.21595	Neutrophil O_Y downregulated										Snapc5	0.565804	Neutrophil M_Y upregulated		Timp3	-1.18213	Neutrophil M_Y downregulated
Rpp21	0.645665	Neutrophil O_Y upregulated		Slc25a4	-1.22355	Neutrophil O_Y downregulated										1700020L24Rik	0.56548	Neutrophil M_Y upregulated		Hilpda	-1.1851	Neutrophil M_Y downregulated
mt-Co1	0.64565	Neutrophil O_Y upregulated		Gm6209	-1.23093	Neutrophil O_Y downregulated										Atp5g1	0.563904	Neutrophil M_Y upregulated		A630001O12Rik	-1.22352	Neutrophil M_Y downregulated
Rpl6	0.644873	Neutrophil O_Y upregulated		Dusp2	-1.23668	Neutrophil O_Y downregulated										Ergic3	0.563752	Neutrophil M_Y upregulated		Ppa1	-1.23058	Neutrophil M_Y downregulated
Hspe1	0.644846	Neutrophil O_Y upregulated		Adgrv1	-1.2388	Neutrophil O_Y downregulated										Tbxas1	0.563626	Neutrophil M_Y upregulated		Defb40	-1.24102	Neutrophil M_Y downregulated
Lockd	0.644431	Neutrophil O_Y upregulated		Gm26887	-1.23919	Neutrophil O_Y downregulated										Acly	0.56359	Neutrophil M_Y upregulated		H2-Aa	-1.24224	Neutrophil M_Y downregulated
Adap1	0.644298	Neutrophil O_Y upregulated		Sema7a	-1.24904	Neutrophil O_Y downregulated										Mrpl51	0.562953	Neutrophil M_Y upregulated		Tlcd2	-1.26757	Neutrophil M_Y downregulated
Mdh1	0.643996	Neutrophil O_Y upregulated		Slc7a11	-1.25407	Neutrophil O_Y downregulated										Serpinb1a	0.561738	Neutrophil M_Y upregulated		Gm26885	-1.27348	Neutrophil M_Y downregulated
Ttc33	0.643635	Neutrophil O_Y upregulated		Ppa1	-1.25698	Neutrophil O_Y downregulated										Rps19	0.561584	Neutrophil M_Y upregulated		Bcl2a1a	-1.33219	Neutrophil M_Y downregulated
Manf	0.643503	Neutrophil O_Y upregulated		Agpat4	-1.25857	Neutrophil O_Y downregulated										Rnpep	0.560407	Neutrophil M_Y upregulated		Gm41409	-1.34091	Neutrophil M_Y downregulated
Snx12	0.64276	Neutrophil O_Y upregulated		Cd74	-1.26326	Neutrophil O_Y downregulated										Taf3	0.559992	Neutrophil M_Y upregulated		Cd80	-1.38426	Neutrophil M_Y downregulated
Cenpf	0.641951	Neutrophil O_Y upregulated		Lsmem1	-1.26326	Neutrophil O_Y downregulated										Ndufa1	0.559822	Neutrophil M_Y upregulated		Gm34455	-1.39015	Neutrophil M_Y downregulated
Slc25a45	0.641799	Neutrophil O_Y upregulated		Trf	-1.26387	Neutrophil O_Y downregulated										2010004M13Rik	0.559552	Neutrophil M_Y upregulated		Reps2	-1.41	Neutrophil M_Y downregulated
Gk5	0.640381	Neutrophil O_Y upregulated		Ninj1	-1.26607	Neutrophil O_Y downregulated										2900093K20Rik	0.559396	Neutrophil M_Y upregulated		Bcl2a1b	-1.42197	Neutrophil M_Y downregulated
Ndufaf3	0.639782	Neutrophil O_Y upregulated		Acta2	-1.27498	Neutrophil O_Y downregulated										Cemip2	0.559188	Neutrophil M_Y upregulated		H2-Eb1	-1.45165	Neutrophil M_Y downregulated
Sh3tc1	0.639782	Neutrophil O_Y upregulated		Asph	-1.27608	Neutrophil O_Y downregulated										Tbca	0.559157	Neutrophil M_Y upregulated		Id3	-1.49214	Neutrophil M_Y downregulated
Asnsd1	0.639252	Neutrophil O_Y upregulated		Gm41409	-1.2834	Neutrophil O_Y downregulated										Ddit4	0.557573	Neutrophil M_Y upregulated		Mt2	-1.5152	Neutrophil M_Y downregulated
Spryd3	0.639161	Neutrophil O_Y upregulated		Bcl2a1a	-1.29778	Neutrophil O_Y downregulated										Cib2	0.556941	Neutrophil M_Y upregulated		Basp1	-1.52332	Neutrophil M_Y downregulated
Dnpep	0.6383	Neutrophil O_Y upregulated		Ptgs2	-1.32574	Neutrophil O_Y downregulated										Scamp1	0.556533	Neutrophil M_Y upregulated		Ikzf3	-1.56658	Neutrophil M_Y downregulated
Mtx2	0.6383	Neutrophil O_Y upregulated		Cables1	-1.32739	Neutrophil O_Y downregulated										Gdpd3	0.555231	Neutrophil M_Y upregulated		Thbs1	-1.64727	Neutrophil M_Y downregulated
Snrpd2	0.637381	Neutrophil O_Y upregulated		Gm37168	-1.33026	Neutrophil O_Y downregulated										Casp7	0.554402	Neutrophil M_Y upregulated		Igfbp6	-1.65	Neutrophil M_Y downregulated
Atg4a	0.637208	Neutrophil O_Y upregulated		5430425K12Rik	-1.33037	Neutrophil O_Y downregulated										Med8	0.554274	Neutrophil M_Y upregulated		Ankrd37	-1.67218	Neutrophil M_Y downregulated
Gltp	0.636798	Neutrophil O_Y upregulated		Isy1	-1.3381	Neutrophil O_Y downregulated										Snrpg	0.55425	Neutrophil M_Y upregulated		Clec4n	-1.67851	Neutrophil M_Y downregulated
Tanc1	0.635678	Neutrophil O_Y upregulated		Gm57200	-1.33865	Neutrophil O_Y downregulated										Mcrs1	0.554193	Neutrophil M_Y upregulated		Igfbp5	-1.77378	Neutrophil M_Y downregulated
Bet1	0.63419	Neutrophil O_Y upregulated		Fosb	-1.34312	Neutrophil O_Y downregulated										Mov10	0.553742	Neutrophil M_Y upregulated		Tgm2	-1.84411	Neutrophil M_Y downregulated
Hrh2	0.633923	Neutrophil O_Y upregulated		Cd80	-1.3544	Neutrophil O_Y downregulated										Cmtm7	0.553676	Neutrophil M_Y upregulated		Cxcl3	-1.88081	Neutrophil M_Y downregulated
Romo1	0.632897	Neutrophil O_Y upregulated		Gm34455	-1.35791	Neutrophil O_Y downregulated										Arap2	0.55363	Neutrophil M_Y upregulated		Gpr35	-1.90737	Neutrophil M_Y downregulated
Mrps9	0.631891	Neutrophil O_Y upregulated		Tgm3	-1.37573	Neutrophil O_Y downregulated										Uqcc5	0.552892	Neutrophil M_Y upregulated		Mgp	-2.02459	Neutrophil M_Y downregulated
Glmp	0.631562	Neutrophil O_Y upregulated		Isg15	-1.37647	Neutrophil O_Y downregulated										Mrps21	0.550439	Neutrophil M_Y upregulated		Fn1	-2.06382	Neutrophil M_Y downregulated
Anapc1	0.631562	Neutrophil O_Y upregulated		Pdxk	-1.37788	Neutrophil O_Y downregulated										Trim33	0.549396	Neutrophil M_Y upregulated		Aspn	-2.103	Neutrophil M_Y downregulated
Aatk	0.631562	Neutrophil O_Y upregulated		Klf4	-1.38879	Neutrophil O_Y downregulated										Fam117a	0.549357	Neutrophil M_Y upregulated		Col1a1	-2.11234	Neutrophil M_Y downregulated
Cep128	0.631083	Neutrophil O_Y upregulated		Fut2	-1.39463	Neutrophil O_Y downregulated										Itih5	0.548913	Neutrophil M_Y upregulated		Ly6d	-2.16352	Neutrophil M_Y downregulated
Rpl14	0.63096	Neutrophil O_Y upregulated		Basp1	-1.42231	Neutrophil O_Y downregulated										Tuba4a	0.548676	Neutrophil M_Y upregulated		Dcn	-2.18845	Neutrophil M_Y downregulated
Rps26	0.630541	Neutrophil O_Y upregulated		Cxcl3	-1.42675	Neutrophil O_Y downregulated										Dtymk	0.548009	Neutrophil M_Y upregulated		Lum	-2.40908	Neutrophil M_Y downregulated
Taf1b	0.630034	Neutrophil O_Y upregulated		Eml1	-1.50162	Neutrophil O_Y downregulated										Erg	0.547917	Neutrophil M_Y upregulated		Bach2	-2.58066	Neutrophil M_Y downregulated
Fundc1	0.629893	Neutrophil O_Y upregulated		Gpr35	-1.50757	Neutrophil O_Y downregulated										Fbxo9	0.547876	Neutrophil M_Y upregulated		Chad	-2.68354	Neutrophil M_Y downregulated
Cops9	0.629636	Neutrophil O_Y upregulated		Gm47719	-1.50895	Neutrophil O_Y downregulated										Msmo1	0.547802	Neutrophil M_Y upregulated		Sdc4	-2.77647	Neutrophil M_Y downregulated
ENSMUSG00000095041	0.62927	Neutrophil O_Y upregulated		Pid1	-1.51958	Neutrophil O_Y downregulated										Mlec	0.547735	Neutrophil M_Y upregulated		Iglc1	-2.79434	Neutrophil M_Y downregulated
Kxd1	0.628683	Neutrophil O_Y upregulated		Lmna	-1.55286	Neutrophil O_Y downregulated										Junos	0.547691	Neutrophil M_Y upregulated		Ebf1	-2.97844	Neutrophil M_Y downregulated
Tmem63a	0.6284	Neutrophil O_Y upregulated		Gpx3	-1.59083	Neutrophil O_Y downregulated										Camk2g	0.547075	Neutrophil M_Y upregulated		Comp	-3.02863	Neutrophil M_Y downregulated
Gm56655	0.62781	Neutrophil O_Y upregulated		Bcl2a1b	-1.59534	Neutrophil O_Y downregulated										Utp11	0.546878	Neutrophil M_Y upregulated		Col3a1	-3.06242	Neutrophil M_Y downregulated
Smim8	0.62713	Neutrophil O_Y upregulated		H2-Eb1	-1.64695	Neutrophil O_Y downregulated										Mad1l1	0.5466	Neutrophil M_Y upregulated		Col1a2	-3.18365	Neutrophil M_Y downregulated
Rps23	0.626883	Neutrophil O_Y upregulated		Clec4n	-1.67829	Neutrophil O_Y downregulated										Fhip1b	0.545093	Neutrophil M_Y upregulated		Serpinh1	-3.30841	Neutrophil M_Y downregulated
Elof1	0.626741	Neutrophil O_Y upregulated		Bcl2a1d	-1.76639	Neutrophil O_Y downregulated										Tmx4	0.544789	Neutrophil M_Y upregulated		Vpreb3	-3.4037	Neutrophil M_Y downregulated
Pnp	0.626532	Neutrophil O_Y upregulated		Aspn	-1.81398	Neutrophil O_Y downregulated										Hsd17b12	0.544684	Neutrophil M_Y upregulated		Sparc	-3.54607	Neutrophil M_Y downregulated
Qars	0.626071	Neutrophil O_Y upregulated		Krt81	-1.81556	Neutrophil O_Y downregulated										Parp8	0.544623	Neutrophil M_Y upregulated		Snorc	-3.54876	Neutrophil M_Y downregulated
Ccdc47	0.625478	Neutrophil O_Y upregulated		Ptgs2os2	-1.82512	Neutrophil O_Y downregulated										Myadm	0.543585	Neutrophil M_Y upregulated		Hapln1	-4.23485	Neutrophil M_Y downregulated
Cyren	0.625389	Neutrophil O_Y upregulated		Lekr1	-1.88676	Neutrophil O_Y downregulated										Pfdn1	0.542511	Neutrophil M_Y upregulated		Col9a2	-4.50406	Neutrophil M_Y downregulated
Agpat2	0.62526	Neutrophil O_Y upregulated		Tgm2	-1.9359	Neutrophil O_Y downregulated										Gm56655	0.541357	Neutrophil M_Y upregulated		Col11a1	-5.02005	Neutrophil M_Y downregulated
Rpn2	0.625051	Neutrophil O_Y upregulated		Fn1	-1.98367	Neutrophil O_Y downregulated										Sh3bp1	0.540889	Neutrophil M_Y upregulated		Col2a1	-5.67859	Neutrophil M_Y downregulated
Bbs9	0.624551	Neutrophil O_Y upregulated		Reps2	-2.11338	Neutrophil O_Y downregulated										Tom1	0.540803	Neutrophil M_Y upregulated		Col10a1	-6.28205	Neutrophil M_Y downregulated
Cebpzos	0.623995	Neutrophil O_Y upregulated		Id3	-2.13281	Neutrophil O_Y downregulated										Ndufb3	0.540067	Neutrophil M_Y upregulated		Col9a1	-8.10283	Neutrophil M_Y downregulated
Rxrb	0.62353	Neutrophil O_Y upregulated		Ly6d	-2.1498	Neutrophil O_Y downregulated										Trappc2l	0.5394	Neutrophil M_Y upregulated
Ccna2	0.623204	Neutrophil O_Y upregulated		Thbs1	-2.20361	Neutrophil O_Y downregulated										Rps17	0.539198	Neutrophil M_Y upregulated
Ltbr	0.622735	Neutrophil O_Y upregulated		Bach2	-2.26128	Neutrophil O_Y downregulated										Purg	0.538534	Neutrophil M_Y upregulated
Racgap1	0.622735	Neutrophil O_Y upregulated		Timp3	-2.72423	Neutrophil O_Y downregulated										Rhou	0.538464	Neutrophil M_Y upregulated
C2cd5	0.62262	Neutrophil O_Y upregulated		Col1a1	-3.12696	Neutrophil O_Y downregulated										Ppp2cb	0.53827	Neutrophil M_Y upregulated
Klhl12	0.622408	Neutrophil O_Y upregulated		Sdc4	-3.17418	Neutrophil O_Y downregulated										Cops6	0.537418	Neutrophil M_Y upregulated
Sptbn1	0.622318	Neutrophil O_Y upregulated		Ebf1	-3.21044	Neutrophil O_Y downregulated										Mlx	0.53719	Neutrophil M_Y upregulated
Rps25	0.621532	Neutrophil O_Y upregulated		Prg4	-3.22564	Neutrophil O_Y downregulated										Aurkaip1	0.537057	Neutrophil M_Y upregulated
Elp5	0.619574	Neutrophil O_Y upregulated		Igfbp5	-3.24188	Neutrophil O_Y downregulated										Tbrg1	0.535466	Neutrophil M_Y upregulated
Commd3	0.619567	Neutrophil O_Y upregulated		Vpreb3	-3.63386	Neutrophil O_Y downregulated										Sars	0.53529	Neutrophil M_Y upregulated
Stradb	0.617756	Neutrophil O_Y upregulated		Mgp	-3.63475	Neutrophil O_Y downregulated										Rpl37a	0.535082	Neutrophil M_Y upregulated
Ndufs3	0.617284	Neutrophil O_Y upregulated		Lum	-3.82565	Neutrophil O_Y downregulated										Ceacam10	0.534778	Neutrophil M_Y upregulated
Prkab1	0.61722	Neutrophil O_Y upregulated		Dcn	-3.93759	Neutrophil O_Y downregulated										Itgb3	0.533785	Neutrophil M_Y upregulated
Pin4	0.617099	Neutrophil O_Y upregulated		Col3a1	-3.95485	Neutrophil O_Y downregulated										Cd55	0.533726	Neutrophil M_Y upregulated
Ncln	0.616314	Neutrophil O_Y upregulated		Chad	-4.22564	Neutrophil O_Y downregulated										Osm	0.533711	Neutrophil M_Y upregulated
Sipa1	0.615971	Neutrophil O_Y upregulated		Serpinh1	-4.38754	Neutrophil O_Y downregulated										0610010K14Rik	0.532611	Neutrophil M_Y upregulated
Rps21	0.615506	Neutrophil O_Y upregulated		Col1a2	-4.42372	Neutrophil O_Y downregulated										Dipk1a	0.531867	Neutrophil M_Y upregulated
Prkd2	0.615047	Neutrophil O_Y upregulated		Comp	-4.54648	Neutrophil O_Y downregulated										Hexa	0.531031	Neutrophil M_Y upregulated
Lpcat1	0.614833	Neutrophil O_Y upregulated		Col9a2	-5.04616	Neutrophil O_Y downregulated										Gpc1	0.530001	Neutrophil M_Y upregulated
Samm50	0.614813	Neutrophil O_Y upregulated		Sparc	-5.54029	Neutrophil O_Y downregulated										Uqcrb	0.529851	Neutrophil M_Y upregulated
Apobec3	0.61331	Neutrophil O_Y upregulated		Col10a1	-5.65423	Neutrophil O_Y downregulated										Cep128	0.529645	Neutrophil M_Y upregulated
Fbxo9	0.612524	Neutrophil O_Y upregulated		Col11a1	-6.67763	Neutrophil O_Y downregulated										Ndufs5	0.529031	Neutrophil M_Y upregulated
Ckap4	0.611929	Neutrophil O_Y upregulated		Hapln1	-7.36191	Neutrophil O_Y downregulated										Shc1	0.528164	Neutrophil M_Y upregulated
Anapc5	0.611903	Neutrophil O_Y upregulated		Snorc	-7.96533	Neutrophil O_Y downregulated										Vkorc1l1	0.528032	Neutrophil M_Y upregulated
Vps26b	0.611486	Neutrophil O_Y upregulated		Col9a1	-8.05996	Neutrophil O_Y downregulated										Gpr160	0.52784	Neutrophil M_Y upregulated
Ndufb5	0.611163	Neutrophil O_Y upregulated		Col2a1	-8.68012	Neutrophil O_Y downregulated										Comtd1	0.527538	Neutrophil M_Y upregulated
Atp5mpl	0.611099	Neutrophil O_Y upregulated														Hmbox1	0.527108	Neutrophil M_Y upregulated
H2ac4	0.610722	Neutrophil O_Y upregulated														Cdca7	0.526758	Neutrophil M_Y upregulated
Hgf	0.609888	Neutrophil O_Y upregulated														Nt5c3	0.52635	Neutrophil M_Y upregulated
Lin28a	0.60937	Neutrophil O_Y upregulated														Tmem40	0.52621	Neutrophil M_Y upregulated
Ctsc	0.608908	Neutrophil O_Y upregulated														Rrm2	0.526062	Neutrophil M_Y upregulated
Anapc13	0.608685	Neutrophil O_Y upregulated														Gm1604a	0.525973	Neutrophil M_Y upregulated
Khk	0.607931	Neutrophil O_Y upregulated														Mrpl18	0.525805	Neutrophil M_Y upregulated
Uqcr10	0.60773	Neutrophil O_Y upregulated														Nxn	0.524237	Neutrophil M_Y upregulated
Gyg	0.6074	Neutrophil O_Y upregulated														mt-Nd1	0.523892	Neutrophil M_Y upregulated
Tmem19	0.607004	Neutrophil O_Y upregulated														Pam	0.523668	Neutrophil M_Y upregulated
Galnt2	0.606615	Neutrophil O_Y upregulated														Srd5a3	0.523368	Neutrophil M_Y upregulated
Emc8	0.606059	Neutrophil O_Y upregulated														Gm34680	0.523275	Neutrophil M_Y upregulated
Man1c1	0.605694	Neutrophil O_Y upregulated														Hjurp	0.52282	Neutrophil M_Y upregulated
Il4ra	0.604581	Neutrophil O_Y upregulated														Zdhhc9	0.522794	Neutrophil M_Y upregulated
Rpl11	0.604352	Neutrophil O_Y upregulated														Tmem216	0.522572	Neutrophil M_Y upregulated
Arhgef1	0.603955	Neutrophil O_Y upregulated														Rgs14	0.522425	Neutrophil M_Y upregulated
Mrps16	0.603365	Neutrophil O_Y upregulated														Znhit1	0.521667	Neutrophil M_Y upregulated
Glrx2	0.603184	Neutrophil O_Y upregulated														Nfu1	0.521343	Neutrophil M_Y upregulated
Mrpl51	0.60315	Neutrophil O_Y upregulated														Plcb2	0.520513	Neutrophil M_Y upregulated
S1pr4	0.603024	Neutrophil O_Y upregulated														Bin2	0.520169	Neutrophil M_Y upregulated
Rps2	0.60276	Neutrophil O_Y upregulated														Ly6c2	0.520063	Neutrophil M_Y upregulated
Lysmd4	0.602192	Neutrophil O_Y upregulated														Lin28a	0.519889	Neutrophil M_Y upregulated
Cct8	0.602026	Neutrophil O_Y upregulated														Cenpf	0.519536	Neutrophil M_Y upregulated
Rpl37a	0.601993	Neutrophil O_Y upregulated														Kcnab2	0.519328	Neutrophil M_Y upregulated
Rfc2	0.601814	Neutrophil O_Y upregulated														Ap2a2	0.518411	Neutrophil M_Y upregulated
Ints9	0.601814	Neutrophil O_Y upregulated														Osbpl2	0.517911	Neutrophil M_Y upregulated
Sec61g	0.60111	Neutrophil O_Y upregulated														Limk2	0.517567	Neutrophil M_Y upregulated
Dap	0.600843	Neutrophil O_Y upregulated														Gm30963	0.517407	Neutrophil M_Y upregulated
Spn	0.600825	Neutrophil O_Y upregulated														Ddi2	0.516672	Neutrophil M_Y upregulated
Rpl26	0.599683	Neutrophil O_Y upregulated														Pycard	0.516093	Neutrophil M_Y upregulated
Gpatch11	0.599481	Neutrophil O_Y upregulated														Armc3	0.515753	Neutrophil M_Y upregulated
Gm46367	0.599461	Neutrophil O_Y upregulated														Ltb4r1	0.515433	Neutrophil M_Y upregulated
Chil3	0.598644	Neutrophil O_Y upregulated														Ubxn6	0.514722	Neutrophil M_Y upregulated
Dlgap5	0.598494	Neutrophil O_Y upregulated														Sntb1	0.513996	Neutrophil M_Y upregulated
1600014C10Rik	0.598407	Neutrophil O_Y upregulated														Rbck1	0.513863	Neutrophil M_Y upregulated
Copg2	0.598038	Neutrophil O_Y upregulated														Cenpx	0.513532	Neutrophil M_Y upregulated
Cetn2	0.597997	Neutrophil O_Y upregulated														Rpe	0.513395	Neutrophil M_Y upregulated
Gm30716	0.597138	Neutrophil O_Y upregulated														S1pr4	0.512854	Neutrophil M_Y upregulated
Eif3c	0.596904	Neutrophil O_Y upregulated														Pik3r6	0.51262	Neutrophil M_Y upregulated
Fut8	0.596664	Neutrophil O_Y upregulated														Ndufa12	0.51203	Neutrophil M_Y upregulated
Cuedc2	0.594965	Neutrophil O_Y upregulated														Cox20	0.511983	Neutrophil M_Y upregulated
Camk2g	0.594656	Neutrophil O_Y upregulated														Ndufb6	0.510565	Neutrophil M_Y upregulated
Nlrx1	0.594201	Neutrophil O_Y upregulated														Megf9	0.509952	Neutrophil M_Y upregulated
Asah1	0.594064	Neutrophil O_Y upregulated														E2f3	0.509492	Neutrophil M_Y upregulated
Bub3	0.593679	Neutrophil O_Y upregulated														Lmo2	0.509296	Neutrophil M_Y upregulated
Mtor	0.593427	Neutrophil O_Y upregulated														Phkb	0.509168	Neutrophil M_Y upregulated
Oprm1	0.5931	Neutrophil O_Y upregulated														Cbx3	0.509138	Neutrophil M_Y upregulated
Idi1	0.592881	Neutrophil O_Y upregulated														Bak1	0.509065	Neutrophil M_Y upregulated
Tmem205	0.592477	Neutrophil O_Y upregulated														Ptgs1	0.508728	Neutrophil M_Y upregulated
Flot2	0.590097	Neutrophil O_Y upregulated														Apmap	0.508691	Neutrophil M_Y upregulated
Anp32e	0.590071	Neutrophil O_Y upregulated														Trappc6a	0.508187	Neutrophil M_Y upregulated
G6pdx	0.589804	Neutrophil O_Y upregulated														Mrps9	0.507651	Neutrophil M_Y upregulated
Commd7	0.588693	Neutrophil O_Y upregulated														Pi16	0.507107	Neutrophil M_Y upregulated
Xpc	0.588474	Neutrophil O_Y upregulated														Abhd5	0.506508	Neutrophil M_Y upregulated
C1d	0.588077	Neutrophil O_Y upregulated														Ndufa5	0.506209	Neutrophil M_Y upregulated
Get4	0.587935	Neutrophil O_Y upregulated														Srp19	0.506108	Neutrophil M_Y upregulated
Mapk13	0.587326	Neutrophil O_Y upregulated														Hmgn2	0.505053	Neutrophil M_Y upregulated
Psmd9	0.586482	Neutrophil O_Y upregulated														Tbcb	0.504513	Neutrophil M_Y upregulated
Gpr160	0.586343	Neutrophil O_Y upregulated														Fkbp2	0.504475	Neutrophil M_Y upregulated
Pigbos1	0.58625	Neutrophil O_Y upregulated														Tob1	0.503446	Neutrophil M_Y upregulated
Wipi1	0.586158	Neutrophil O_Y upregulated														Ppp3r1	0.502967	Neutrophil M_Y upregulated
Fabp5	0.585937	Neutrophil O_Y upregulated														Kif13b	0.502339	Neutrophil M_Y upregulated
Mov10	0.585914	Neutrophil O_Y upregulated														Phf14	0.502327	Neutrophil M_Y upregulated
Szt2	0.585879	Neutrophil O_Y upregulated														Adap1	0.502301	Neutrophil M_Y upregulated
Cox6c	0.58508	Neutrophil O_Y upregulated														Etfb	0.50185	Neutrophil M_Y upregulated
Svip	0.58422	Neutrophil O_Y upregulated														Rasgrp2	0.500888	Neutrophil M_Y upregulated
Tnfaip6	0.584123	Neutrophil O_Y upregulated														Uqcr10	0.500662	Neutrophil M_Y upregulated
Ethe1	0.584003	Neutrophil O_Y upregulated														Aacs	0.500638	Neutrophil M_Y upregulated
Tnnt1	0.583652	Neutrophil O_Y upregulated														Ube2q2	0.499167	Neutrophil M_Y upregulated
Sfxn1	0.583475	Neutrophil O_Y upregulated														Eef1g	0.498998	Neutrophil M_Y upregulated
Dnmt1	0.583377	Neutrophil O_Y upregulated														Ints12	0.498895	Neutrophil M_Y upregulated
Chchd3	0.583285	Neutrophil O_Y upregulated														Hps3	0.498515	Neutrophil M_Y upregulated
Atpif1	0.583067	Neutrophil O_Y upregulated														Srgap2	0.498388	Neutrophil M_Y upregulated
Rgs14	0.581637	Neutrophil O_Y upregulated														Ankrd28	0.498356	Neutrophil M_Y upregulated
Anxa7	0.581517	Neutrophil O_Y upregulated														Mrpl30	0.497409	Neutrophil M_Y upregulated
Ahsa1	0.581267	Neutrophil O_Y upregulated														Cyc1	0.497283	Neutrophil M_Y upregulated
Rps6ka1	0.581043	Neutrophil O_Y upregulated														Incenp	0.496603	Neutrophil M_Y upregulated
Cmas	0.580991	Neutrophil O_Y upregulated														Scaf4	0.495962	Neutrophil M_Y upregulated
Dipk1a	0.580607	Neutrophil O_Y upregulated														Ola1	0.495941	Neutrophil M_Y upregulated
Polr2b	0.580281	Neutrophil O_Y upregulated														Mvb12b	0.495603	Neutrophil M_Y upregulated
Tbc1d2	0.580036	Neutrophil O_Y upregulated														Stmn1	0.495253	Neutrophil M_Y upregulated
Gm16337	0.579738	Neutrophil O_Y upregulated														Stk16	0.494897	Neutrophil M_Y upregulated
Trappc14	0.579522	Neutrophil O_Y upregulated														Sgk1	0.494829	Neutrophil M_Y upregulated
Cyb5r1	0.579282	Neutrophil O_Y upregulated														Slc44a2	0.49482	Neutrophil M_Y upregulated
Rps7	0.579246	Neutrophil O_Y upregulated														Syngr2	0.494663	Neutrophil M_Y upregulated
Psmd2	0.578858	Neutrophil O_Y upregulated														Tsc22d2	0.494599	Neutrophil M_Y upregulated
Polr2f	0.578562	Neutrophil O_Y upregulated														Mfsd10	0.493767	Neutrophil M_Y upregulated
Camk2d	0.577661	Neutrophil O_Y upregulated														Ndufc2	0.492988	Neutrophil M_Y upregulated
Slc35d2	0.577661	Neutrophil O_Y upregulated														Kif21b	0.492467	Neutrophil M_Y upregulated
Gab3	0.577495	Neutrophil O_Y upregulated														S100a8	0.492061	Neutrophil M_Y upregulated
Rps8	0.57695	Neutrophil O_Y upregulated														Polr2g	0.49202	Neutrophil M_Y upregulated
Ino80c	0.576626	Neutrophil O_Y upregulated														Plac8	0.491944	Neutrophil M_Y upregulated
Stoml2	0.576009	Neutrophil O_Y upregulated														Orm1	0.491634	Neutrophil M_Y upregulated
Tstd2	0.574308	Neutrophil O_Y upregulated														Rae1	0.491497	Neutrophil M_Y upregulated
Clec12a	0.574283	Neutrophil O_Y upregulated														Klhl12	0.490735	Neutrophil M_Y upregulated
Lamtor4	0.573924	Neutrophil O_Y upregulated														Ctdsp1	0.490154	Neutrophil M_Y upregulated
Nqo2	0.572424	Neutrophil O_Y upregulated														Chil3	0.489877	Neutrophil M_Y upregulated
Topbp1	0.572153	Neutrophil O_Y upregulated														Cyb5a	0.48956	Neutrophil M_Y upregulated
Rpl35a	0.57164	Neutrophil O_Y upregulated														Ceacam1	0.489492	Neutrophil M_Y upregulated
Capn1	0.570352	Neutrophil O_Y upregulated														Ctdspl	0.487984	Neutrophil M_Y upregulated
Snrpe	0.570322	Neutrophil O_Y upregulated														Fto	0.487107	Neutrophil M_Y upregulated
Tubb5	0.570203	Neutrophil O_Y upregulated														Gatad1	0.486931	Neutrophil M_Y upregulated
9930111J21Rik2	0.569393	Neutrophil O_Y upregulated														Zc3h4	0.486499	Neutrophil M_Y upregulated
Cs	0.567796	Neutrophil O_Y upregulated														Xpa	0.486348	Neutrophil M_Y upregulated
Pigb	0.567632	Neutrophil O_Y upregulated														Rpn2	0.486038	Neutrophil M_Y upregulated
Man2a1	0.567368	Neutrophil O_Y upregulated														Adpgk	0.485774	Neutrophil M_Y upregulated
Arhgap19	0.566409	Neutrophil O_Y upregulated														Bub3	0.485631	Neutrophil M_Y upregulated
Frmd8	0.565641	Neutrophil O_Y upregulated														Cox16	0.485584	Neutrophil M_Y upregulated
Dab2ip	0.56491	Neutrophil O_Y upregulated														Atp5j	0.485162	Neutrophil M_Y upregulated
Ube2c	0.564453	Neutrophil O_Y upregulated														Mrps16	0.484579	Neutrophil M_Y upregulated
Eif3m	0.564367	Neutrophil O_Y upregulated														Mrtfa	0.483818	Neutrophil M_Y upregulated
Ptpa	0.563759	Neutrophil O_Y upregulated														Fry	0.48179	Neutrophil M_Y upregulated
Aff2	0.56307	Neutrophil O_Y upregulated														Xbp1	0.481025	Neutrophil M_Y upregulated
Trim41	0.561674	Neutrophil O_Y upregulated														Septin9	0.481014	Neutrophil M_Y upregulated
Banf1	0.561076	Neutrophil O_Y upregulated														Rgl2	0.48076	Neutrophil M_Y upregulated
Galns	0.560823	Neutrophil O_Y upregulated														G6pdx	0.480492	Neutrophil M_Y upregulated
Dcp2	0.560493	Neutrophil O_Y upregulated														Atosb	0.480477	Neutrophil M_Y upregulated
Pip4k2b	0.560099	Neutrophil O_Y upregulated														Snrpd2	0.480375	Neutrophil M_Y upregulated
Galnt1	0.559939	Neutrophil O_Y upregulated														C2cd5	0.480375	Neutrophil M_Y upregulated
Eif3e	0.559696	Neutrophil O_Y upregulated														Dpy30	0.480004	Neutrophil M_Y upregulated
Lactb	0.559661	Neutrophil O_Y upregulated														Spn	0.47967	Neutrophil M_Y upregulated
Vps41	0.559504	Neutrophil O_Y upregulated														Psmc5	0.479437	Neutrophil M_Y upregulated
Cdkn2aipnl	0.558495	Neutrophil O_Y upregulated														Slc39a11	0.47934	Neutrophil M_Y upregulated
Rpl4	0.55849	Neutrophil O_Y upregulated														Hhex	0.478751	Neutrophil M_Y upregulated
Ccdc115	0.558313	Neutrophil O_Y upregulated														Rps18	0.47848	Neutrophil M_Y upregulated
Tbc1d9b	0.558248	Neutrophil O_Y upregulated														Specc1	0.478274	Neutrophil M_Y upregulated
Ppia	0.557933	Neutrophil O_Y upregulated														Kat6b	0.477919	Neutrophil M_Y upregulated
Map3k9	0.557774	Neutrophil O_Y upregulated														Klhl9	0.477888	Neutrophil M_Y upregulated
Plod3	0.557774	Neutrophil O_Y upregulated														Tnfrsf21	0.477045	Neutrophil M_Y upregulated
Rpl15	0.5575	Neutrophil O_Y upregulated														Pabpc1l	0.476933	Neutrophil M_Y upregulated
Zdhhc3	0.557253	Neutrophil O_Y upregulated														Pet100	0.475435	Neutrophil M_Y upregulated
AI662270	0.55696	Neutrophil O_Y upregulated														Cks1b	0.474747	Neutrophil M_Y upregulated
Pik3r6	0.556727	Neutrophil O_Y upregulated														Klf2	0.474731	Neutrophil M_Y upregulated
Arap2	0.556563	Neutrophil O_Y upregulated														Stat1	0.474365	Neutrophil M_Y upregulated
Polr2g	0.556218	Neutrophil O_Y upregulated														Unc13d	0.47377	Neutrophil M_Y upregulated
Cuta	0.556162	Neutrophil O_Y upregulated														Zcchc17	0.472794	Neutrophil M_Y upregulated
Eif3k	0.556122	Neutrophil O_Y upregulated														Fbxo34	0.472315	Neutrophil M_Y upregulated
Entpd7	0.555718	Neutrophil O_Y upregulated														Cdc14a	0.470918	Neutrophil M_Y upregulated
Acvrl1	0.55548	Neutrophil O_Y upregulated														Lyz2	0.470727	Neutrophil M_Y upregulated
Eif3f	0.555185	Neutrophil O_Y upregulated														Glp2r	0.46994	Neutrophil M_Y upregulated
Asb7	0.554603	Neutrophil O_Y upregulated														Blmh	0.469869	Neutrophil M_Y upregulated
Emc10	0.554535	Neutrophil O_Y upregulated														Hsp90ab1	0.469467	Neutrophil M_Y upregulated
Ndufab1	0.553835	Neutrophil O_Y upregulated														Htatip2	0.4689	Neutrophil M_Y upregulated
Adcy7	0.553664	Neutrophil O_Y upregulated														Ccno	0.468501	Neutrophil M_Y upregulated
Nusap1	0.553286	Neutrophil O_Y upregulated														Casp1	0.468293	Neutrophil M_Y upregulated
Heatr5b	0.551299	Neutrophil O_Y upregulated														Ppp1r35	0.467201	Neutrophil M_Y upregulated
Glp2r	0.551239	Neutrophil O_Y upregulated														Ptpn18	0.467037	Neutrophil M_Y upregulated
S100a6	0.550884	Neutrophil O_Y upregulated														Paxx	0.466487	Neutrophil M_Y upregulated
Upp1	0.549826	Neutrophil O_Y upregulated														Rpl41	0.466182	Neutrophil M_Y upregulated
Rps10	0.549336	Neutrophil O_Y upregulated														Cox6c	0.465924	Neutrophil M_Y upregulated
Syngr2	0.548775	Neutrophil O_Y upregulated														Lsm5	0.465893	Neutrophil M_Y upregulated
Psmc5	0.548572	Neutrophil O_Y upregulated														Pin4	0.465803	Neutrophil M_Y upregulated
Fmc1	0.548168	Neutrophil O_Y upregulated														Nsmce1	0.465751	Neutrophil M_Y upregulated
Pde2a	0.54728	Neutrophil O_Y upregulated														Lta4h	0.465727	Neutrophil M_Y upregulated
Psmd3	0.547266	Neutrophil O_Y upregulated														Rpl22	0.46531	Neutrophil M_Y upregulated
Snapc5	0.546574	Neutrophil O_Y upregulated														Cdkn2aipnl	0.464184	Neutrophil M_Y upregulated
Birc5	0.546446	Neutrophil O_Y upregulated														Mapk3	0.464116	Neutrophil M_Y upregulated
Cmc2	0.546267	Neutrophil O_Y upregulated														Klhl6	0.463573	Neutrophil M_Y upregulated
Limk2	0.546111	Neutrophil O_Y upregulated														Arrdc1	0.463298	Neutrophil M_Y upregulated
Tmem230	0.545718	Neutrophil O_Y upregulated														Dym	0.463252	Neutrophil M_Y upregulated
Ndufv1	0.544645	Neutrophil O_Y upregulated														Aprt	0.463081	Neutrophil M_Y upregulated
Fkbp2	0.543785	Neutrophil O_Y upregulated														Ube2l6	0.46283	Neutrophil M_Y upregulated
Plac8	0.54365	Neutrophil O_Y upregulated														Efcab14	0.462803	Neutrophil M_Y upregulated
Hibch	0.543417	Neutrophil O_Y upregulated														Aip	0.462176	Neutrophil M_Y upregulated
S100a13	0.542598	Neutrophil O_Y upregulated														Ppia	0.461701	Neutrophil M_Y upregulated
Ptbp1	0.541417	Neutrophil O_Y upregulated														Tmpo	0.461254	Neutrophil M_Y upregulated
2610507I01Rik	0.541185	Neutrophil O_Y upregulated														Pde2a	0.460617	Neutrophil M_Y upregulated
Pde6d	0.54118	Neutrophil O_Y upregulated														Cib1	0.460322	Neutrophil M_Y upregulated
Faf1	0.540887	Neutrophil O_Y upregulated														Gm26797	0.459415	Neutrophil M_Y upregulated
Fkbp5	0.540028	Neutrophil O_Y upregulated														Sh3bgrl	0.458575	Neutrophil M_Y upregulated
Lsm1	0.539838	Neutrophil O_Y upregulated														Smurf1	0.457782	Neutrophil M_Y upregulated
Wdr89	0.53962	Neutrophil O_Y upregulated														mt-Nd5	0.457448	Neutrophil M_Y upregulated
Rps14	0.539116	Neutrophil O_Y upregulated														Wls	0.457358	Neutrophil M_Y upregulated
Ndufa4	0.538832	Neutrophil O_Y upregulated														Hagh	0.457187	Neutrophil M_Y upregulated
Tmx1	0.538805	Neutrophil O_Y upregulated														Dnajb9	0.455357	Neutrophil M_Y upregulated
Lbp	0.538039	Neutrophil O_Y upregulated														Racgap1	0.455357	Neutrophil M_Y upregulated
Ndufa6	0.537779	Neutrophil O_Y upregulated														Glrx2	0.454266	Neutrophil M_Y upregulated
Mmp25	0.536008	Neutrophil O_Y upregulated														Rpsa	0.452886	Neutrophil M_Y upregulated
Mtus1	0.535575	Neutrophil O_Y upregulated														Rnaseh2c	0.452827	Neutrophil M_Y upregulated
Psmd1	0.535326	Neutrophil O_Y upregulated														Cdipt	0.452797	Neutrophil M_Y upregulated
Rabif	0.534945	Neutrophil O_Y upregulated														Ppp1r42	0.452521	Neutrophil M_Y upregulated
Rpa1	0.533306	Neutrophil O_Y upregulated														Grk6	0.452377	Neutrophil M_Y upregulated
Hagh	0.533116	Neutrophil O_Y upregulated														Rogdi	0.451978	Neutrophil M_Y upregulated
Gdpd3	0.53291	Neutrophil O_Y upregulated														Cox5b	0.451919	Neutrophil M_Y upregulated
Myo5a	0.532712	Neutrophil O_Y upregulated														Smim11	0.450903	Neutrophil M_Y upregulated
Arhgap9	0.532344	Neutrophil O_Y upregulated														9830166K06Rik	0.45075	Neutrophil M_Y upregulated
Dpy30	0.531603	Neutrophil O_Y upregulated														Tesk2	0.4497	Neutrophil M_Y upregulated
Leprot	0.531464	Neutrophil O_Y upregulated														Macir	0.448656	Neutrophil M_Y upregulated
Tmem40	0.531374	Neutrophil O_Y upregulated														Nceh1	0.448527	Neutrophil M_Y upregulated
Cox16	0.531175	Neutrophil O_Y upregulated														Abhd10	0.447541	Neutrophil M_Y upregulated
Ctnnbl1	0.53101	Neutrophil O_Y upregulated														Pih1d1	0.446607	Neutrophil M_Y upregulated
Fcgr2b	0.531	Neutrophil O_Y upregulated														Tex261	0.446447	Neutrophil M_Y upregulated
Phf14	0.530681	Neutrophil O_Y upregulated														Eif3j1	0.44624	Neutrophil M_Y upregulated
Ppil1	0.530402	Neutrophil O_Y upregulated														B4galt3	0.445839	Neutrophil M_Y upregulated
Sptssa	0.530149	Neutrophil O_Y upregulated														Fam222b	0.445653	Neutrophil M_Y upregulated
Incenp	0.529917	Neutrophil O_Y upregulated														Scmh1	0.445131	Neutrophil M_Y upregulated
Ddx41	0.529759	Neutrophil O_Y upregulated														Rpl35a	0.444924	Neutrophil M_Y upregulated
Depdc1b	0.529552	Neutrophil O_Y upregulated														Ngp	0.444084	Neutrophil M_Y upregulated
Rps11	0.52946	Neutrophil O_Y upregulated														Sash3	0.444067	Neutrophil M_Y upregulated
Cd177	0.528954	Neutrophil O_Y upregulated														Gyg	0.444036	Neutrophil M_Y upregulated
Mad1l1	0.528063	Neutrophil O_Y upregulated														Hprt	0.443509	Neutrophil M_Y upregulated
Daam1	0.527493	Neutrophil O_Y upregulated														Sipa1	0.443087	Neutrophil M_Y upregulated
Ndufb3	0.527253	Neutrophil O_Y upregulated														Irf9	0.442388	Neutrophil M_Y upregulated
Ccdc34	0.526459	Neutrophil O_Y upregulated														Rnf166	0.441476	Neutrophil M_Y upregulated
Cyb5a	0.526445	Neutrophil O_Y upregulated														Zyg11b	0.440886	Neutrophil M_Y upregulated
Ap2a2	0.52642	Neutrophil O_Y upregulated														Usp22	0.440628	Neutrophil M_Y upregulated
Vamp5	0.525287	Neutrophil O_Y upregulated														Sp3os	0.440093	Neutrophil M_Y upregulated
Alox5ap	0.525275	Neutrophil O_Y upregulated														Rpl26	0.440029	Neutrophil M_Y upregulated
Rpl29	0.525077	Neutrophil O_Y upregulated														Gm10552	0.439344	Neutrophil M_Y upregulated
Trappc1	0.525023	Neutrophil O_Y upregulated														Mrpl41	0.439134	Neutrophil M_Y upregulated
Rplp0	0.524765	Neutrophil O_Y upregulated														Rap2b	0.438977	Neutrophil M_Y upregulated
Snhg8	0.52471	Neutrophil O_Y upregulated														Cdca3	0.438932	Neutrophil M_Y upregulated
Rbm17	0.524075	Neutrophil O_Y upregulated														Slfn4	0.43859	Neutrophil M_Y upregulated
Ndufb6	0.523812	Neutrophil O_Y upregulated														Ap2s1	0.438509	Neutrophil M_Y upregulated
Msantd3	0.523429	Neutrophil O_Y upregulated														Cyb5b	0.438146	Neutrophil M_Y upregulated
Ccdc88c	0.52334	Neutrophil O_Y upregulated														Anxa7	0.437976	Neutrophil M_Y upregulated
Snrpb2	0.523123	Neutrophil O_Y upregulated														Pld1	0.437801	Neutrophil M_Y upregulated
Rps3a1	0.522232	Neutrophil O_Y upregulated														Zkscan3	0.437785	Neutrophil M_Y upregulated
Cldn15	0.521835	Neutrophil O_Y upregulated														Faf1	0.437127	Neutrophil M_Y upregulated
Mgst2	0.521368	Neutrophil O_Y upregulated														Ndufab1	0.436743	Neutrophil M_Y upregulated
Abtb1	0.521248	Neutrophil O_Y upregulated														Psma5	0.436568	Neutrophil M_Y upregulated
Spg21	0.521205	Neutrophil O_Y upregulated														Abcc5	0.436136	Neutrophil M_Y upregulated
Htatip2	0.521187	Neutrophil O_Y upregulated														Wfdc21	0.435908	Neutrophil M_Y upregulated
A330040F15Rik	0.520894	Neutrophil O_Y upregulated														Ndufs6	0.435272	Neutrophil M_Y upregulated
Uqcc5	0.519807	Neutrophil O_Y upregulated														Spacdr	0.435036	Neutrophil M_Y upregulated
Ripk2	0.519153	Neutrophil O_Y upregulated														Ppm1m	0.434699	Neutrophil M_Y upregulated
Baz1a	0.519064	Neutrophil O_Y upregulated														Med10	0.433664	Neutrophil M_Y upregulated
Stx2	0.519022	Neutrophil O_Y upregulated														Phf23	0.433469	Neutrophil M_Y upregulated
Cdca8	0.518155	Neutrophil O_Y upregulated														Rps15	0.433336	Neutrophil M_Y upregulated
Srpk1	0.517654	Neutrophil O_Y upregulated														Tlk1	0.432925	Neutrophil M_Y upregulated
Ap2s1	0.517447	Neutrophil O_Y upregulated														Tspan5	0.432763	Neutrophil M_Y upregulated
Nsmce4a	0.517307	Neutrophil O_Y upregulated														Gucd1	0.432733	Neutrophil M_Y upregulated
Acly	0.517301	Neutrophil O_Y upregulated														Rps21	0.432638	Neutrophil M_Y upregulated
Rsl24d1	0.517229	Neutrophil O_Y upregulated														Rev1	0.432494	Neutrophil M_Y upregulated
Lrch4	0.516521	Neutrophil O_Y upregulated														C130026I21Rik	0.432114	Neutrophil M_Y upregulated
Add1	0.515954	Neutrophil O_Y upregulated														Gid8	0.431776	Neutrophil M_Y upregulated
Tmed9	0.515622	Neutrophil O_Y upregulated														Itgb2l	0.431562	Neutrophil M_Y upregulated
Prc1	0.515313	Neutrophil O_Y upregulated														Jpt1	0.431499	Neutrophil M_Y upregulated
Sh2b1	0.514301	Neutrophil O_Y upregulated														Sh3kbp1	0.431202	Neutrophil M_Y upregulated
Mlf2	0.51372	Neutrophil O_Y upregulated														Calr	0.431139	Neutrophil M_Y upregulated
Tesk2	0.513531	Neutrophil O_Y upregulated														Yipf1	0.431066	Neutrophil M_Y upregulated
Cdk2	0.511641	Neutrophil O_Y upregulated														H2ax	0.429336	Neutrophil M_Y upregulated
Rfc1	0.511512	Neutrophil O_Y upregulated														Traf7	0.429211	Neutrophil M_Y upregulated
Wls	0.511497	Neutrophil O_Y upregulated														Itpripl2	0.42909	Neutrophil M_Y upregulated
Cct7	0.511292	Neutrophil O_Y upregulated														Satb1	0.42897	Neutrophil M_Y upregulated
Hspa8	0.511171	Neutrophil O_Y upregulated														Sc5d	0.428455	Neutrophil M_Y upregulated
Eml2	0.510978	Neutrophil O_Y upregulated														Anxa1	0.428271	Neutrophil M_Y upregulated
Cox7b	0.510854	Neutrophil O_Y upregulated														Rpl12	0.428048	Neutrophil M_Y upregulated
Uqcrc1	0.510701	Neutrophil O_Y upregulated														Ralbp1	0.42801	Neutrophil M_Y upregulated
Pgd	0.510307	Neutrophil O_Y upregulated														Afg3l1	0.427783	Neutrophil M_Y upregulated
Atp5g2	0.509994	Neutrophil O_Y upregulated														Lsm1	0.427633	Neutrophil M_Y upregulated
Ap2a1	0.509905	Neutrophil O_Y upregulated														Mapk13	0.426609	Neutrophil M_Y upregulated
Lypla2	0.509433	Neutrophil O_Y upregulated														Klf6	0.425689	Neutrophil M_Y upregulated
Evi5	0.509421	Neutrophil O_Y upregulated														Atp5g2	0.425498	Neutrophil M_Y upregulated
Nfyb	0.508475	Neutrophil O_Y upregulated														Lars	0.424742	Neutrophil M_Y upregulated
Dctn1	0.508265	Neutrophil O_Y upregulated														Yipf3	0.424311	Neutrophil M_Y upregulated
Rbck1	0.507817	Neutrophil O_Y upregulated														Nhsl2	0.424252	Neutrophil M_Y upregulated
Rnf166	0.507754	Neutrophil O_Y upregulated														Abcc4	0.42385	Neutrophil M_Y upregulated
Atp2a2	0.507723	Neutrophil O_Y upregulated														Cox7c	0.423745	Neutrophil M_Y upregulated
Gm11808	0.507104	Neutrophil O_Y upregulated														Copz1	0.423255	Neutrophil M_Y upregulated
Mvb12b	0.507093	Neutrophil O_Y upregulated														Lypla2	0.423099	Neutrophil M_Y upregulated
Smim15	0.506986	Neutrophil O_Y upregulated														Ccdc88c	0.422967	Neutrophil M_Y upregulated
Mrps12	0.50608	Neutrophil O_Y upregulated														Birc5	0.422825	Neutrophil M_Y upregulated
Med8	0.505776	Neutrophil O_Y upregulated														Polr2j	0.422757	Neutrophil M_Y upregulated
Cdipt	0.505576	Neutrophil O_Y upregulated														Usp39	0.422164	Neutrophil M_Y upregulated
Cct6a	0.505453	Neutrophil O_Y upregulated														Gm5617	0.421376	Neutrophil M_Y upregulated
Hsp90ab1	0.505284	Neutrophil O_Y upregulated														Cdk19	0.421145	Neutrophil M_Y upregulated
Mcmbp	0.505275	Neutrophil O_Y upregulated														Cbx4	0.421098	Neutrophil M_Y upregulated
Pfkfb4	0.504868	Neutrophil O_Y upregulated														Gtpbp1	0.421077	Neutrophil M_Y upregulated
Chil5	0.504552	Neutrophil O_Y upregulated														Asah1	0.421001	Neutrophil M_Y upregulated
Rnpep	0.503839	Neutrophil O_Y upregulated														Kcnj2	0.420941	Neutrophil M_Y upregulated
AB124611	0.503382	Neutrophil O_Y upregulated														Pacs1	0.420753	Neutrophil M_Y upregulated
Tom1	0.503199	Neutrophil O_Y upregulated														Armc8	0.420571	Neutrophil M_Y upregulated
Tmsb10	0.503163	Neutrophil O_Y upregulated														Hlcs	0.420512	Neutrophil M_Y upregulated
Arrb2	0.502727	Neutrophil O_Y upregulated														Hsbp1	0.420452	Neutrophil M_Y upregulated
Rps6	0.502279	Neutrophil O_Y upregulated														Asnsd1	0.420231	Neutrophil M_Y upregulated
Cers5	0.502279	Neutrophil O_Y upregulated														Cep19	0.419809	Neutrophil M_Y upregulated
Gm29264	0.502279	Neutrophil O_Y upregulated														Tbc1d2	0.419806	Neutrophil M_Y upregulated
Atf6b	0.502279	Neutrophil O_Y upregulated														Hsd17b10	0.419001	Neutrophil M_Y upregulated
Tmem203	0.502279	Neutrophil O_Y upregulated														Tst	0.41822	Neutrophil M_Y upregulated
Psmc3	0.501363	Neutrophil O_Y upregulated														Rps6ka1	0.418021	Neutrophil M_Y upregulated
Emg1	0.500957	Neutrophil O_Y upregulated														Txndc17	0.418016	Neutrophil M_Y upregulated
Ankrd28	0.500304	Neutrophil O_Y upregulated														Atp2a3	0.417863	Neutrophil M_Y upregulated
Ncapd2	0.499856	Neutrophil O_Y upregulated														Slc40a1	0.417672	Neutrophil M_Y upregulated
Armc8	0.499539	Neutrophil O_Y upregulated														Atg5	0.417403	Neutrophil M_Y upregulated
Cct2	0.499505	Neutrophil O_Y upregulated														Tecr	0.417354	Neutrophil M_Y upregulated
Ccdc125	0.49894	Neutrophil O_Y upregulated														Rmnd5b	0.416694	Neutrophil M_Y upregulated
Nudt21	0.498667	Neutrophil O_Y upregulated														Rps15a	0.41668	Neutrophil M_Y upregulated
Lamtor2	0.498595	Neutrophil O_Y upregulated														Ndufs7	0.415745	Neutrophil M_Y upregulated
Cenpe	0.498332	Neutrophil O_Y upregulated														Ndufs2	0.415633	Neutrophil M_Y upregulated
Hps3	0.49831	Neutrophil O_Y upregulated														Snrpe	0.415558	Neutrophil M_Y upregulated
Prdx1	0.498029	Neutrophil O_Y upregulated														Vps13c	0.415184	Neutrophil M_Y upregulated
Mlx	0.497953	Neutrophil O_Y upregulated														Tpd52l2	0.414961	Neutrophil M_Y upregulated
Cops6	0.497691	Neutrophil O_Y upregulated														Serpinb6a	0.414763	Neutrophil M_Y upregulated
Aurkaip1	0.497377	Neutrophil O_Y upregulated														Far1	0.414155	Neutrophil M_Y upregulated
Qsox1	0.497239	Neutrophil O_Y upregulated														Pdk3	0.413972	Neutrophil M_Y upregulated
Gpr27	0.496481	Neutrophil O_Y upregulated														Tcirg1	0.413743	Neutrophil M_Y upregulated
Dhrs1	0.496184	Neutrophil O_Y upregulated														Fbxl17	0.413337	Neutrophil M_Y upregulated
Ndufs6	0.49551	Neutrophil O_Y upregulated														Coa3	0.412295	Neutrophil M_Y upregulated
Ndufs5	0.495304	Neutrophil O_Y upregulated														Sumo3	0.411922	Neutrophil M_Y upregulated
Hsd17b8	0.495143	Neutrophil O_Y upregulated														Epc1	0.411778	Neutrophil M_Y upregulated
Psmd10	0.494992	Neutrophil O_Y upregulated														Ilk	0.411435	Neutrophil M_Y upregulated
Mrtfa	0.494621	Neutrophil O_Y upregulated														Rpl22l1	0.411172	Neutrophil M_Y upregulated
Psmb9	0.493721	Neutrophil O_Y upregulated														Pak1ip1	0.410747	Neutrophil M_Y upregulated
Cnot8	0.493482	Neutrophil O_Y upregulated														Asb7	0.410643	Neutrophil M_Y upregulated
Myo1g	0.493455	Neutrophil O_Y upregulated														Commd1	0.409554	Neutrophil M_Y upregulated
Mrps17	0.493142	Neutrophil O_Y upregulated														Cystm1	0.409192	Neutrophil M_Y upregulated
Tsen34	0.492629	Neutrophil O_Y upregulated														Maf1	0.409116	Neutrophil M_Y upregulated
Tmem71	0.49262	Neutrophil O_Y upregulated														Stub1	0.408846	Neutrophil M_Y upregulated
Anapc16	0.492596	Neutrophil O_Y upregulated														Vps35l	0.4077	Neutrophil M_Y upregulated
Gfpt1	0.492006	Neutrophil O_Y upregulated														Sort1	0.407444	Neutrophil M_Y upregulated
Hjurp	0.491124	Neutrophil O_Y upregulated														Hnrnpll	0.407207	Neutrophil M_Y upregulated
Ssrp1	0.491039	Neutrophil O_Y upregulated														Atp8a1	0.407124	Neutrophil M_Y upregulated
Metap2	0.490944	Neutrophil O_Y upregulated														Xrcc4	0.405947	Neutrophil M_Y upregulated
Pfdn1	0.490829	Neutrophil O_Y upregulated														Aimp1	0.40551	Neutrophil M_Y upregulated
Ctdspl	0.490691	Neutrophil O_Y upregulated														Ctse	0.405482	Neutrophil M_Y upregulated
Spopl	0.490691	Neutrophil O_Y upregulated														Gfpt1	0.40543	Neutrophil M_Y upregulated
Rpl23	0.490265	Neutrophil O_Y upregulated														Aldh3b1	0.405253	Neutrophil M_Y upregulated
Aph1a	0.490177	Neutrophil O_Y upregulated														Parvg	0.40524	Neutrophil M_Y upregulated
Cbx3	0.490015	Neutrophil O_Y upregulated														Calcrl	0.404321	Neutrophil M_Y upregulated
Hvcn1	0.49	Neutrophil O_Y upregulated														Sptbn1	0.404273	Neutrophil M_Y upregulated
Mid1ip1	0.489963	Neutrophil O_Y upregulated														Tgfb1	0.403991	Neutrophil M_Y upregulated
Far1os	0.489859	Neutrophil O_Y upregulated														Ap1m1	0.403838	Neutrophil M_Y upregulated
Shc1	0.489706	Neutrophil O_Y upregulated														Rpl21	0.403672	Neutrophil M_Y upregulated
Sae1	0.489657	Neutrophil O_Y upregulated														Pglyrp1	0.403198	Neutrophil M_Y upregulated
Dad1	0.489127	Neutrophil O_Y upregulated														Emg1	0.402831	Neutrophil M_Y upregulated
Slc25a16	0.48856	Neutrophil O_Y upregulated														Mbnl3	0.402588	Neutrophil M_Y upregulated
Septin9	0.488512	Neutrophil O_Y upregulated														Suclg1	0.402271	Neutrophil M_Y upregulated
Ppp2cb	0.488434	Neutrophil O_Y upregulated														Gramd1b	0.402077	Neutrophil M_Y upregulated
Hint1	0.488422	Neutrophil O_Y upregulated														Psmd1	0.401987	Neutrophil M_Y upregulated
Rpl34	0.488107	Neutrophil O_Y upregulated														Cpne3	0.401822	Neutrophil M_Y upregulated
Pih1d1	0.487632	Neutrophil O_Y upregulated														Rsu1	0.401689	Neutrophil M_Y upregulated
Cenpx	0.487297	Neutrophil O_Y upregulated														Lmo4	0.40121	Neutrophil M_Y upregulated
Ccny	0.486896	Neutrophil O_Y upregulated														Exoc6b	0.400943	Neutrophil M_Y upregulated
Bax	0.486849	Neutrophil O_Y upregulated														Commd8	0.400937	Neutrophil M_Y upregulated
Entpd5	0.486849	Neutrophil O_Y upregulated														Mcrip1	0.400407	Neutrophil M_Y upregulated
Ddx39b	0.486208	Neutrophil O_Y upregulated														Nusap1	0.399647	Neutrophil M_Y upregulated
Aprt	0.486077	Neutrophil O_Y upregulated														Fkbp8	0.399382	Neutrophil M_Y upregulated
Cmtm7	0.486015	Neutrophil O_Y upregulated														Rbm17	0.399042	Neutrophil M_Y upregulated
Sf3b2	0.485673	Neutrophil O_Y upregulated														Lamtor2	0.398974	Neutrophil M_Y upregulated
Ncbp1	0.485589	Neutrophil O_Y upregulated														Arhgap9	0.398193	Neutrophil M_Y upregulated
Fam217b	0.485286	Neutrophil O_Y upregulated														Snx2	0.397325	Neutrophil M_Y upregulated
Mrps24	0.485138	Neutrophil O_Y upregulated														Rsrc1	0.396815	Neutrophil M_Y upregulated
AA467197	0.484599	Neutrophil O_Y upregulated														Romo1	0.39598	Neutrophil M_Y upregulated
Mrps33	0.483916	Neutrophil O_Y upregulated														Lpgat1	0.395905	Neutrophil M_Y upregulated
Gmnn	0.483296	Neutrophil O_Y upregulated														Pde6d	0.39539	Neutrophil M_Y upregulated
Usp1	0.483216	Neutrophil O_Y upregulated														Ttc7b	0.395345	Neutrophil M_Y upregulated
Hmgb3	0.482226	Neutrophil O_Y upregulated														Ten1	0.395186	Neutrophil M_Y upregulated
Ppp3r1	0.481923	Neutrophil O_Y upregulated														Smim15	0.395142	Neutrophil M_Y upregulated
Gtf2ird2	0.481815	Neutrophil O_Y upregulated														Brd8dc	0.395134	Neutrophil M_Y upregulated
mt-Co2	0.481558	Neutrophil O_Y upregulated														Dennd1a	0.395056	Neutrophil M_Y upregulated
Twf2	0.4814	Neutrophil O_Y upregulated														Pla2g4a	0.394951	Neutrophil M_Y upregulated
Gpx1	0.481249	Neutrophil O_Y upregulated														Ppp1r15b	0.394739	Neutrophil M_Y upregulated
Znfx1	0.481098	Neutrophil O_Y upregulated														Psmd10	0.394376	Neutrophil M_Y upregulated
Tmem167	0.481048	Neutrophil O_Y upregulated														Acaa1a	0.392092	Neutrophil M_Y upregulated
Arl8a	0.480474	Neutrophil O_Y upregulated														Ly75	0.391703	Neutrophil M_Y upregulated
Klf13	0.480132	Neutrophil O_Y upregulated														Hcst	0.391246	Neutrophil M_Y upregulated
Napg	0.479559	Neutrophil O_Y upregulated														Rnf24	0.390269	Neutrophil M_Y upregulated
Elovl1	0.479133	Neutrophil O_Y upregulated														Shkbp1	0.39026	Neutrophil M_Y upregulated
Rpl13	0.479131	Neutrophil O_Y upregulated														E2f2	0.390095	Neutrophil M_Y upregulated
Pcbp1	0.478782	Neutrophil O_Y upregulated														Gsdmd	0.389981	Neutrophil M_Y upregulated
Ap1m1	0.478316	Neutrophil O_Y upregulated														Sgk3	0.38897	Neutrophil M_Y upregulated
Vkorc1l1	0.478311	Neutrophil O_Y upregulated														Dctn1	0.388726	Neutrophil M_Y upregulated
Tsn	0.478153	Neutrophil O_Y upregulated														Marchf1	0.388348	Neutrophil M_Y upregulated
Rwdd1	0.477902	Neutrophil O_Y upregulated														Abhd17a	0.388092	Neutrophil M_Y upregulated
Ndufa1	0.4765	Neutrophil O_Y upregulated														Vrk1	0.387785	Neutrophil M_Y upregulated
Ube2q2	0.476208	Neutrophil O_Y upregulated														Sdccag8	0.387624	Neutrophil M_Y upregulated
Eipr1	0.476198	Neutrophil O_Y upregulated														Tomm7	0.387365	Neutrophil M_Y upregulated
Wdr83os	0.475967	Neutrophil O_Y upregulated														Clec4a2	0.387254	Neutrophil M_Y upregulated
Park7	0.47595	Neutrophil O_Y upregulated														Ndufa13	0.387248	Neutrophil M_Y upregulated
Aimp1	0.475578	Neutrophil O_Y upregulated														Ndufa8	0.386852	Neutrophil M_Y upregulated
Rpl7a	0.475412	Neutrophil O_Y upregulated														Banf1	0.386804	Neutrophil M_Y upregulated
Sec11a	0.474918	Neutrophil O_Y upregulated														Fmo5	0.38677	Neutrophil M_Y upregulated
Tipin	0.474767	Neutrophil O_Y upregulated														Dhdds	0.386421	Neutrophil M_Y upregulated
Uap1l1	0.47475	Neutrophil O_Y upregulated														Dars	0.386124	Neutrophil M_Y upregulated
Pigx	0.474639	Neutrophil O_Y upregulated														Treml2	0.386042	Neutrophil M_Y upregulated
Bin2	0.474569	Neutrophil O_Y upregulated														Fam241a	0.385705	Neutrophil M_Y upregulated
Wfdc21	0.471989	Neutrophil O_Y upregulated														Antkmt	0.385663	Neutrophil M_Y upregulated
Vdac3	0.471604	Neutrophil O_Y upregulated														B3gat3	0.38481	Neutrophil M_Y upregulated
2410006H16Rik	0.471539	Neutrophil O_Y upregulated														Lrmda	0.384449	Neutrophil M_Y upregulated
Rsrc1	0.471318	Neutrophil O_Y upregulated														Pgd	0.383909	Neutrophil M_Y upregulated
Mlec	0.470354	Neutrophil O_Y upregulated														Acsl1	0.383623	Neutrophil M_Y upregulated
Rps27l	0.470098	Neutrophil O_Y upregulated														Wrn	0.383388	Neutrophil M_Y upregulated
Parvg	0.470018	Neutrophil O_Y upregulated														Mrps33	0.383236	Neutrophil M_Y upregulated
Smim11	0.469664	Neutrophil O_Y upregulated														Zmynd8	0.382991	Neutrophil M_Y upregulated
Ggt5	0.469256	Neutrophil O_Y upregulated														Dstn	0.382194	Neutrophil M_Y upregulated
Rpl19	0.469212	Neutrophil O_Y upregulated														Mrpl24	0.382162	Neutrophil M_Y upregulated
Rgs19	0.469073	Neutrophil O_Y upregulated														Mgam	0.381832	Neutrophil M_Y upregulated
Rpl22l1	0.468726	Neutrophil O_Y upregulated														Hlx	0.380999	Neutrophil M_Y upregulated
Adh5	0.468596	Neutrophil O_Y upregulated														Rps29	0.380941	Neutrophil M_Y upregulated
Serbp1	0.46849	Neutrophil O_Y upregulated														Ripk2	0.380941	Neutrophil M_Y upregulated
Tmem219	0.468479	Neutrophil O_Y upregulated														Plekhg1	0.380598	Neutrophil M_Y upregulated
Ndufb10	0.468292	Neutrophil O_Y upregulated														Pcyt1a	0.380289	Neutrophil M_Y upregulated
Npc2	0.467882	Neutrophil O_Y upregulated														Cdc26	0.38002	Neutrophil M_Y upregulated
Sri	0.467618	Neutrophil O_Y upregulated														Wipi1	0.379721	Neutrophil M_Y upregulated
Eif4b	0.467369	Neutrophil O_Y upregulated														Ugdh	0.379274	Neutrophil M_Y upregulated
Selenos	0.467225	Neutrophil O_Y upregulated														Cct5	0.379138	Neutrophil M_Y upregulated
Vps36	0.466901	Neutrophil O_Y upregulated														Upp1	0.378891	Neutrophil M_Y upregulated
Tuba1b	0.466629	Neutrophil O_Y upregulated														Dhrs1	0.378097	Neutrophil M_Y upregulated
Zfhx3	0.466089	Neutrophil O_Y upregulated														Ddx39b	0.377978	Neutrophil M_Y upregulated
Olfml2b	0.465594	Neutrophil O_Y upregulated														Mtch1	0.377801	Neutrophil M_Y upregulated
Nxn	0.465572	Neutrophil O_Y upregulated														Ywhah	0.377763	Neutrophil M_Y upregulated
Tpr	0.464866	Neutrophil O_Y upregulated														Tmem71	0.377731	Neutrophil M_Y upregulated
Mrgpra2a	0.464466	Neutrophil O_Y upregulated														Capns1	0.377636	Neutrophil M_Y upregulated
Auh	0.464294	Neutrophil O_Y upregulated														Selenof	0.377545	Neutrophil M_Y upregulated
Ddx39a	0.46413	Neutrophil O_Y upregulated														Slc20a1	0.376522	Neutrophil M_Y upregulated
Agtrap	0.464038	Neutrophil O_Y upregulated														Lsm6	0.376137	Neutrophil M_Y upregulated
Rpl8	0.464022	Neutrophil O_Y upregulated														Cdk1	0.375878	Neutrophil M_Y upregulated
Acp1	0.463473	Neutrophil O_Y upregulated														Nol7	0.375104	Neutrophil M_Y upregulated
Zfp710	0.463311	Neutrophil O_Y upregulated														Chmp1a	0.374986	Neutrophil M_Y upregulated
Gmcl1	0.463285	Neutrophil O_Y upregulated														Csnk2a1	0.374777	Neutrophil M_Y upregulated
Selenof	0.46296	Neutrophil O_Y upregulated														Sec61g	0.374686	Neutrophil M_Y upregulated
Mxd4	0.462891	Neutrophil O_Y upregulated														Cct7	0.374587	Neutrophil M_Y upregulated
Ndufb8	0.462885	Neutrophil O_Y upregulated														Ccdc124	0.374565	Neutrophil M_Y upregulated
Ly6g	0.462855	Neutrophil O_Y upregulated														Gm46367	0.374045	Neutrophil M_Y upregulated
Atp6v0a2	0.462615	Neutrophil O_Y upregulated														Golga7	0.373911	Neutrophil M_Y upregulated
Rpl13a	0.462479	Neutrophil O_Y upregulated														Cep85l	0.373881	Neutrophil M_Y upregulated
Tuba4a	0.462083	Neutrophil O_Y upregulated														Ndst1	0.373816	Neutrophil M_Y upregulated
Slc25a12	0.461502	Neutrophil O_Y upregulated														Spg21	0.373791	Neutrophil M_Y upregulated
Ube2l6	0.46066	Neutrophil O_Y upregulated														Cd177	0.373756	Neutrophil M_Y upregulated
Tnfrsf26	0.46023	Neutrophil O_Y upregulated														Pmaip1	0.372872	Neutrophil M_Y upregulated
Rpl30	0.459935	Neutrophil O_Y upregulated														Rnaset2b	0.372465	Neutrophil M_Y upregulated
Efcab14	0.459827	Neutrophil O_Y upregulated														Wdr5	0.372432	Neutrophil M_Y upregulated
Nabp2	0.459634	Neutrophil O_Y upregulated														Trappc5	0.372415	Neutrophil M_Y upregulated
Mtch1	0.459397	Neutrophil O_Y upregulated														Hnrnph1	0.372191	Neutrophil M_Y upregulated
Mrgpra2b	0.459397	Neutrophil O_Y upregulated														Ly6g	0.371667	Neutrophil M_Y upregulated
Fermt3	0.459277	Neutrophil O_Y upregulated														Supt3	0.371272	Neutrophil M_Y upregulated
Ly75	0.458864	Neutrophil O_Y upregulated														Rbfa	0.371175	Neutrophil M_Y upregulated
Tcirg1	0.458715	Neutrophil O_Y upregulated														Mib1	0.370619	Neutrophil M_Y upregulated
Zbtb7b	0.458513	Neutrophil O_Y upregulated														Cope	0.370266	Neutrophil M_Y upregulated
Aco2	0.458364	Neutrophil O_Y upregulated														Ndufb1	0.369826	Neutrophil M_Y upregulated
Rbx1	0.458052	Neutrophil O_Y upregulated														Lrg1	0.369793	Neutrophil M_Y upregulated
Chmp1a	0.457552	Neutrophil O_Y upregulated														BC004004	0.369588	Neutrophil M_Y upregulated
Cd2bp2	0.457471	Neutrophil O_Y upregulated														Rbm38	0.369421	Neutrophil M_Y upregulated
Capns1	0.457295	Neutrophil O_Y upregulated														Borcs8	0.368722	Neutrophil M_Y upregulated
Rogdi	0.457073	Neutrophil O_Y upregulated														Rgs18	0.368706	Neutrophil M_Y upregulated
Tnfrsf21	0.456899	Neutrophil O_Y upregulated														Me2	0.368546	Neutrophil M_Y upregulated
Mrps18c	0.45655	Neutrophil O_Y upregulated														Mrps14	0.368523	Neutrophil M_Y upregulated
Stip1	0.456475	Neutrophil O_Y upregulated														Rpl6	0.368402	Neutrophil M_Y upregulated
Mta2	0.456371	Neutrophil O_Y upregulated														Oasl2	0.368205	Neutrophil M_Y upregulated
Cnppd1	0.455154	Neutrophil O_Y upregulated														Uqcrq	0.368139	Neutrophil M_Y upregulated
Spacdr	0.455112	Neutrophil O_Y upregulated														Spcs1	0.367772	Neutrophil M_Y upregulated
Trim59	0.455047	Neutrophil O_Y upregulated														Adrb2	0.367419	Neutrophil M_Y upregulated
Hhex	0.455009	Neutrophil O_Y upregulated														Pclaf	0.367401	Neutrophil M_Y upregulated
Stmn1	0.45468	Neutrophil O_Y upregulated														Irag2	0.367192	Neutrophil M_Y upregulated
Trappc2l	0.454373	Neutrophil O_Y upregulated														Acap1	0.367131	Neutrophil M_Y upregulated
Ywhah	0.453844	Neutrophil O_Y upregulated														Cox6b1	0.366712	Neutrophil M_Y upregulated
Elovl5	0.453756	Neutrophil O_Y upregulated														Cdca8	0.366705	Neutrophil M_Y upregulated
Mrps14	0.453608	Neutrophil O_Y upregulated														Trip4	0.366085	Neutrophil M_Y upregulated
Jun	0.453575	Neutrophil O_Y upregulated														Fbxl14	0.365922	Neutrophil M_Y upregulated
Atp6v0a1	0.453487	Neutrophil O_Y upregulated														Ndufb5	0.365386	Neutrophil M_Y upregulated
Prelid1	0.453455	Neutrophil O_Y upregulated														Ost4	0.364693	Neutrophil M_Y upregulated
Sgk3	0.453216	Neutrophil O_Y upregulated														Ppp6r1	0.36469	Neutrophil M_Y upregulated
Babam1	0.453211	Neutrophil O_Y upregulated														Ltf	0.364445	Neutrophil M_Y upregulated
Hexb	0.453115	Neutrophil O_Y upregulated														Rcor1	0.363318	Neutrophil M_Y upregulated
Upf3b	0.452759	Neutrophil O_Y upregulated														Rps12	0.363209	Neutrophil M_Y upregulated
Chrac1	0.451714	Neutrophil O_Y upregulated														Rpl31	0.362581	Neutrophil M_Y upregulated
Immt	0.451575	Neutrophil O_Y upregulated														Hk3	0.362375	Neutrophil M_Y upregulated
Rab27a	0.451458	Neutrophil O_Y upregulated														Slbp	0.362257	Neutrophil M_Y upregulated
Pdk3	0.451053	Neutrophil O_Y upregulated														Rab27a	0.36219	Neutrophil M_Y upregulated
Eef1b2	0.450892	Neutrophil O_Y upregulated														Bloc1s1	0.362069	Neutrophil M_Y upregulated
Swi5	0.450748	Neutrophil O_Y upregulated														Fabp5	0.361993	Neutrophil M_Y upregulated
Ubxn6	0.449934	Neutrophil O_Y upregulated														Scp2	0.361676	Neutrophil M_Y upregulated
H2az2	0.449583	Neutrophil O_Y upregulated														Tsn	0.361673	Neutrophil M_Y upregulated
Ralbp1	0.448476	Neutrophil O_Y upregulated														Cs	0.361474	Neutrophil M_Y upregulated
Akr1a1	0.448256	Neutrophil O_Y upregulated														Zbtb7b	0.361316	Neutrophil M_Y upregulated
Cbx4	0.447943	Neutrophil O_Y upregulated														Ech1	0.360637	Neutrophil M_Y upregulated
Spcs1	0.447831	Neutrophil O_Y upregulated														Ly6a2	0.360198	Neutrophil M_Y upregulated
Hp1bp3	0.44752	Neutrophil O_Y upregulated														Rplp2	0.36016	Neutrophil M_Y upregulated
Bcl7c	0.447297	Neutrophil O_Y upregulated														Arl6ip1	0.359732	Neutrophil M_Y upregulated
Hmgb2	0.446875	Neutrophil O_Y upregulated														Micos13	0.359143	Neutrophil M_Y upregulated
Uba52	0.446192	Neutrophil O_Y upregulated														Tmco1	0.3584	Neutrophil M_Y upregulated
Gm1604a	0.445276	Neutrophil O_Y upregulated														mt-Cytb	0.358289	Neutrophil M_Y upregulated
Eny2	0.444738	Neutrophil O_Y upregulated														Aph1b	0.358236	Neutrophil M_Y upregulated
Ampd3	0.444631	Neutrophil O_Y upregulated														Atf4	0.357668	Neutrophil M_Y upregulated
Micos13	0.444458	Neutrophil O_Y upregulated														Nbeal2	0.357265	Neutrophil M_Y upregulated
Scmh1	0.444273	Neutrophil O_Y upregulated														Sec11a	0.355704	Neutrophil M_Y upregulated
Sla	0.444231	Neutrophil O_Y upregulated														Csgalnact2	0.355624	Neutrophil M_Y upregulated
Zyg11b	0.444222	Neutrophil O_Y upregulated														Asb3	0.355288	Neutrophil M_Y upregulated
Mrpl18	0.444084	Neutrophil O_Y upregulated														Tuba1b	0.355285	Neutrophil M_Y upregulated
Lpcat3	0.44356	Neutrophil O_Y upregulated														Akr1a1	0.355216	Neutrophil M_Y upregulated
Slc38a6	0.443385	Neutrophil O_Y upregulated														H2az2	0.355009	Neutrophil M_Y upregulated
Lsm4	0.44328	Neutrophil O_Y upregulated														Arhgef6	0.354877	Neutrophil M_Y upregulated
Mgat1	0.442972	Neutrophil O_Y upregulated														Tbc1d10c	0.354343	Neutrophil M_Y upregulated
Cabin1	0.442931	Neutrophil O_Y upregulated														Hp1bp3	0.354084	Neutrophil M_Y upregulated
Heatr5a	0.442877	Neutrophil O_Y upregulated														Abca13	0.353834	Neutrophil M_Y upregulated
Oaz2	0.441941	Neutrophil O_Y upregulated														Mrps18c	0.353476	Neutrophil M_Y upregulated
Atp2a3	0.441867	Neutrophil O_Y upregulated														Impa2	0.353232	Neutrophil M_Y upregulated
Erh	0.44138	Neutrophil O_Y upregulated														Brd3	0.352658	Neutrophil M_Y upregulated
Pdia3	0.440624	Neutrophil O_Y upregulated														Rps4x	0.352434	Neutrophil M_Y upregulated
Prom1	0.440569	Neutrophil O_Y upregulated														Dap	0.352194	Neutrophil M_Y upregulated
Psme3	0.440023	Neutrophil O_Y upregulated														Cct8	0.351399	Neutrophil M_Y upregulated
Tagln2	0.44002	Neutrophil O_Y upregulated														Rps5	0.351156	Neutrophil M_Y upregulated
Ppp1cc	0.43963	Neutrophil O_Y upregulated														Slc66a2	0.350827	Neutrophil M_Y upregulated
Mplkip	0.439576	Neutrophil O_Y upregulated														Rflnb	0.350376	Neutrophil M_Y upregulated
Fto	0.439419	Neutrophil O_Y upregulated														Pigx	0.350343	Neutrophil M_Y upregulated
Gskip	0.439301	Neutrophil O_Y upregulated														Hcfc1r1	0.349177	Neutrophil M_Y upregulated
Rpl7	0.439067	Neutrophil O_Y upregulated														Amdhd2	0.348972	Neutrophil M_Y upregulated
Cdk1	0.439024	Neutrophil O_Y upregulated														Tmem14c	0.348562	Neutrophil M_Y upregulated
Stx7	0.438607	Neutrophil O_Y upregulated														Stxbp2	0.348481	Neutrophil M_Y upregulated
Ssr4	0.438495	Neutrophil O_Y upregulated														Nfkbil1	0.348146	Neutrophil M_Y upregulated
Rpl37	0.437479	Neutrophil O_Y upregulated														Exoc6	0.348144	Neutrophil M_Y upregulated
Rhou	0.43698	Neutrophil O_Y upregulated														Tcf20	0.348143	Neutrophil M_Y upregulated
Ceacam10	0.436764	Neutrophil O_Y upregulated														Tmem208	0.348046	Neutrophil M_Y upregulated
Maf1	0.436733	Neutrophil O_Y upregulated														Ndufa2	0.347692	Neutrophil M_Y upregulated
BC004004	0.436729	Neutrophil O_Y upregulated														Zfand5	0.347133	Neutrophil M_Y upregulated
Lbr	0.436415	Neutrophil O_Y upregulated														Npc2	0.346736	Neutrophil M_Y upregulated
Ksr1	0.436031	Neutrophil O_Y upregulated														Dad1	0.346445	Neutrophil M_Y upregulated
Polr3c	0.43553	Neutrophil O_Y upregulated														Cpa6	0.346314	Neutrophil M_Y upregulated
Cox7c	0.435512	Neutrophil O_Y upregulated														Bmx	0.345665	Neutrophil M_Y upregulated
Ppp1r35	0.433528	Neutrophil O_Y upregulated														Capn1	0.343772	Neutrophil M_Y upregulated
Rpl24	0.433472	Neutrophil O_Y upregulated														Chchd1	0.343586	Neutrophil M_Y upregulated
Taok3	0.432771	Neutrophil O_Y upregulated														Ampd3	0.342621	Neutrophil M_Y upregulated
Phkb	0.432601	Neutrophil O_Y upregulated														Anxa5	0.342082	Neutrophil M_Y upregulated
Zfp217	0.432468	Neutrophil O_Y upregulated														Grcc10	0.341903	Neutrophil M_Y upregulated
Txndc17	0.432229	Neutrophil O_Y upregulated														Dtnb	0.341296	Neutrophil M_Y upregulated
Nin	0.431807	Neutrophil O_Y upregulated														Ndufv2	0.341143	Neutrophil M_Y upregulated
Rab1b	0.431146	Neutrophil O_Y upregulated														Psmb8	0.341057	Neutrophil M_Y upregulated
Atxn7l3	0.431062	Neutrophil O_Y upregulated														Tcp11l2	0.33992	Neutrophil M_Y upregulated
Ramp1	0.431038	Neutrophil O_Y upregulated														Ap2m1	0.339833	Neutrophil M_Y upregulated
Padi4	0.430769	Neutrophil O_Y upregulated														Pgls	0.339747	Neutrophil M_Y upregulated
Phb2	0.430519	Neutrophil O_Y upregulated														Ndufa6	0.339089	Neutrophil M_Y upregulated
Tomm7	0.430228	Neutrophil O_Y upregulated														Mgat5	0.338754	Neutrophil M_Y upregulated
Psma4	0.429021	Neutrophil O_Y upregulated														Lyrm2	0.338428	Neutrophil M_Y upregulated
Nol7	0.428632	Neutrophil O_Y upregulated														Zfand2b	0.338315	Neutrophil M_Y upregulated
Rnps1	0.428278	Neutrophil O_Y upregulated														Eif6	0.337951	Neutrophil M_Y upregulated
Dctn6	0.428088	Neutrophil O_Y upregulated														Tmem120a	0.337841	Neutrophil M_Y upregulated
Atp5a1	0.427821	Neutrophil O_Y upregulated														Snrpd3	0.33758	Neutrophil M_Y upregulated
Otub1	0.427444	Neutrophil O_Y upregulated														Golim4	0.337431	Neutrophil M_Y upregulated
Pex7	0.4274	Neutrophil O_Y upregulated														Sephs2	0.337076	Neutrophil M_Y upregulated
Cdk19	0.42735	Neutrophil O_Y upregulated														Abhd2	0.336989	Neutrophil M_Y upregulated
Polr2k	0.427232	Neutrophil O_Y upregulated														Camp	0.336064	Neutrophil M_Y upregulated
Oxct1	0.427091	Neutrophil O_Y upregulated														Mrgpra2b	0.335757	Neutrophil M_Y upregulated
Ldah	0.426043	Neutrophil O_Y upregulated														Psmb6	0.335199	Neutrophil M_Y upregulated
Mrpl41	0.425191	Neutrophil O_Y upregulated														Mrpl14	0.334988	Neutrophil M_Y upregulated
Nucks1	0.424992	Neutrophil O_Y upregulated														Stx8	0.334202	Neutrophil M_Y upregulated
Fam222b	0.42491	Neutrophil O_Y upregulated														Il18r1	0.33362	Neutrophil M_Y upregulated
Srd5a3	0.424617	Neutrophil O_Y upregulated														Tkt	0.333174	Neutrophil M_Y upregulated
Lnpk	0.424372	Neutrophil O_Y upregulated														H2-T23	0.33241	Neutrophil M_Y upregulated
Cdkn2d	0.424155	Neutrophil O_Y upregulated														Psmd6	0.332322	Neutrophil M_Y upregulated
Med21	0.42411	Neutrophil O_Y upregulated														Trim12c	0.332206	Neutrophil M_Y upregulated
Zcchc17	0.424027	Neutrophil O_Y upregulated														Swi5	0.331852	Neutrophil M_Y upregulated
Mapk6	0.423991	Neutrophil O_Y upregulated														Tle5	0.331354	Neutrophil M_Y upregulated
Mrpl20	0.423499	Neutrophil O_Y upregulated														Atp5a1	0.330879	Neutrophil M_Y upregulated
Smn1	0.423464	Neutrophil O_Y upregulated														Hipk1	0.330328	Neutrophil M_Y upregulated
Wdr82	0.42299	Neutrophil O_Y upregulated														0610030E20Rik	0.330026	Neutrophil M_Y upregulated
Prkar2a	0.422677	Neutrophil O_Y upregulated														Ier3ip1	0.328648	Neutrophil M_Y upregulated
Kif1b	0.422225	Neutrophil O_Y upregulated														Mmp9	0.328639	Neutrophil M_Y upregulated
Diaph3	0.421396	Neutrophil O_Y upregulated														Vsir	0.328446	Neutrophil M_Y upregulated
Gtpbp1	0.420558	Neutrophil O_Y upregulated														Atp5h	0.328196	Neutrophil M_Y upregulated
Nsa2	0.420465	Neutrophil O_Y upregulated														Pcbd2	0.327679	Neutrophil M_Y upregulated
Ndufv2	0.419926	Neutrophil O_Y upregulated														Eif3m	0.32755	Neutrophil M_Y upregulated
Cops5	0.419659	Neutrophil O_Y upregulated														Atp5g3	0.327367	Neutrophil M_Y upregulated
Rmnd5b	0.419591	Neutrophil O_Y upregulated														Eif3c	0.32705	Neutrophil M_Y upregulated
0610030E20Rik	0.419418	Neutrophil O_Y upregulated														Ndufb10	0.326859	Neutrophil M_Y upregulated
Gid8	0.419172	Neutrophil O_Y upregulated														Vdac1	0.326294	Neutrophil M_Y upregulated
Napsa	0.419078	Neutrophil O_Y upregulated														Tinagl1	0.325609	Neutrophil M_Y upregulated
Eef1a1	0.418722	Neutrophil O_Y upregulated														Ifitm6	0.325074	Neutrophil M_Y upregulated
Med10	0.417919	Neutrophil O_Y upregulated														Lgals9	0.324802	Neutrophil M_Y upregulated
Surf4	0.417837	Neutrophil O_Y upregulated														Glis3	0.324136	Neutrophil M_Y upregulated
Uqcrb	0.417779	Neutrophil O_Y upregulated														Iqgap2	0.324103	Neutrophil M_Y upregulated
Cox6b1	0.417056	Neutrophil O_Y upregulated														Bod1l	0.323728	Neutrophil M_Y upregulated
Rrm2	0.416625	Neutrophil O_Y upregulated														Rps11	0.32277	Neutrophil M_Y upregulated
Josd1	0.416306	Neutrophil O_Y upregulated														Tbl1x	0.322505	Neutrophil M_Y upregulated
Mcee	0.416198	Neutrophil O_Y upregulated														Pfkfb4	0.322214	Neutrophil M_Y upregulated
Snrnp70	0.416083	Neutrophil O_Y upregulated														Hipk2	0.322044	Neutrophil M_Y upregulated
Lrrc58	0.416023	Neutrophil O_Y upregulated														Rnaset2a	0.32187	Neutrophil M_Y upregulated
Sgk1	0.415846	Neutrophil O_Y upregulated														Mmp25	0.321471	Neutrophil M_Y upregulated
Atg5	0.415837	Neutrophil O_Y upregulated														Impa1	0.321051	Neutrophil M_Y upregulated
Hdgf	0.415624	Neutrophil O_Y upregulated														Rfc1	0.320985	Neutrophil M_Y upregulated
Gatad1	0.415452	Neutrophil O_Y upregulated														Exoc4	0.320724	Neutrophil M_Y upregulated
Tcp1	0.415036	Neutrophil O_Y upregulated														Pdcd5	0.320688	Neutrophil M_Y upregulated
Rnf8	0.414732	Neutrophil O_Y upregulated														Tec	0.320453	Neutrophil M_Y upregulated
Pak1ip1	0.414451	Neutrophil O_Y upregulated														Emp3	0.32039	Neutrophil M_Y upregulated
Uqcc3	0.414406	Neutrophil O_Y upregulated														Bcl2l13	0.320319	Neutrophil M_Y upregulated
Cyb561a3	0.413959	Neutrophil O_Y upregulated														Rpl29	0.319821	Neutrophil M_Y upregulated
Orm1	0.4129	Neutrophil O_Y upregulated														Med31	0.31978	Neutrophil M_Y upregulated
Cebpe	0.412829	Neutrophil O_Y upregulated														Dok3	0.319665	Neutrophil M_Y upregulated
Ndufb1	0.41269	Neutrophil O_Y upregulated														Srsf2	0.319389	Neutrophil M_Y upregulated
Mdh2	0.412116	Neutrophil O_Y upregulated														Klf5	0.319237	Neutrophil M_Y upregulated
Gpi1	0.412022	Neutrophil O_Y upregulated														Hsd17b11	0.318614	Neutrophil M_Y upregulated
Ceacam1	0.411821	Neutrophil O_Y upregulated														Cebpd	0.31837	Neutrophil M_Y upregulated
Slc25a11	0.411565	Neutrophil O_Y upregulated														Nfyb	0.318181	Neutrophil M_Y upregulated
Antkmt	0.411054	Neutrophil O_Y upregulated														Ccndbp1	0.31815	Neutrophil M_Y upregulated
Nipa2	0.410856	Neutrophil O_Y upregulated														1810037I17Rik	0.317557	Neutrophil M_Y upregulated
Cox7a2l	0.410186	Neutrophil O_Y upregulated														Nos1ap	0.317345	Neutrophil M_Y upregulated
Nfu1	0.410181	Neutrophil O_Y upregulated														Mospd2	0.317286	Neutrophil M_Y upregulated
Tlk1	0.409947	Neutrophil O_Y upregulated														Ube2h	0.317116	Neutrophil M_Y upregulated
Ldlrap1	0.409697	Neutrophil O_Y upregulated														Oxr1	0.316556	Neutrophil M_Y upregulated
Ebna1bp2	0.409621	Neutrophil O_Y upregulated														Mpp1	0.315881	Neutrophil M_Y upregulated
Cntrl	0.40926	Neutrophil O_Y upregulated														Hmgb2	0.315758	Neutrophil M_Y upregulated
Ltb4r1	0.409253	Neutrophil O_Y upregulated														Rps8	0.315349	Neutrophil M_Y upregulated
Pxylp1	0.409169	Neutrophil O_Y upregulated														Chil1	0.315025	Neutrophil M_Y upregulated
Golga7	0.408923	Neutrophil O_Y upregulated														Tiam1	0.314719	Neutrophil M_Y upregulated
Cox5a	0.408533	Neutrophil O_Y upregulated														Zmpste24	0.3147	Neutrophil M_Y upregulated
Mcrip1	0.408435	Neutrophil O_Y upregulated														Rpl11	0.314299	Neutrophil M_Y upregulated
mt-Co3	0.408272	Neutrophil O_Y upregulated														Tma7	0.314224	Neutrophil M_Y upregulated
Csnk2a1	0.408149	Neutrophil O_Y upregulated														Sdhd	0.31372	Neutrophil M_Y upregulated
Pld1	0.408096	Neutrophil O_Y upregulated														Hexb	0.313586	Neutrophil M_Y upregulated
mt-Nd1	0.408084	Neutrophil O_Y upregulated														Nin	0.313396	Neutrophil M_Y upregulated
Ddx46	0.406954	Neutrophil O_Y upregulated														Susd1	0.313373	Neutrophil M_Y upregulated
Cetn3	0.406333	Neutrophil O_Y upregulated														Mrgpra2a	0.311349	Neutrophil M_Y upregulated
Abcc4	0.405417	Neutrophil O_Y upregulated														Rp2	0.310892	Neutrophil M_Y upregulated
Sdccag8	0.405242	Neutrophil O_Y upregulated														Nek7	0.310359	Neutrophil M_Y upregulated
Mmp9	0.405212	Neutrophil O_Y upregulated														Hacd4	0.310318	Neutrophil M_Y upregulated
Macroh2a1	0.404786	Neutrophil O_Y upregulated														Ran	0.310198	Neutrophil M_Y upregulated
Irf1	0.40465	Neutrophil O_Y upregulated														Setd1b	0.310164	Neutrophil M_Y upregulated
Coa3	0.404464	Neutrophil O_Y upregulated														Mrpl48	0.310086	Neutrophil M_Y upregulated
Srgap2	0.40421	Neutrophil O_Y upregulated														Dnajb14	0.309363	Neutrophil M_Y upregulated
Sirt7	0.403766	Neutrophil O_Y upregulated														Tap2	0.30819	Neutrophil M_Y upregulated
Tor1a	0.403501	Neutrophil O_Y upregulated														Atp5d	0.308056	Neutrophil M_Y upregulated
Glod4	0.403456	Neutrophil O_Y upregulated														S100a9	0.307972	Neutrophil M_Y upregulated
Adam10	0.403288	Neutrophil O_Y upregulated														Atp6v0a1	0.307793	Neutrophil M_Y upregulated
Psmb1	0.403261	Neutrophil O_Y upregulated														Smc1a	0.306827	Neutrophil M_Y upregulated
Psmd6	0.40305	Neutrophil O_Y upregulated														Arhgef1	0.306665	Neutrophil M_Y upregulated
Cfl2	0.402597	Neutrophil O_Y upregulated														Lmo1	0.306659	Neutrophil M_Y upregulated
Rin2	0.402534	Neutrophil O_Y upregulated														2310011J03Rik	0.306556	Neutrophil M_Y upregulated
Mast3	0.402404	Neutrophil O_Y upregulated														Dctn2	0.30635	Neutrophil M_Y upregulated
Abhd17a	0.402137	Neutrophil O_Y upregulated														Mettl9	0.305151	Neutrophil M_Y upregulated
Lamtor1	0.40162	Neutrophil O_Y upregulated														Nedd4l	0.305142	Neutrophil M_Y upregulated
Tfdp1	0.40135	Neutrophil O_Y upregulated														Reep5	0.304709	Neutrophil M_Y upregulated
Odf2	0.401311	Neutrophil O_Y upregulated														Plekhj1	0.304692	Neutrophil M_Y upregulated
H1f2	0.401132	Neutrophil O_Y upregulated														Ndufs4	0.304348	Neutrophil M_Y upregulated
Nono	0.400207	Neutrophil O_Y upregulated														Arrb2	0.303821	Neutrophil M_Y upregulated
Nbeal2	0.400129	Neutrophil O_Y upregulated														Baz1a	0.303758	Neutrophil M_Y upregulated
Scrg1	0.399819	Neutrophil O_Y upregulated														Tmem258	0.302766	Neutrophil M_Y upregulated
Kif3b	0.399709	Neutrophil O_Y upregulated														Ralb	0.301991	Neutrophil M_Y upregulated
Ndufs2	0.399379	Neutrophil O_Y upregulated														Sptssa	0.301982	Neutrophil M_Y upregulated
Srebf2	0.399232	Neutrophil O_Y upregulated														Agap1	0.301679	Neutrophil M_Y upregulated
Nek7	0.399103	Neutrophil O_Y upregulated														Cspp1	0.301632	Neutrophil M_Y upregulated
Eid1	0.398968	Neutrophil O_Y upregulated														Atxn1	0.301165	Neutrophil M_Y upregulated
Slc9a1	0.398774	Neutrophil O_Y upregulated														Cnppd1	0.300437	Neutrophil M_Y upregulated
Top2a	0.398767	Neutrophil O_Y upregulated														Polr2k	0.300171	Neutrophil M_Y upregulated
Arf2	0.398151	Neutrophil O_Y upregulated														Copg2	0.299181	Neutrophil M_Y upregulated
Sash3	0.397417	Neutrophil O_Y upregulated														Adam10	0.298778	Neutrophil M_Y upregulated
Cdc26	0.397289	Neutrophil O_Y upregulated														Edf1	0.29851	Neutrophil M_Y upregulated
Plekhf2	0.397086	Neutrophil O_Y upregulated														Cnn2	0.29796	Neutrophil M_Y upregulated
Fbxl14	0.396468	Neutrophil O_Y upregulated														Fis1	0.297954	Neutrophil M_Y upregulated
Smc2	0.396372	Neutrophil O_Y upregulated														Ets1	0.29792	Neutrophil M_Y upregulated
Nap1l1	0.396269	Neutrophil O_Y upregulated														Cetn3	0.297436	Neutrophil M_Y upregulated
Got2	0.395223	Neutrophil O_Y upregulated														Pnpla2	0.297436	Neutrophil M_Y upregulated
Dctn2	0.395217	Neutrophil O_Y upregulated														Flot2	0.296077	Neutrophil M_Y upregulated
Chst12	0.394744	Neutrophil O_Y upregulated														Dck	0.296054	Neutrophil M_Y upregulated
Naca	0.394587	Neutrophil O_Y upregulated														Vps36	0.295414	Neutrophil M_Y upregulated
Psmb3	0.394302	Neutrophil O_Y upregulated														Tnfsf13b	0.295067	Neutrophil M_Y upregulated
Rasgrp2	0.393761	Neutrophil O_Y upregulated														Plcg2	0.295016	Neutrophil M_Y upregulated
Vps13c	0.393754	Neutrophil O_Y upregulated														Psme3ip1	0.294356	Neutrophil M_Y upregulated
Paxx	0.393727	Neutrophil O_Y upregulated														Tubb5	0.293938	Neutrophil M_Y upregulated
Rps3	0.393533	Neutrophil O_Y upregulated														1700047M11Rik	0.293805	Neutrophil M_Y upregulated
Arl6ip1	0.393526	Neutrophil O_Y upregulated														B230208H11Rik	0.293773	Neutrophil M_Y upregulated
Kif11	0.393455	Neutrophil O_Y upregulated														Ctdsp2	0.293541	Neutrophil M_Y upregulated
Milr1	0.392817	Neutrophil O_Y upregulated														Serbp1	0.292954	Neutrophil M_Y upregulated
Trappc6b	0.391816	Neutrophil O_Y upregulated														Ndufa4	0.292881	Neutrophil M_Y upregulated
Was	0.391505	Neutrophil O_Y upregulated														Rpl4	0.291905	Neutrophil M_Y upregulated
Junos	0.390925	Neutrophil O_Y upregulated														Mfsd1	0.291688	Neutrophil M_Y upregulated
Vrk1	0.390616	Neutrophil O_Y upregulated														Rps23	0.291124	Neutrophil M_Y upregulated
Ap2m1	0.390592	Neutrophil O_Y upregulated														Gadd45a	0.291069	Neutrophil M_Y upregulated
Tacstd2	0.390177	Neutrophil O_Y upregulated														Rps6ka5	0.290759	Neutrophil M_Y upregulated
Ak2	0.389943	Neutrophil O_Y upregulated														Psme1	0.29071	Neutrophil M_Y upregulated
Pcyt1a	0.389726	Neutrophil O_Y upregulated														Arl11	0.290229	Neutrophil M_Y upregulated
Mrpl30	0.389585	Neutrophil O_Y upregulated														Plekhm1	0.290002	Neutrophil M_Y upregulated
Cpt1a	0.389542	Neutrophil O_Y upregulated														Nono	0.28912	Neutrophil M_Y upregulated
Cyc1	0.388974	Neutrophil O_Y upregulated														mt-Nd4	0.287786	Neutrophil M_Y upregulated
Tspan14	0.388405	Neutrophil O_Y upregulated														Oas3	0.287706	Neutrophil M_Y upregulated
mt-Nd3	0.387972	Neutrophil O_Y upregulated														Rapgef2	0.287449	Neutrophil M_Y upregulated
Dhdds	0.387333	Neutrophil O_Y upregulated														Tmed9	0.286974	Neutrophil M_Y upregulated
Rassf5	0.387208	Neutrophil O_Y upregulated														Trak2	0.286867	Neutrophil M_Y upregulated
Tap2	0.386899	Neutrophil O_Y upregulated														Rps26	0.286266	Neutrophil M_Y upregulated
Adss	0.386675	Neutrophil O_Y upregulated														Ywhaq	0.286184	Neutrophil M_Y upregulated
Slc8b1	0.386099	Neutrophil O_Y upregulated														Map1lc3a	0.285446	Neutrophil M_Y upregulated
Cox14	0.385971	Neutrophil O_Y upregulated														Tmem50a	0.285373	Neutrophil M_Y upregulated
Smim7	0.385252	Neutrophil O_Y upregulated														Cybb	0.28486	Neutrophil M_Y upregulated
Ctdsp2	0.384482	Neutrophil O_Y upregulated														Tmem234	0.283935	Neutrophil M_Y upregulated
Yipf1	0.384053	Neutrophil O_Y upregulated														Lamtor1	0.283541	Neutrophil M_Y upregulated
Tmed3	0.383849	Neutrophil O_Y upregulated														Ankfy1	0.283513	Neutrophil M_Y upregulated
Pirb	0.383266	Neutrophil O_Y upregulated														Alyref	0.283092	Neutrophil M_Y upregulated
Abcc5	0.383131	Neutrophil O_Y upregulated														Tra2a	0.283029	Neutrophil M_Y upregulated
Lta4h	0.383004	Neutrophil O_Y upregulated														Zfhx3	0.282794	Neutrophil M_Y upregulated
Plcg2	0.382621	Neutrophil O_Y upregulated														Lcn2	0.282523	Neutrophil M_Y upregulated
Irag2	0.382439	Neutrophil O_Y upregulated														Sirt7	0.282098	Neutrophil M_Y upregulated
Cope	0.382146	Neutrophil O_Y upregulated														Pcbp1	0.281895	Neutrophil M_Y upregulated
Tap1	0.382128	Neutrophil O_Y upregulated														Arpp19	0.281653	Neutrophil M_Y upregulated
Usp46	0.381365	Neutrophil O_Y upregulated														Rassf2	0.281433	Neutrophil M_Y upregulated
Flna	0.381166	Neutrophil O_Y upregulated														mt-Co2	0.280788	Neutrophil M_Y upregulated
Rps16	0.38113	Neutrophil O_Y upregulated														Mrps24	0.280659	Neutrophil M_Y upregulated
Nt5dc1	0.380795	Neutrophil O_Y upregulated														Psmc3	0.280307	Neutrophil M_Y upregulated
Macir	0.380641	Neutrophil O_Y upregulated														Ppp1ca	0.279912	Neutrophil M_Y upregulated
Pclaf	0.380441	Neutrophil O_Y upregulated														Scrg1	0.279891	Neutrophil M_Y upregulated
Trappc5	0.380245	Neutrophil O_Y upregulated														2410006H16Rik	0.27934	Neutrophil M_Y upregulated
Lsm8	0.379596	Neutrophil O_Y upregulated														Tprgl	0.279289	Neutrophil M_Y upregulated
Rpl27a	0.37926	Neutrophil O_Y upregulated														Tbc1d5	0.278979	Neutrophil M_Y upregulated
Atad2	0.379047	Neutrophil O_Y upregulated														9530068E07Rik	0.27895	Neutrophil M_Y upregulated
Fcnb	0.378923	Neutrophil O_Y upregulated														Fgfr1op2	0.278691	Neutrophil M_Y upregulated
Phf5a	0.378828	Neutrophil O_Y upregulated														Ndufb8	0.278519	Neutrophil M_Y upregulated
F730016J06Rik	0.377805	Neutrophil O_Y upregulated														Cdkn2d	0.278274	Neutrophil M_Y upregulated
Slc39a11	0.377577	Neutrophil O_Y upregulated														Tor1a	0.277918	Neutrophil M_Y upregulated
Cd63	0.377174	Neutrophil O_Y upregulated														Agpat5	0.277262	Neutrophil M_Y upregulated
Cdc42se2	0.377062	Neutrophil O_Y upregulated														Atp2c1	0.277168	Neutrophil M_Y upregulated
Sp3os	0.377039	Neutrophil O_Y upregulated														Mospd1	0.277154	Neutrophil M_Y upregulated
H2ax	0.376496	Neutrophil O_Y upregulated														Slfn1	0.276763	Neutrophil M_Y upregulated
Arhgap1	0.376493	Neutrophil O_Y upregulated														Pnkp	0.276331	Neutrophil M_Y upregulated
Treml2	0.375973	Neutrophil O_Y upregulated														Atrx	0.276056	Neutrophil M_Y upregulated
Dym	0.375874	Neutrophil O_Y upregulated														Macroh2a1	0.275251	Neutrophil M_Y upregulated
Rab31	0.375767	Neutrophil O_Y upregulated														Triobp	0.275188	Neutrophil M_Y upregulated
Dynlt1f	0.375659	Neutrophil O_Y upregulated														Cox7a2	0.27512	Neutrophil M_Y upregulated
Snrpd1	0.374759	Neutrophil O_Y upregulated														Dgkd	0.275049	Neutrophil M_Y upregulated
mt-Atp6	0.374551	Neutrophil O_Y upregulated														Park7	0.274606	Neutrophil M_Y upregulated
Pbrm1	0.374011	Neutrophil O_Y upregulated														Rpl30	0.273839	Neutrophil M_Y upregulated
Smc1a	0.373633	Neutrophil O_Y upregulated														Prkar2b	0.273527	Neutrophil M_Y upregulated
Abcd2	0.373199	Neutrophil O_Y upregulated														Aoah	0.272988	Neutrophil M_Y upregulated
Smarcc2	0.372326	Neutrophil O_Y upregulated														Psmb5	0.272158	Neutrophil M_Y upregulated
Ndufb7	0.372226	Neutrophil O_Y upregulated														Ywhab	0.272045	Neutrophil M_Y upregulated
Wrn	0.371492	Neutrophil O_Y upregulated														Vdac3	0.271676	Neutrophil M_Y upregulated
Unc13d	0.371492	Neutrophil O_Y upregulated														Pbrm1	0.271404	Neutrophil M_Y upregulated
Specc1	0.371215	Neutrophil O_Y upregulated														Rplp0	0.270811	Neutrophil M_Y upregulated
Mmadhc	0.370969	Neutrophil O_Y upregulated														Ncoa1	0.270151	Neutrophil M_Y upregulated
Naa60	0.370257	Neutrophil O_Y upregulated														Eif4a2	0.269826	Neutrophil M_Y upregulated
Kif2a	0.369797	Neutrophil O_Y upregulated														Ufc1	0.269444	Neutrophil M_Y upregulated
Dars	0.369621	Neutrophil O_Y upregulated														Glud1	0.269307	Neutrophil M_Y upregulated
Ufc1	0.368634	Neutrophil O_Y upregulated														Vim	0.268994	Neutrophil M_Y upregulated
Gm46224	0.367937	Neutrophil O_Y upregulated														Snrpb	0.268761	Neutrophil M_Y upregulated
Atp2c1	0.367797	Neutrophil O_Y upregulated														Mtpn	0.2687	Neutrophil M_Y upregulated
Xpo1	0.367784	Neutrophil O_Y upregulated														Cd24a	0.268308	Neutrophil M_Y upregulated
Eef1g	0.367782	Neutrophil O_Y upregulated														Ier2	0.268249	Neutrophil M_Y upregulated
Gtf2a2	0.367184	Neutrophil O_Y upregulated														Mgst1	0.268146	Neutrophil M_Y upregulated
Cox5b	0.366965	Neutrophil O_Y upregulated														Rpl27	0.268053	Neutrophil M_Y upregulated
Wdr5	0.366948	Neutrophil O_Y upregulated														Atp5md	0.267237	Neutrophil M_Y upregulated
Kif13b	0.366426	Neutrophil O_Y upregulated														Rpl15	0.266095	Neutrophil M_Y upregulated
Anxa5	0.366138	Neutrophil O_Y upregulated														I830077J02Rik	0.265702	Neutrophil M_Y upregulated
Stk16	0.36594	Neutrophil O_Y upregulated														Rab28	0.265667	Neutrophil M_Y upregulated
Ucp2	0.365895	Neutrophil O_Y upregulated														Atp5e	0.264608	Neutrophil M_Y upregulated
Tmem154	0.365649	Neutrophil O_Y upregulated														Rps27l	0.264073	Neutrophil M_Y upregulated
Uba2	0.365462	Neutrophil O_Y upregulated														Vcl	0.26396	Neutrophil M_Y upregulated
Mrpl14	0.365383	Neutrophil O_Y upregulated														Ifitm3	0.263867	Neutrophil M_Y upregulated
1700020L24Rik	0.365073	Neutrophil O_Y upregulated														Dach1	0.26355	Neutrophil M_Y upregulated
Cept1	0.363964	Neutrophil O_Y upregulated														Mki67	0.263028	Neutrophil M_Y upregulated
Ppm1g	0.363674	Neutrophil O_Y upregulated														Tbc1d22a	0.262932	Neutrophil M_Y upregulated
Setd1b	0.363302	Neutrophil O_Y upregulated														Cox14	0.261815	Neutrophil M_Y upregulated
Marchf2	0.363025	Neutrophil O_Y upregulated														Lsm8	0.261783	Neutrophil M_Y upregulated
Eef2	0.362685	Neutrophil O_Y upregulated														Dnajc5	0.26074	Neutrophil M_Y upregulated
Actn4	0.362456	Neutrophil O_Y upregulated														Rpl19	0.260488	Neutrophil M_Y upregulated
Fbxl5	0.362252	Neutrophil O_Y upregulated														Tmem154	0.260458	Neutrophil M_Y upregulated
Spc24	0.361974	Neutrophil O_Y upregulated														Epn1	0.260333	Neutrophil M_Y upregulated
Rnf44	0.361925	Neutrophil O_Y upregulated														Pbx2	0.260308	Neutrophil M_Y upregulated
Anxa1	0.361858	Neutrophil O_Y upregulated														mt-Co3	0.26011	Neutrophil M_Y upregulated
Satb1	0.361759	Neutrophil O_Y upregulated														ENSMUSG00000121501	0.259932	Neutrophil M_Y upregulated
Anapc11	0.361509	Neutrophil O_Y upregulated														Mfsd6	0.259397	Neutrophil M_Y upregulated
Gtf2h5	0.36085	Neutrophil O_Y upregulated														Abracl	0.259385	Neutrophil M_Y upregulated
Rtraf	0.360739	Neutrophil O_Y upregulated														Eif1ax	0.259314	Neutrophil M_Y upregulated
Cops8	0.360708	Neutrophil O_Y upregulated														Rack1	0.25875	Neutrophil M_Y upregulated
mt-Nd5	0.360576	Neutrophil O_Y upregulated														Slco4c1	0.258544	Neutrophil M_Y upregulated
Tpd52l2	0.360391	Neutrophil O_Y upregulated														Psme2	0.258502	Neutrophil M_Y upregulated
Npm1	0.360375	Neutrophil O_Y upregulated														Rps25	0.258139	Neutrophil M_Y upregulated
Fbxo3	0.359918	Neutrophil O_Y upregulated														Rab1b	0.257533	Neutrophil M_Y upregulated
Nmt1	0.359641	Neutrophil O_Y upregulated														Rps6	0.257101	Neutrophil M_Y upregulated
Hpf1	0.359391	Neutrophil O_Y upregulated														Nucks1	0.256662	Neutrophil M_Y upregulated
Naxd	0.358725	Neutrophil O_Y upregulated														Vti1a	0.256545	Neutrophil M_Y upregulated
Rpl18a	0.358625	Neutrophil O_Y upregulated														Limd2	0.256467	Neutrophil M_Y upregulated
Mgam	0.357392	Neutrophil O_Y upregulated														Atg101	0.255148	Neutrophil M_Y upregulated
Chchd1	0.357147	Neutrophil O_Y upregulated														Cox6a1	0.255064	Neutrophil M_Y upregulated
Rpl7l1	0.356988	Neutrophil O_Y upregulated														Oip5os1	0.254354	Neutrophil M_Y upregulated
Sec61b	0.356966	Neutrophil O_Y upregulated														Peli1	0.254037	Neutrophil M_Y upregulated
Ptma	0.356786	Neutrophil O_Y upregulated														Tmem167	0.253848	Neutrophil M_Y upregulated
Mfsd1	0.356777	Neutrophil O_Y upregulated														Smc4	0.253274	Neutrophil M_Y upregulated
Ly6c2	0.3567	Neutrophil O_Y upregulated														Vps13b	0.252964	Neutrophil M_Y upregulated
Susd1	0.356237	Neutrophil O_Y upregulated														Ncoa4	0.252558	Neutrophil M_Y upregulated
Stx8	0.355906	Neutrophil O_Y upregulated														Sp100	0.252146	Neutrophil M_Y upregulated
Hnrnpa1	0.35573	Neutrophil O_Y upregulated														Ipcef1	0.251994	Neutrophil M_Y upregulated
Sh3bgrl	0.355677	Neutrophil O_Y upregulated														Elob	0.251074	Neutrophil M_Y upregulated
Gm10552	0.355539	Neutrophil O_Y upregulated														Ap1s2	0.250888	Neutrophil M_Y upregulated
Fhip1b	0.355023	Neutrophil O_Y upregulated														Smim7	0.250238	Neutrophil M_Y upregulated
Siglece	0.354842	Neutrophil O_Y upregulated
Glud1	0.354827	Neutrophil O_Y upregulated
Mettl9	0.354729	Neutrophil O_Y upregulated
Tst	0.354424	Neutrophil O_Y upregulated
Tmem120a	0.354386	Neutrophil O_Y upregulated
Xrcc4	0.353937	Neutrophil O_Y upregulated
Cstdc4	0.353861	Neutrophil O_Y upregulated
Sec13	0.353788	Neutrophil O_Y upregulated
Aldh3b1	0.353462	Neutrophil O_Y upregulated
Atp5j2	0.353344	Neutrophil O_Y upregulated
Zmynd8	0.351178	Neutrophil O_Y upregulated
Tnf	0.350987	Neutrophil O_Y upregulated
Ano10	0.35067	Neutrophil O_Y upregulated
Ndufs7	0.350031	Neutrophil O_Y upregulated
Malsu1	0.349388	Neutrophil O_Y upregulated
Hnrnpul1	0.348999	Neutrophil O_Y upregulated
Syne2	0.348763	Neutrophil O_Y upregulated
Timm23	0.348161	Neutrophil O_Y upregulated
C1galt1	0.347729	Neutrophil O_Y upregulated
Eif3h	0.347236	Neutrophil O_Y upregulated
Ptpre	0.346926	Neutrophil O_Y upregulated
Pygl	0.346752	Neutrophil O_Y upregulated
Kbtbd7	0.346578	Neutrophil O_Y upregulated
Lmo2	0.34619	Neutrophil O_Y upregulated
Bbln	0.345309	Neutrophil O_Y upregulated
Map3k8	0.345243	Neutrophil O_Y upregulated
Vim	0.345074	Neutrophil O_Y upregulated
Dram2	0.34481	Neutrophil O_Y upregulated
Atp11a	0.344573	Neutrophil O_Y upregulated
Copb2	0.344399	Neutrophil O_Y upregulated
Pik3cd	0.344312	Neutrophil O_Y upregulated
Brd3	0.343629	Neutrophil O_Y upregulated
Psmb6	0.343245	Neutrophil O_Y upregulated
Ewsr1	0.343121	Neutrophil O_Y upregulated
Copz1	0.342774	Neutrophil O_Y upregulated
Lmo4	0.342614	Neutrophil O_Y upregulated
Slc20a1	0.341297	Neutrophil O_Y upregulated
Gm56980	0.340956	Neutrophil O_Y upregulated
Ubp1	0.34075	Neutrophil O_Y upregulated
Tmem216	0.340294	Neutrophil O_Y upregulated
Pacs1	0.338715	Neutrophil O_Y upregulated
Fnbp1	0.338084	Neutrophil O_Y upregulated
Ccm2	0.338034	Neutrophil O_Y upregulated
Smc6	0.337962	Neutrophil O_Y upregulated
Atp5j	0.336742	Neutrophil O_Y upregulated
Rnf7	0.336183	Neutrophil O_Y upregulated
B4galt3	0.336117	Neutrophil O_Y upregulated
Commd8	0.336086	Neutrophil O_Y upregulated
Itgb2l	0.336054	Neutrophil O_Y upregulated
Norad	0.335689	Neutrophil O_Y upregulated
Il6ra	0.335276	Neutrophil O_Y upregulated
Rragc	0.334835	Neutrophil O_Y upregulated
Zbtb8os	0.334271	Neutrophil O_Y upregulated
Gapvd1	0.334104	Neutrophil O_Y upregulated
S100a8	0.333477	Neutrophil O_Y upregulated
Glipr2	0.332717	Neutrophil O_Y upregulated
R3hdm1	0.332354	Neutrophil O_Y upregulated
Aldh3a2	0.332193	Neutrophil O_Y upregulated
Abracl	0.331959	Neutrophil O_Y upregulated
Pdcd5	0.331381	Neutrophil O_Y upregulated
Cib1	0.330992	Neutrophil O_Y upregulated
Lrp10	0.330973	Neutrophil O_Y upregulated
Anp32b	0.330808	Neutrophil O_Y upregulated
A530032D15Rik	0.330699	Neutrophil O_Y upregulated
Gcnt1	0.329045	Neutrophil O_Y upregulated
Hypk	0.328411	Neutrophil O_Y upregulated
Znhit1	0.32545	Neutrophil O_Y upregulated
Hsbp1	0.325057	Neutrophil O_Y upregulated
Fry	0.324678	Neutrophil O_Y upregulated
Dstn	0.324428	Neutrophil O_Y upregulated
Ccndbp1	0.324391	Neutrophil O_Y upregulated
Ilk	0.324326	Neutrophil O_Y upregulated
Slfn1	0.324082	Neutrophil O_Y upregulated
I830077J02Rik	0.32345	Neutrophil O_Y upregulated
Rab5c	0.323105	Neutrophil O_Y upregulated
Rab24	0.322502	Neutrophil O_Y upregulated
Mta3	0.322423	Neutrophil O_Y upregulated
Vsir	0.321625	Neutrophil O_Y upregulated
Gk	0.32157	Neutrophil O_Y upregulated
Plekha2	0.32133	Neutrophil O_Y upregulated
Sem1	0.320927	Neutrophil O_Y upregulated
Asprv1	0.320884	Neutrophil O_Y upregulated
Rnf169	0.320832	Neutrophil O_Y upregulated
Ppib	0.320017	Neutrophil O_Y upregulated
Mrps21	0.319644	Neutrophil O_Y upregulated
Rpl18	0.319487	Neutrophil O_Y upregulated
Gramd1b	0.319088	Neutrophil O_Y upregulated
Srsf9	0.318996	Neutrophil O_Y upregulated
Nhsl2	0.318673	Neutrophil O_Y upregulated
Cyfip2	0.318506	Neutrophil O_Y upregulated
Eif3a	0.318025	Neutrophil O_Y upregulated
Rpl21	0.317198	Neutrophil O_Y upregulated
Tkt	0.315907	Neutrophil O_Y upregulated
Ppp1ca	0.315424	Neutrophil O_Y upregulated
Csnk2b	0.314943	Neutrophil O_Y upregulated
Tbc1d10b	0.314771	Neutrophil O_Y upregulated
Tacc1	0.31453	Neutrophil O_Y upregulated
Tuba1a	0.314357	Neutrophil O_Y upregulated
Ctsb	0.314	Neutrophil O_Y upregulated
Slc16a10	0.313136	Neutrophil O_Y upregulated
Rinl	0.313043	Neutrophil O_Y upregulated
Rp9	0.312973	Neutrophil O_Y upregulated
Mapk3	0.311223	Neutrophil O_Y upregulated
Sarnp	0.311098	Neutrophil O_Y upregulated
Dync1h1	0.31073	Neutrophil O_Y upregulated
Zfp706	0.309122	Neutrophil O_Y upregulated
Tpi1	0.309095	Neutrophil O_Y upregulated
Rassf2	0.308953	Neutrophil O_Y upregulated
Hmgn2	0.308033	Neutrophil O_Y upregulated
Tcp11l2	0.307965	Neutrophil O_Y upregulated
Dtnb	0.307881	Neutrophil O_Y upregulated
Akna	0.307447	Neutrophil O_Y upregulated
Tln1	0.307018	Neutrophil O_Y upregulated
Lpgat1	0.30623	Neutrophil O_Y upregulated
Ndufa3	0.306136	Neutrophil O_Y upregulated
Ppm1m	0.306039	Neutrophil O_Y upregulated
Tmem179b	0.305491	Neutrophil O_Y upregulated
Ttc7	0.305151	Neutrophil O_Y upregulated
Pgls	0.304843	Neutrophil O_Y upregulated
Hnrnpab	0.304673	Neutrophil O_Y upregulated
Cdc42se1	0.30447	Neutrophil O_Y upregulated
Leprotl1	0.303621	Neutrophil O_Y upregulated
Rnf10	0.303556	Neutrophil O_Y upregulated
Cers2	0.303499	Neutrophil O_Y upregulated
Flot1	0.30348	Neutrophil O_Y upregulated
Mgat5	0.301947	Neutrophil O_Y upregulated
Snx4	0.301062	Neutrophil O_Y upregulated
Hipk1	0.300823	Neutrophil O_Y upregulated
Dock8	0.300778	Neutrophil O_Y upregulated
Ndufa2	0.300594	Neutrophil O_Y upregulated
Psma3	0.300536	Neutrophil O_Y upregulated
Tma7	0.300381	Neutrophil O_Y upregulated
Lgals9	0.299602	Neutrophil O_Y upregulated
Tle5	0.298666	Neutrophil O_Y upregulated
Cpne3	0.298393	Neutrophil O_Y upregulated
Nedd8	0.297832	Neutrophil O_Y upregulated
Zfp36l1	0.297222	Neutrophil O_Y upregulated
Eif1b	0.296261	Neutrophil O_Y upregulated
Higd2a	0.296177	Neutrophil O_Y upregulated
Gm57005	0.295339	Neutrophil O_Y upregulated
Fam241a	0.29519	Neutrophil O_Y upregulated
Reep5	0.294425	Neutrophil O_Y upregulated
Slc66a2	0.294416	Neutrophil O_Y upregulated
Ran	0.294151	Neutrophil O_Y upregulated
Ttc7b	0.293929	Neutrophil O_Y upregulated
Hdac1	0.293692	Neutrophil O_Y upregulated
Tcf20	0.293611	Neutrophil O_Y upregulated
Mki67	0.293526	Neutrophil O_Y upregulated
Tmem14c	0.293346	Neutrophil O_Y upregulated
Ndufb11	0.293147	Neutrophil O_Y upregulated
Tmem131	0.293038	Neutrophil O_Y upregulated
Clta	0.292668	Neutrophil O_Y upregulated
Gm39792	0.292389	Neutrophil O_Y upregulated
Trappc4	0.291816	Neutrophil O_Y upregulated
Uqcrh	0.291716	Neutrophil O_Y upregulated
Gm20404	0.2916	Neutrophil O_Y upregulated
Arid5b	0.291502	Neutrophil O_Y upregulated
Insr	0.291446	Neutrophil O_Y upregulated
Nudcd3	0.291203	Neutrophil O_Y upregulated
Atp5o	0.290983	Neutrophil O_Y upregulated
Dennd3	0.28987	Neutrophil O_Y upregulated
Lats2	0.289708	Neutrophil O_Y upregulated
Rcsd1	0.289135	Neutrophil O_Y upregulated
Pgp	0.289055	Neutrophil O_Y upregulated
Parp8	0.288505	Neutrophil O_Y upregulated
Scand1	0.288142	Neutrophil O_Y upregulated
Ube2m	0.288137	Neutrophil O_Y upregulated
Sh3kbp1	0.28804	Neutrophil O_Y upregulated
Spcs2	0.287943	Neutrophil O_Y upregulated
Apobr	0.287849	Neutrophil O_Y upregulated
Psma1	0.287412	Neutrophil O_Y upregulated
Fpr2	0.287059	Neutrophil O_Y upregulated
Smc4	0.28681	Neutrophil O_Y upregulated
Cpd	0.286572	Neutrophil O_Y upregulated
Itfg1	0.285894	Neutrophil O_Y upregulated
Hexa	0.285885	Neutrophil O_Y upregulated
Gda	0.285627	Neutrophil O_Y upregulated
Hcfc1r1	0.285609	Neutrophil O_Y upregulated
Dcun1d5	0.285194	Neutrophil O_Y upregulated
Edem1	0.28418	Neutrophil O_Y upregulated
Lcn2	0.283592	Neutrophil O_Y upregulated
Atp5l	0.283515	Neutrophil O_Y upregulated
Mrpl24	0.282937	Neutrophil O_Y upregulated
Tmem234	0.282933	Neutrophil O_Y upregulated
Bcas3	0.282816	Neutrophil O_Y upregulated
Lrmda	0.281801	Neutrophil O_Y upregulated
Aip	0.281728	Neutrophil O_Y upregulated
Fes	0.28137	Neutrophil O_Y upregulated
Atp5d	0.281197	Neutrophil O_Y upregulated
Trir	0.281126	Neutrophil O_Y upregulated
B230219D22Rik	0.281092	Neutrophil O_Y upregulated
Atrx	0.280985	Neutrophil O_Y upregulated
Commd1	0.280907	Neutrophil O_Y upregulated
Cdk9	0.280554	Neutrophil O_Y upregulated
Tm9sf2	0.280324	Neutrophil O_Y upregulated
Cmpk1	0.280176	Neutrophil O_Y upregulated
Exoc3	0.279153	Neutrophil O_Y upregulated
Tecr	0.278864	Neutrophil O_Y upregulated
Hnrnpd	0.278399	Neutrophil O_Y upregulated
Rab5b	0.278383	Neutrophil O_Y upregulated
Adpgk	0.278133	Neutrophil O_Y upregulated
Retnlg	0.277966	Neutrophil O_Y upregulated
Slk	0.276986	Neutrophil O_Y upregulated
Rab4b	0.276294	Neutrophil O_Y upregulated
Vcp	0.275711	Neutrophil O_Y upregulated
Micos10	0.274886	Neutrophil O_Y upregulated
Zfand2b	0.273841	Neutrophil O_Y upregulated
Man2b1	0.273762	Neutrophil O_Y upregulated
Stk24	0.273641	Neutrophil O_Y upregulated
Ssr1	0.273557	Neutrophil O_Y upregulated
Arl2bp	0.273418	Neutrophil O_Y upregulated
Pcif1	0.272483	Neutrophil O_Y upregulated
Exoc6	0.272347	Neutrophil O_Y upregulated
Iqgap2	0.271406	Neutrophil O_Y upregulated
Hk3	0.271028	Neutrophil O_Y upregulated
Rpl10	0.269456	Neutrophil O_Y upregulated
Tbl1x	0.26921	Neutrophil O_Y upregulated
Bmx	0.268922	Neutrophil O_Y upregulated
Akt1	0.268779	Neutrophil O_Y upregulated
Ppp2r5a	0.268404	Neutrophil O_Y upregulated
Rps27a	0.268049	Neutrophil O_Y upregulated
Stat5b	0.267914	Neutrophil O_Y upregulated
6430548M08Rik	0.266201	Neutrophil O_Y upregulated
Psmb5	0.266113	Neutrophil O_Y upregulated
Rab28	0.265997	Neutrophil O_Y upregulated
Cox6a1	0.265265	Neutrophil O_Y upregulated
Psmd4	0.26524	Neutrophil O_Y upregulated
Smdt1	0.263964	Neutrophil O_Y upregulated
Cd55	0.263687	Neutrophil O_Y upregulated
B230208H11Rik	0.26357	Neutrophil O_Y upregulated
Srp9	0.262851	Neutrophil O_Y upregulated
Pnpla7	0.262623	Neutrophil O_Y upregulated
Usf2	0.261223	Neutrophil O_Y upregulated
Ube2r2	0.261058	Neutrophil O_Y upregulated
Rer1	0.260429	Neutrophil O_Y upregulated
Fcgr4	0.260405	Neutrophil O_Y upregulated
Grk2	0.260401	Neutrophil O_Y upregulated
Tmem258	0.25997	Neutrophil O_Y upregulated
Ccpg1	0.259713	Neutrophil O_Y upregulated
Pef1	0.258911	Neutrophil O_Y upregulated
Psma2	0.258407	Neutrophil O_Y upregulated
Rnaseh2c	0.258217	Neutrophil O_Y upregulated
G3bp2	0.258166	Neutrophil O_Y upregulated
Abhd5	0.257289	Neutrophil O_Y upregulated
Fli1	0.256961	Neutrophil O_Y upregulated
Rpl17	0.256456	Neutrophil O_Y upregulated
Stxbp2	0.256132	Neutrophil O_Y upregulated
Pram1	0.255617	Neutrophil O_Y upregulated
Fis1	0.255466	Neutrophil O_Y upregulated
Atxn1	0.255434	Neutrophil O_Y upregulated
Rpe	0.255027	Neutrophil O_Y upregulated
Exoc4	0.254086	Neutrophil O_Y upregulated
Trak2	0.252769	Neutrophil O_Y upregulated
Uba1	0.252711	Neutrophil O_Y upregulated
H13	0.252566	Neutrophil O_Y upregulated
Snrpb	0.252272	Neutrophil O_Y upregulated
Msl1	0.252012	Neutrophil O_Y upregulated
1500015L24Rik	0.251428	Neutrophil O_Y upregulated
Ifitm1	0.250801	Neutrophil O_Y upregulated
Actn1	0.250697	Neutrophil O_Y upregulated
Tarm1	0.250635	Neutrophil O_Y upregulated
Map4k2	0.250582	Neutrophil O_Y upregulated
Me2	0.250092	Neutrophil O_Y upregulated
