# Supplementary material for: Single-cell mapping reveals age-related alterations in periosteal progenitor cells and immune microenvironment
Source: Cell Regen. 2025 Nov 17;14:46. doi: 10.1186/s13619-025-00263-9 (PMC12623539; doi:10.1186/s13619-025-00263-9)
Supplement: Supplementary file 2 — Supplementary Material 2. Supplementary Tables. Table S1. DEGs between aged and young groups. Table S2. DEGs in neutrophils between aged and the young groups. Table S3. DEGs in Nlrp3hi(C0) neutrophils between aged and the young groups. [file 13619_2025_263_MOESM2_ESM.zip › TableS3.xlsx]

## Sheet: C0 Neutrophil DEGs with aging
gene	avg_log2FC	comment		gene	avg_log2FC	comment		gene	avg_log2FC	comment		gene	avg_log2FC	comment		gene	avg_log2FC	comment		gene	avg_log2FC	comment
Igkc	2.84202	C0 Neutrophil O_Y upregulated		Thbs1	-2.16199	C0 Neutrophil O_Y downregulated		S100a8	0.533424	C0 Neutrophil M_Y upregulated		Thbs1	-1.60559	C0 Neutrophil M_Y downregulated		Gphn	0.494635	C0 Neutrophil O_M upregulated		Hbb-bs	-0.624611	C0 Neutrophil O_M downregulated
mt-Co1	0.711986	C0 Neutrophil O_Y upregulated		Sparc	-5.4769	C0 Neutrophil O_Y downregulated		S100a9	0.341313	C0 Neutrophil M_Y upregulated		Gphn	-0.590258	C0 Neutrophil M_Y downregulated		Lars2	0.533532	C0 Neutrophil O_M upregulated		Lyz2	-0.780949	C0 Neutrophil O_M downregulated
S100a8	0.379045	C0 Neutrophil O_Y upregulated		Col2a1	-8.36296	C0 Neutrophil O_Y downregulated		Igkc	1.93623	C0 Neutrophil M_Y upregulated		Lars2	-0.588726	C0 Neutrophil M_Y downregulated		Cmss1	0.488817	C0 Neutrophil O_M upregulated		Hbb-bt	-0.526703	C0 Neutrophil O_M downregulated
Tspo	0.785049	C0 Neutrophil O_Y upregulated		Eif1	-0.517615	C0 Neutrophil O_Y downregulated		mt-Co1	0.631749	C0 Neutrophil M_Y upregulated		Sparc	-3.46463	C0 Neutrophil M_Y downregulated		Tspo	0.726679	C0 Neutrophil O_M upregulated		Fos	-1.00219	C0 Neutrophil O_M downregulated
Ifitm6	0.911588	C0 Neutrophil O_Y upregulated		Lmnb1	-0.732722	C0 Neutrophil O_Y downregulated		Rhob	1.37782	C0 Neutrophil M_Y upregulated		Antxr2	-0.915788	C0 Neutrophil M_Y downregulated		Alox5ap	0.595722	C0 Neutrophil O_M upregulated		Ubb	-0.397448	C0 Neutrophil O_M downregulated
Wfdc21	0.507699	C0 Neutrophil O_Y upregulated		Srgn	-0.84223	C0 Neutrophil O_Y downregulated		Lyz2	0.517504	C0 Neutrophil M_Y upregulated		Srgn	-0.871218	C0 Neutrophil M_Y downregulated		Tpt1	0.349097	C0 Neutrophil O_M upregulated		Pglyrp1	-0.295986	C0 Neutrophil O_M downregulated
Lrg1	0.947797	C0 Neutrophil O_Y upregulated		Slc7a11	-1.1779	C0 Neutrophil O_Y downregulated		Wfdc21	0.470332	C0 Neutrophil M_Y upregulated		Eif1	-0.537963	C0 Neutrophil M_Y downregulated		Wfdc17	1.23822	C0 Neutrophil O_M upregulated		Jun	-0.88405	C0 Neutrophil O_M downregulated
Rps24	0.73642	C0 Neutrophil O_Y upregulated		Hbb-bs	-0.821441	C0 Neutrophil O_Y downregulated		Rps24	0.599748	C0 Neutrophil M_Y upregulated		Col2a1	-5.71054	C0 Neutrophil M_Y downregulated		Ifitm2	0.546652	C0 Neutrophil O_M upregulated		Rhob	-0.734155	C0 Neutrophil O_M downregulated
Alox5ap	0.561891	C0 Neutrophil O_Y upregulated		Clec4d	-1.02553	C0 Neutrophil O_Y downregulated		Gpx1	0.590742	C0 Neutrophil M_Y upregulated		Fth1	-0.842866	C0 Neutrophil M_Y downregulated		Rps14	0.514075	C0 Neutrophil O_M upregulated		Lst1	-0.497147	C0 Neutrophil O_M downregulated
Bmpr1a	1.3207	C0 Neutrophil O_Y upregulated		Cd9	-0.58821	C0 Neutrophil O_Y downregulated		Pglyrp1	0.425184	C0 Neutrophil M_Y upregulated		Il1r2	-0.95874	C0 Neutrophil M_Y downregulated		Igkc	0.90579	C0 Neutrophil O_M upregulated		Pf4	-2.31307	C0 Neutrophil O_M downregulated
S100a6	0.586006	C0 Neutrophil O_Y upregulated		Fxyd5	-0.793674	C0 Neutrophil O_Y downregulated		Ckap4	0.674712	C0 Neutrophil M_Y upregulated		Clec4d	-0.948153	C0 Neutrophil M_Y downregulated		Lrg1	0.589267	C0 Neutrophil O_M upregulated		Hba-a1	-0.367619	C0 Neutrophil O_M downregulated
Hmgb2	0.526051	C0 Neutrophil O_Y upregulated		Btbd9	-1.07723	C0 Neutrophil O_Y downregulated		Lamtor4	0.768131	C0 Neutrophil M_Y upregulated		Lmnb1	-0.588045	C0 Neutrophil M_Y downregulated		Rbm3	0.87122	C0 Neutrophil O_M upregulated		B2m	-0.323294	C0 Neutrophil O_M downregulated
mt-Co2	0.521681	C0 Neutrophil O_Y upregulated		Antxr2	-0.675497	C0 Neutrophil O_Y downregulated		Ly6c2	0.560791	C0 Neutrophil M_Y upregulated		Cxcl2	-1.05917	C0 Neutrophil M_Y downregulated		Ifitm6	0.514735	C0 Neutrophil O_M upregulated		Ifi27l2a	-1.22247	C0 Neutrophil O_M downregulated
Rps20	1.11405	C0 Neutrophil O_Y upregulated		Hdc	-0.559215	C0 Neutrophil O_Y downregulated		Jun	1.35037	C0 Neutrophil M_Y upregulated		Cd9	-0.510701	C0 Neutrophil M_Y downregulated		Cdk8	0.47961	C0 Neutrophil O_M upregulated		Jaml	-0.822868	C0 Neutrophil O_M downregulated
Chil3	0.801619	C0 Neutrophil O_Y upregulated		Btg1	-0.561319	C0 Neutrophil O_Y downregulated		Camp	0.434206	C0 Neutrophil M_Y upregulated		Slc7a11	-0.922639	C0 Neutrophil M_Y downregulated		S100a6	0.353728	C0 Neutrophil O_M upregulated		Klf6	-0.511676	C0 Neutrophil O_M downregulated
Rps12	0.680149	C0 Neutrophil O_Y upregulated		Fth1	-0.730093	C0 Neutrophil O_Y downregulated		Ngp	0.51344	C0 Neutrophil M_Y upregulated		Cebpb	-0.588945	C0 Neutrophil M_Y downregulated		Ncf1	0.30704	C0 Neutrophil O_M upregulated		Mgst1	-0.308002	C0 Neutrophil O_M downregulated
Rbm3	0.948194	C0 Neutrophil O_Y upregulated		Tes	-1.05905	C0 Neutrophil O_Y downregulated		Anxa1	0.498596	C0 Neutrophil M_Y upregulated		Clec4e	-0.617912	C0 Neutrophil M_Y downregulated		Stfa2	2.56316	C0 Neutrophil O_M upregulated		Klf2	-0.536872	C0 Neutrophil O_M downregulated
Wfdc17	1.4008	C0 Neutrophil O_Y upregulated		Col1a1	-3.13196	C0 Neutrophil O_Y downregulated		Ndufb7	0.637648	C0 Neutrophil M_Y upregulated		Basp1	-1.44951	C0 Neutrophil M_Y downregulated		Rps12	0.471962	C0 Neutrophil O_M upregulated		Trf	-0.853397	C0 Neutrophil O_M downregulated
Rpl41	0.57353	C0 Neutrophil O_Y upregulated		Cebpb	-0.616402	C0 Neutrophil O_Y downregulated		Adpgk	0.552534	C0 Neutrophil M_Y upregulated		Tpd52	-0.654274	C0 Neutrophil M_Y downregulated		Rpl23	0.431688	C0 Neutrophil O_M upregulated		Ly6a2	-0.350807	C0 Neutrophil O_M downregulated
Ckap4	0.700963	C0 Neutrophil O_Y upregulated		Col3a1	-3.82519	C0 Neutrophil O_Y downregulated		Rpl38	0.774637	C0 Neutrophil M_Y upregulated		Hdc	-0.448111	C0 Neutrophil M_Y downregulated		Rpl23a	0.524926	C0 Neutrophil O_M upregulated		Osm	-0.930088	C0 Neutrophil O_M downregulated
Cd177	0.574586	C0 Neutrophil O_Y upregulated		Tgm2	-1.85482	C0 Neutrophil O_Y downregulated		Hmgn2	0.549436	C0 Neutrophil M_Y upregulated		Camk1d	-0.381089	C0 Neutrophil M_Y downregulated		Prnp	1.63184	C0 Neutrophil O_M upregulated		Rtp4	-1.12031	C0 Neutrophil O_M downregulated
Sem1	0.324109	C0 Neutrophil O_Y upregulated		Basp1	-1.33894	C0 Neutrophil O_Y downregulated		Serpinb1a	0.703684	C0 Neutrophil M_Y upregulated		Btbd9	-0.851204	C0 Neutrophil M_Y downregulated		Txnip	0.3324	C0 Neutrophil O_M upregulated		Ubc	-0.379807	C0 Neutrophil O_M downregulated
Rpl27	0.600727	C0 Neutrophil O_Y upregulated		Mgp	-3.37029	C0 Neutrophil O_Y downregulated		Rps20	0.632534	C0 Neutrophil M_Y upregulated		Nfkbia	-0.843258	C0 Neutrophil M_Y downregulated		Rpl27	0.412218	C0 Neutrophil O_M upregulated		Nt5e	-0.705636	C0 Neutrophil O_M downregulated
Pycard	1.24524	C0 Neutrophil O_Y upregulated		Cxcl2	-0.860618	C0 Neutrophil O_Y downregulated		Rpl37a	0.437366	C0 Neutrophil M_Y upregulated		Entpd1	-0.83343	C0 Neutrophil M_Y downregulated		Lbr	0.410135	C0 Neutrophil O_M upregulated		Gm56906	-0.69472	C0 Neutrophil O_M downregulated
Unc119	0.976777	C0 Neutrophil O_Y upregulated		Ninj1	-1.20186	C0 Neutrophil O_Y downregulated		Clec12a	0.757518	C0 Neutrophil M_Y upregulated		Cd14	-0.809141	C0 Neutrophil M_Y downregulated		Iglc1	3.65684	C0 Neutrophil O_M upregulated		Trib1	-0.489174	C0 Neutrophil O_M downregulated
Rflnb	0.859097	C0 Neutrophil O_Y upregulated		Ubc	-0.552256	C0 Neutrophil O_Y downregulated		Ly6g	0.465901	C0 Neutrophil M_Y upregulated		Sgms2	-0.556483	C0 Neutrophil M_Y downregulated		Rplp1	0.518969	C0 Neutrophil O_M upregulated		Hba-a2	-0.317995	C0 Neutrophil O_M downregulated
Rps29	0.66667	C0 Neutrophil O_Y upregulated		Spag9	-0.659554	C0 Neutrophil O_Y downregulated		Cd177	0.41907	C0 Neutrophil M_Y upregulated		Arpc3	-0.354796	C0 Neutrophil M_Y downregulated		Igfbp6	1.91713	C0 Neutrophil O_M upregulated		Gadd45a	-0.55608	C0 Neutrophil O_M downregulated
Gpx1	0.496181	C0 Neutrophil O_Y upregulated		Cd14	-0.838829	C0 Neutrophil O_Y downregulated		Mmp9	0.387186	C0 Neutrophil M_Y upregulated		Btg1	-0.461879	C0 Neutrophil M_Y downregulated		Rpl13a	0.482977	C0 Neutrophil O_M upregulated		Capg	-0.381229	C0 Neutrophil O_M downregulated
Serpinb1a	0.956087	C0 Neutrophil O_Y upregulated		Col1a2	-4.48302	C0 Neutrophil O_Y downregulated		Tkt	0.364685	C0 Neutrophil M_Y upregulated		Tgm2	-1.81314	C0 Neutrophil M_Y downregulated		Ptpn1	0.374652	C0 Neutrophil O_M upregulated		Emp3	-0.321048	C0 Neutrophil O_M downregulated
Rps14	0.457559	C0 Neutrophil O_Y upregulated		Tyrobp	-0.343819	C0 Neutrophil O_Y downregulated		Rpl39	0.673678	C0 Neutrophil M_Y upregulated		Mcl1	-0.45031	C0 Neutrophil M_Y downregulated		Rps29	0.42543	C0 Neutrophil O_M upregulated		Lsp1	-0.251961	C0 Neutrophil O_M downregulated
Rplp2	0.704136	C0 Neutrophil O_Y upregulated		Entpd1	-0.73224	C0 Neutrophil O_Y downregulated		Ethe1	0.822856	C0 Neutrophil M_Y upregulated		Acod1	-0.760924	C0 Neutrophil M_Y downregulated		Rps7	0.482373	C0 Neutrophil O_M upregulated		Far1	-0.541441	C0 Neutrophil O_M downregulated
Id2	1.27796	C0 Neutrophil O_Y upregulated		Tpd52	-0.540946	C0 Neutrophil O_Y downregulated		Ly6a2	0.435013	C0 Neutrophil M_Y upregulated		Fxyd5	-0.508213	C0 Neutrophil M_Y downregulated		Rplp2	0.446769	C0 Neutrophil O_M upregulated		Krt83	-0.639981	C0 Neutrophil O_M downregulated
mt-Co3	0.383719	C0 Neutrophil O_Y upregulated		Smox	-0.967283	C0 Neutrophil O_Y downregulated		Aff2	1.08019	C0 Neutrophil M_Y upregulated		Col3a1	-2.96248	C0 Neutrophil M_Y downregulated		Rps16	0.29684	C0 Neutrophil O_M upregulated		Tnfaip6	-0.77075	C0 Neutrophil O_M downregulated
Rpl23a	0.657373	C0 Neutrophil O_Y upregulated		Il1b	-0.803145	C0 Neutrophil O_Y downregulated		Arhgdib	0.267841	C0 Neutrophil M_Y upregulated		Cmss1	-0.313491	C0 Neutrophil M_Y downregulated		Nos2	2.49869	C0 Neutrophil O_M upregulated		Ppp3ca	-0.284155	C0 Neutrophil O_M downregulated
Rps4x	0.741593	C0 Neutrophil O_Y upregulated		Dusp1	-0.655723	C0 Neutrophil O_Y downregulated		Add3	0.705587	C0 Neutrophil M_Y upregulated		Smox	-1.05305	C0 Neutrophil M_Y downregulated		Tnf	0.699375	C0 Neutrophil O_M upregulated		Cnn2	-0.330542	C0 Neutrophil O_M downregulated
Rpl38	0.931043	C0 Neutrophil O_Y upregulated		Dcn	-3.95823	C0 Neutrophil O_Y downregulated		Ndufv3	0.946874	C0 Neutrophil M_Y upregulated		Ifitm2	-0.598983	C0 Neutrophil M_Y downregulated		Nfkbia	0.435166	C0 Neutrophil O_M upregulated		Ppbp	-2.95197	C0 Neutrophil O_M downregulated
Stfa2	3.86467	C0 Neutrophil O_Y upregulated		Ralgapa1	-0.700509	C0 Neutrophil O_Y downregulated		Rpl41	0.35796	C0 Neutrophil M_Y upregulated		Il1b	-0.649245	C0 Neutrophil M_Y downregulated		Rps4x	0.52534	C0 Neutrophil O_M upregulated		Suco	-0.488574	C0 Neutrophil O_M downregulated
Rps15a	0.655674	C0 Neutrophil O_Y upregulated		Camk1d	-0.313282	C0 Neutrophil O_Y downregulated		Twf2	0.663391	C0 Neutrophil M_Y upregulated		Alcam	-0.778161	C0 Neutrophil M_Y downregulated		Cstdc5	2.25014	C0 Neutrophil O_M upregulated		Mpzl3	-0.907547	C0 Neutrophil O_M downregulated
Mmp9	0.44829	C0 Neutrophil O_Y upregulated		Ftl1	-0.392633	C0 Neutrophil O_Y downregulated		Pf4	2.95038	C0 Neutrophil M_Y upregulated		Col1a1	-2.00367	C0 Neutrophil M_Y downregulated		Atp6v1g1	0.315371	C0 Neutrophil O_M upregulated		Gadd45g	-1.00908	C0 Neutrophil O_M downregulated
Rps19	0.924222	C0 Neutrophil O_Y upregulated		Hbb-bt	-0.81735	C0 Neutrophil O_Y downregulated		Mgst2	0.694802	C0 Neutrophil M_Y upregulated		Col10a1	-6.56992	C0 Neutrophil M_Y downregulated		Eef1a1	0.30513	C0 Neutrophil O_M upregulated		Oas3	-0.645928	C0 Neutrophil O_M downregulated
Sri	0.487204	C0 Neutrophil O_Y upregulated		Il1r2	-0.60249	C0 Neutrophil O_Y downregulated		Elane	0.921812	C0 Neutrophil M_Y upregulated		Pik3ap1	-0.692189	C0 Neutrophil M_Y downregulated		F630028O10Rik	0.436205	C0 Neutrophil O_M upregulated		Cdadc1	-0.557475	C0 Neutrophil O_M downregulated
Pgd	0.534732	C0 Neutrophil O_Y upregulated		Rasa2	-0.701563	C0 Neutrophil O_Y downregulated		Chil3	0.578136	C0 Neutrophil M_Y upregulated		Spag9	-0.562153	C0 Neutrophil M_Y downregulated		Cpne2	0.479026	C0 Neutrophil O_M upregulated		Sntb1	-1.15709	C0 Neutrophil O_M downregulated
Rpl39	0.856071	C0 Neutrophil O_Y upregulated		Col10a1	-5.5219	C0 Neutrophil O_Y downregulated		Atp5j2	0.626618	C0 Neutrophil M_Y upregulated		Cd44	-0.472075	C0 Neutrophil M_Y downregulated		Rpl10a	0.806683	C0 Neutrophil O_M upregulated		Prdx6	-0.418536	C0 Neutrophil O_M downregulated
Rpl10a	1.16136	C0 Neutrophil O_Y upregulated		Mpp7	-0.703597	C0 Neutrophil O_Y downregulated		mt-Co2	0.2961	C0 Neutrophil M_Y upregulated		Sub1	-0.485375	C0 Neutrophil M_Y downregulated		Prok2	0.971814	C0 Neutrophil O_M upregulated		Tes	-0.402874	C0 Neutrophil O_M downregulated
Anxa1	0.413805	C0 Neutrophil O_Y upregulated		Pnrc1	-0.585222	C0 Neutrophil O_Y downregulated		Bmpr1a	0.916986	C0 Neutrophil M_Y upregulated		Zeb2	-0.685821	C0 Neutrophil M_Y downregulated		Ifitm1	0.390378	C0 Neutrophil O_M upregulated		Ndufa13	-0.286504	C0 Neutrophil O_M downregulated
Rpl37a	0.503936	C0 Neutrophil O_Y upregulated		D8Ertd738e	-0.681961	C0 Neutrophil O_Y downregulated		Hmgb2	0.302501	C0 Neutrophil M_Y upregulated		Nlrp3	-0.973155	C0 Neutrophil M_Y downregulated		Rps25	0.364406	C0 Neutrophil O_M upregulated		Rsad2	-0.843024	C0 Neutrophil O_M downregulated
mt-Atp6	0.335471	C0 Neutrophil O_Y upregulated		Pik3ap1	-0.6679	C0 Neutrophil O_Y downregulated		Smpdl3a	0.693165	C0 Neutrophil M_Y upregulated		Col1a2	-3.07733	C0 Neutrophil M_Y downregulated		Cd300lf	0.256273	C0 Neutrophil O_M upregulated		Ifi204	-1.05667	C0 Neutrophil O_M downregulated
Lamtor4	0.635061	C0 Neutrophil O_Y upregulated		Cd80	-1.32565	C0 Neutrophil O_Y downregulated		Slfn4	0.456762	C0 Neutrophil M_Y upregulated		Snx20	-0.821321	C0 Neutrophil M_Y downregulated		Rpl5	0.609412	C0 Neutrophil O_M upregulated		Ddx60	-0.643073	C0 Neutrophil O_M downregulated
Ly6g	0.550349	C0 Neutrophil O_Y upregulated		Jaml	-1.11368	C0 Neutrophil O_Y downregulated		S100a13	0.639777	C0 Neutrophil M_Y upregulated		Neurl3	-0.827382	C0 Neutrophil M_Y downregulated		Stfa3	2.16071	C0 Neutrophil O_M upregulated		Sparc	-2.01227	C0 Neutrophil O_M downregulated
Smpdl3a	0.866863	C0 Neutrophil O_Y upregulated		Selenok	-0.523145	C0 Neutrophil O_Y downregulated		Pgd	0.424441	C0 Neutrophil M_Y upregulated		Dennd4a	-0.46993	C0 Neutrophil M_Y downregulated		Sub1	0.285722	C0 Neutrophil O_M upregulated		Clec4a2	-0.266807	C0 Neutrophil O_M downregulated
Rpl35	1.29239	C0 Neutrophil O_Y upregulated		Il1rn	-0.988112	C0 Neutrophil O_Y downregulated		Rgs19	0.923857	C0 Neutrophil M_Y upregulated		Pde4b	-0.618282	C0 Neutrophil M_Y downregulated		Gm16337	0.733717	C0 Neutrophil O_M upregulated		Irf7	-1.02303	C0 Neutrophil O_M downregulated
Gpi1	0.443929	C0 Neutrophil O_Y upregulated		Sgms2	-0.444087	C0 Neutrophil O_Y downregulated		Dstn	0.403948	C0 Neutrophil M_Y upregulated		Txnip	-0.526057	C0 Neutrophil M_Y downregulated		Rpl10	0.456731	C0 Neutrophil O_M upregulated		Prg4	-2.38148	C0 Neutrophil O_M downregulated
Rpl28	0.60217	C0 Neutrophil O_Y upregulated		Dgat1	-0.59708	C0 Neutrophil O_Y downregulated		Cmah	0.780382	C0 Neutrophil M_Y upregulated		Cd80	-1.37647	C0 Neutrophil M_Y downregulated		Fgr	0.349974	C0 Neutrophil O_M upregulated		Cystm1	-0.507696	C0 Neutrophil O_M downregulated
Pygl	0.380269	C0 Neutrophil O_Y upregulated		Slc15a3	-0.883939	C0 Neutrophil O_Y downregulated		Acvrl1	0.817507	C0 Neutrophil M_Y upregulated		Litaf	-0.354807	C0 Neutrophil M_Y downregulated		Rpl14	0.641151	C0 Neutrophil O_M upregulated		Gm32611	-0.831821	C0 Neutrophil O_M downregulated
Cd38	2.75085	C0 Neutrophil O_Y upregulated		Prdx6	-0.555086	C0 Neutrophil O_Y downregulated		Abtb1	0.627067	C0 Neutrophil M_Y upregulated		Pim1	-0.669169	C0 Neutrophil M_Y downregulated		Il1r2	0.35625	C0 Neutrophil O_M upregulated		Slfn4	-0.302107	C0 Neutrophil O_M downregulated
Add3	0.844756	C0 Neutrophil O_Y upregulated		Clec4e	-0.452152	C0 Neutrophil O_Y downregulated		Fry	0.513917	C0 Neutrophil M_Y upregulated		Map1lc3b	-0.471421	C0 Neutrophil M_Y downregulated		Pycard	0.670087	C0 Neutrophil O_M upregulated		Gm13986	-0.767419	C0 Neutrophil O_M downregulated
Rpsa	0.948268	C0 Neutrophil O_Y upregulated		Bcl2a1b	-1.54404	C0 Neutrophil O_Y downregulated		Tnfaip6	1.35107	C0 Neutrophil M_Y upregulated		Actg1	-0.25281	C0 Neutrophil M_Y downregulated		Rpl37	0.26083	C0 Neutrophil O_M upregulated		Cd300c2	-0.477706	C0 Neutrophil O_M downregulated
Rps25	0.498899	C0 Neutrophil O_Y upregulated		Ubb	-0.341323	C0 Neutrophil O_Y downregulated		Cpne3	0.520433	C0 Neutrophil M_Y upregulated		Rasa2	-0.644268	C0 Neutrophil M_Y downregulated		Stfa2l1	0.449156	C0 Neutrophil O_M upregulated		Hlcs	-0.753614	C0 Neutrophil O_M downregulated
Trp53inp1	0.928967	C0 Neutrophil O_Y upregulated		Adam8	-0.5688	C0 Neutrophil O_Y downregulated		Aprt	0.568757	C0 Neutrophil M_Y upregulated		Col11a1	-5.24106	C0 Neutrophil M_Y downregulated		Rps2	0.498065	C0 Neutrophil O_M upregulated		Zswim6	-0.284697	C0 Neutrophil O_M downregulated
Lbr	0.4905	C0 Neutrophil O_Y upregulated		Litaf	-0.358397	C0 Neutrophil O_Y downregulated		Mgst1	0.314382	C0 Neutrophil M_Y upregulated		Ets2	-0.597193	C0 Neutrophil M_Y downregulated		Saa3	3.35025	C0 Neutrophil O_M upregulated		Cst3	-0.278798	C0 Neutrophil O_M downregulated
Dbi	1.23282	C0 Neutrophil O_Y upregulated		H2-D1	-0.443358	C0 Neutrophil O_Y downregulated		Ceacam10	0.59596	C0 Neutrophil M_Y upregulated		Card19	-0.737257	C0 Neutrophil M_Y downregulated		Asprv1	0.429567	C0 Neutrophil O_M upregulated		Zfp36	-0.374392	C0 Neutrophil O_M downregulated
Rps17	0.936196	C0 Neutrophil O_Y upregulated		Comp	-4.67597	C0 Neutrophil O_Y downregulated		Ceacam1	0.58082	C0 Neutrophil M_Y upregulated		Tnfrsf1b	-0.73752	C0 Neutrophil M_Y downregulated		Napsa	0.5395	C0 Neutrophil O_M upregulated		Flvcr1	-0.691729	C0 Neutrophil O_M downregulated
Rps15	0.655094	C0 Neutrophil O_Y upregulated		Col11a1	-6.36296	C0 Neutrophil O_Y downregulated		Clec4a2	0.405433	C0 Neutrophil M_Y upregulated		Rab8b	-0.417105	C0 Neutrophil M_Y downregulated		Man2a1	0.616953	C0 Neutrophil O_M upregulated		Ifit1bl2	-0.922826	C0 Neutrophil O_M downregulated
Ndufa8	0.841968	C0 Neutrophil O_Y upregulated		Nlrp3	-0.886775	C0 Neutrophil O_Y downregulated		Mapk13	0.512624	C0 Neutrophil M_Y upregulated		Cmip	-0.391749	C0 Neutrophil M_Y downregulated		Rps3a1	0.404639	C0 Neutrophil O_M upregulated		Mgp	-1.39368	C0 Neutrophil O_M downregulated
AB124611	0.535323	C0 Neutrophil O_Y upregulated		Snorc	-7.66034	C0 Neutrophil O_Y downregulated		Unc119	0.629768	C0 Neutrophil M_Y upregulated		Birc3	-0.651739	C0 Neutrophil M_Y downregulated		Msn	0.250736	C0 Neutrophil O_M upregulated		H2-K1	-0.309622	C0 Neutrophil O_M downregulated
Mapk13	0.645944	C0 Neutrophil O_Y upregulated		Hba-a2	-0.900787	C0 Neutrophil O_Y downregulated		Hspa8	0.733	C0 Neutrophil M_Y upregulated		Mpp7	-0.698174	C0 Neutrophil M_Y downregulated		Bmpr1a	0.403713	C0 Neutrophil O_M upregulated		Gnaq	-0.282567	C0 Neutrophil O_M downregulated
Rpl35a	0.488501	C0 Neutrophil O_Y upregulated		Fmnl2	-0.890697	C0 Neutrophil O_Y downregulated		Scp2	0.456843	C0 Neutrophil M_Y upregulated		Tes	-0.656172	C0 Neutrophil M_Y downregulated		App	0.259736	C0 Neutrophil O_M upregulated		Gm34084	-0.37926	C0 Neutrophil O_M downregulated
Rpl32	0.811152	C0 Neutrophil O_Y upregulated		Ets2	-0.585412	C0 Neutrophil O_Y downregulated		Pacs1	0.470387	C0 Neutrophil M_Y upregulated		Mxd1	-0.289083	C0 Neutrophil M_Y downregulated		Rps10	0.326055	C0 Neutrophil O_M upregulated		Rab44	-0.353353	C0 Neutrophil O_M downregulated
Lipg	2.93309	C0 Neutrophil O_Y upregulated		Isy1	-1.43214	C0 Neutrophil O_Y downregulated		Ltb4r1	0.548747	C0 Neutrophil M_Y upregulated		Irak2	-0.596944	C0 Neutrophil M_Y downregulated		Tnfrsf1b	0.45597	C0 Neutrophil O_M upregulated		Thbs1	-0.556402	C0 Neutrophil O_M downregulated
Adam19	1.08754	C0 Neutrophil O_Y upregulated		Mcl1	-0.373175	C0 Neutrophil O_Y downregulated		Megf9	0.611083	C0 Neutrophil M_Y upregulated		Arg2	-0.482249	C0 Neutrophil M_Y downregulated		Mt1	1.70359	C0 Neutrophil O_M upregulated		Atp5md	-0.367576	C0 Neutrophil O_M downregulated
Rps28	0.871169	C0 Neutrophil O_Y upregulated		Snx20	-0.716577	C0 Neutrophil O_Y downregulated		Rpl28	0.392158	C0 Neutrophil M_Y upregulated		Plek	-0.429322	C0 Neutrophil M_Y downregulated		Rab31	0.374069	C0 Neutrophil O_M upregulated		Tob1	-0.515029	C0 Neutrophil O_M downregulated
Dstn	0.357517	C0 Neutrophil O_Y upregulated		Trf	-1.27849	C0 Neutrophil O_Y downregulated		Tmsb10	0.656156	C0 Neutrophil M_Y upregulated		Ccrl2	-1.0923	C0 Neutrophil M_Y downregulated		Rack1	0.605496	C0 Neutrophil O_M upregulated		Epsti1	-0.768331	C0 Neutrophil O_M downregulated
Mrgpra2b	0.491381	C0 Neutrophil O_Y upregulated		Ptgs2	-1.25353	C0 Neutrophil O_Y downregulated		Ifitm6	0.396852	C0 Neutrophil M_Y upregulated		Cux1	-0.693655	C0 Neutrophil M_Y downregulated		Cirbp	0.730867	C0 Neutrophil O_M upregulated		Ccno	-0.951972	C0 Neutrophil O_M downregulated
Cmah	0.900374	C0 Neutrophil O_Y upregulated		Il15	-0.834671	C0 Neutrophil O_Y downregulated		Rpl36	0.578968	C0 Neutrophil M_Y upregulated		Xylt1	-0.414788	C0 Neutrophil M_Y downregulated		Cd38	1.0002	C0 Neutrophil O_M upregulated		Ost4	-0.36701	C0 Neutrophil O_M downregulated
Rack1	0.804902	C0 Neutrophil O_Y upregulated		H2-Q10	-1.10254	C0 Neutrophil O_Y downregulated		Rpl32	0.447721	C0 Neutrophil M_Y upregulated		H2-Q10	-1.09519	C0 Neutrophil M_Y downregulated		Rflnb	0.44592	C0 Neutrophil O_M upregulated		Tgm3	-1.83112	C0 Neutrophil O_M downregulated
Tkt	0.350792	C0 Neutrophil O_Y upregulated		Nt5e	-1.02327	C0 Neutrophil O_Y downregulated		Rab3d	0.778734	C0 Neutrophil M_Y upregulated		Mgp	-1.97661	C0 Neutrophil M_Y downregulated		Gm20404	0.621621	C0 Neutrophil O_M upregulated		Golim4	-0.329854	C0 Neutrophil O_M downregulated
Ndufv3	0.993376	C0 Neutrophil O_Y upregulated		Ptgs2os2	-1.77479	C0 Neutrophil O_Y downregulated		Cybb	0.34714	C0 Neutrophil M_Y upregulated		Ehd1	-0.645963	C0 Neutrophil M_Y downregulated		Rpl34	0.279549	C0 Neutrophil O_M upregulated		Slc7a11	-0.255262	C0 Neutrophil O_M downregulated
Rps10	0.441552	C0 Neutrophil O_Y upregulated		Slc16a3	-0.50634	C0 Neutrophil O_Y downregulated		Sh3kbp1	0.470569	C0 Neutrophil M_Y upregulated		Slc16a3	-0.496871	C0 Neutrophil M_Y downregulated		Csf2rb	0.518844	C0 Neutrophil O_M upregulated		Msmo1	-0.487304	C0 Neutrophil O_M downregulated
Prnp	1.72518	C0 Neutrophil O_Y upregulated		Cd44	-0.39289	C0 Neutrophil O_Y downregulated		Hcst	0.40281	C0 Neutrophil M_Y upregulated		Kdm6b	-0.881819	C0 Neutrophil M_Y downregulated		4930549C15Rik	0.907899	C0 Neutrophil O_M upregulated		Pnrc1	-0.252458	C0 Neutrophil O_M downregulated
Rpl36a	1.09425	C0 Neutrophil O_Y upregulated		Sik3	-0.430121	C0 Neutrophil O_Y downregulated		Cox6c	0.449214	C0 Neutrophil M_Y upregulated		H3f3b	-0.273831	C0 Neutrophil M_Y downregulated		Hif1a	0.317974	C0 Neutrophil O_M upregulated		Csf2ra	-0.275623	C0 Neutrophil O_M downregulated
Cox6c	0.561247	C0 Neutrophil O_Y upregulated		Serpinh1	-4.94039	C0 Neutrophil O_Y downregulated		Mtus1	0.654906	C0 Neutrophil M_Y upregulated		Fn1	-1.98115	C0 Neutrophil M_Y downregulated		Rpl12	0.72544	C0 Neutrophil O_M upregulated		Limd2	-0.252817	C0 Neutrophil O_M downregulated
C130026I21Rik	0.78222	C0 Neutrophil O_Y upregulated		Xylt1	-0.430169	C0 Neutrophil O_Y downregulated		Cops9	0.644071	C0 Neutrophil M_Y upregulated		Ccr1	-0.57747	C0 Neutrophil M_Y downregulated		Rpl7	0.293306	C0 Neutrophil O_M upregulated		Stat1	-0.4952	C0 Neutrophil O_M downregulated
Lcn2	0.313176	C0 Neutrophil O_Y upregulated		Gm56906	-1.04843	C0 Neutrophil O_Y downregulated		Aldh2	0.29673	C0 Neutrophil M_Y upregulated		Syk	-0.483916	C0 Neutrophil M_Y downregulated		F13a1	1.83104	C0 Neutrophil O_M upregulated		Slc25a33	-0.594692	C0 Neutrophil O_M downregulated
Rpl34	0.411603	C0 Neutrophil O_Y upregulated		Junb	-0.459767	C0 Neutrophil O_Y downregulated		Cebpe	0.81245	C0 Neutrophil M_Y upregulated		Col9a1	-7.96668	C0 Neutrophil M_Y downregulated		Lipg	1.18039	C0 Neutrophil O_M upregulated		Pak1	-0.584322	C0 Neutrophil O_M downregulated
Prtn3	1.1661	C0 Neutrophil O_Y upregulated		Arg2	-0.468238	C0 Neutrophil O_Y downregulated		Ndufa13	0.397707	C0 Neutrophil M_Y upregulated		Resf1	-0.496031	C0 Neutrophil M_Y downregulated		Il1rap	0.553005	C0 Neutrophil O_M upregulated		Spatc1	-0.902116	C0 Neutrophil O_M downregulated
Mmp25	0.582796	C0 Neutrophil O_Y upregulated		Uvrag	-0.607281	C0 Neutrophil O_Y downregulated		Ltf	0.447056	C0 Neutrophil M_Y upregulated		Chd2	-0.598833	C0 Neutrophil M_Y downregulated		Lysmd4	0.784993	C0 Neutrophil O_M upregulated		mt-Nd2	-0.425373	C0 Neutrophil O_M downregulated
Rpl37	0.357779	C0 Neutrophil O_Y upregulated		Cd300ld	-0.855723	C0 Neutrophil O_Y downregulated		Myo5a	0.658496	C0 Neutrophil M_Y upregulated		Picalm	-0.37511	C0 Neutrophil M_Y downregulated		Cstdc4	0.548064	C0 Neutrophil O_M upregulated		Ppp1r10	-0.390063	C0 Neutrophil O_M downregulated
Rpl6	0.570058	C0 Neutrophil O_Y upregulated		Stx11	-0.514402	C0 Neutrophil O_Y downregulated		Itgb2l	0.510388	C0 Neutrophil M_Y upregulated		Nedd9	-0.387405	C0 Neutrophil M_Y downregulated		Rpl11	0.335732	C0 Neutrophil O_M upregulated		Megf9	-0.417393	C0 Neutrophil O_M downregulated
Rps18	0.837684	C0 Neutrophil O_Y upregulated		G0s2	-0.811462	C0 Neutrophil O_Y downregulated		Gclm	0.893262	C0 Neutrophil M_Y upregulated		Col9a2	-4.48073	C0 Neutrophil M_Y downregulated		Entpd3	1.48498	C0 Neutrophil O_M upregulated		Ptger4	-0.955866	C0 Neutrophil O_M downregulated
Rpl11	0.481202	C0 Neutrophil O_Y upregulated		Gfod1	-0.724965	C0 Neutrophil O_Y downregulated		Ifitm3	0.288564	C0 Neutrophil M_Y upregulated		Bcl2a1b	-1.35095	C0 Neutrophil M_Y downregulated		Pla2g7	0.338648	C0 Neutrophil O_M upregulated		Ngp	-0.275136	C0 Neutrophil O_M downregulated
Pam	0.933695	C0 Neutrophil O_Y upregulated		Col9a2	-5.21031	C0 Neutrophil O_Y downregulated		Prtn3	1.14012	C0 Neutrophil M_Y upregulated		Sipa1l1	-0.63533	C0 Neutrophil M_Y downregulated		Stfa1	1.54803	C0 Neutrophil O_M upregulated		Ets1	-0.437863	C0 Neutrophil O_M downregulated
Rpl36	0.769394	C0 Neutrophil O_Y upregulated		Hapln1	-7.06829	C0 Neutrophil O_Y downregulated		Tecr	0.482519	C0 Neutrophil M_Y upregulated		Fas	-0.704947	C0 Neutrophil M_Y downregulated		Tmod3	0.409742	C0 Neutrophil O_M upregulated		Timp2	-0.265578	C0 Neutrophil O_M downregulated
Rps11	0.430637	C0 Neutrophil O_Y upregulated		Pde7b	-1.03788	C0 Neutrophil O_Y downregulated		Lmo4	0.518993	C0 Neutrophil M_Y upregulated		N4bp1	-0.491306	C0 Neutrophil M_Y downregulated		Klf13	0.39755	C0 Neutrophil O_M upregulated		Comtd1	-0.644649	C0 Neutrophil O_M downregulated
Arrb2	0.519705	C0 Neutrophil O_Y upregulated		Tmed5	-0.757871	C0 Neutrophil O_Y downregulated		Rpl35a	0.336451	C0 Neutrophil M_Y upregulated		Snorc	-3.62091	C0 Neutrophil M_Y downregulated		Cd63	0.2804	C0 Neutrophil O_M upregulated		Cmpk2	-0.925883	C0 Neutrophil O_M downregulated
Rps21	0.455736	C0 Neutrophil O_Y upregulated		Fn1	-1.89772	C0 Neutrophil O_Y downregulated		Lta4h	0.569843	C0 Neutrophil M_Y upregulated		Fndc3b	-0.544578	C0 Neutrophil M_Y downregulated		Ddx28	1.661	C0 Neutrophil O_M upregulated		Gm36738	-1.044	C0 Neutrophil O_M downregulated
Prok2	1.39998	C0 Neutrophil O_Y upregulated		Lum	-3.89124	C0 Neutrophil O_Y downregulated		Lcn2	0.302968	C0 Neutrophil M_Y upregulated		Comp	-2.876	C0 Neutrophil M_Y downregulated		Rpsa	0.622876	C0 Neutrophil O_M upregulated		Gm26797	-0.757179	C0 Neutrophil O_M downregulated
Gm10076	0.967671	C0 Neutrophil O_Y upregulated		Fos	-0.623879	C0 Neutrophil O_Y downregulated		Grn	0.700862	C0 Neutrophil M_Y upregulated		Sik3	-0.373465	C0 Neutrophil M_Y downregulated		Rpl17	0.260751	C0 Neutrophil O_M upregulated		Gbe1	-0.416858	C0 Neutrophil O_M downregulated
Stfa2l1	0.727673	C0 Neutrophil O_Y upregulated		Spp1	-1.24488	C0 Neutrophil O_Y downregulated		Rps15a	0.301661	C0 Neutrophil M_Y upregulated		Selenok	-0.414133	C0 Neutrophil M_Y downregulated		Gm2245	0.784182	C0 Neutrophil O_M upregulated		H2-T23	-0.394368	C0 Neutrophil O_M downregulated
Arhgef1	0.637966	C0 Neutrophil O_Y upregulated		Col9a1	-7.91865	C0 Neutrophil O_Y downregulated		Hspa1b	1.36495	C0 Neutrophil M_Y upregulated		Ninj1	-0.765856	C0 Neutrophil M_Y downregulated		AB124611	0.313016	C0 Neutrophil O_M upregulated		2310001H17Rik	-0.258693	C0 Neutrophil O_M downregulated
Cstdc5	2.98882	C0 Neutrophil O_Y upregulated		Pde4b	-0.501655	C0 Neutrophil O_Y downregulated		Vsir	0.369954	C0 Neutrophil M_Y upregulated		D8Ertd738e	-0.526803	C0 Neutrophil M_Y downregulated		Steap4	0.802375	C0 Neutrophil O_M upregulated		4732465J04Rik	-0.490474	C0 Neutrophil O_M downregulated
Grn	0.819211	C0 Neutrophil O_Y upregulated		Igf1r	-0.651171	C0 Neutrophil O_Y downregulated		Trp53inp1	0.648629	C0 Neutrophil M_Y upregulated		Ralgapa1	-0.537453	C0 Neutrophil M_Y downregulated		Gm15283	0.521925	C0 Neutrophil O_M upregulated		Ninj1	-0.436009	C0 Neutrophil O_M downregulated
Qsox1	0.54613	C0 Neutrophil O_Y upregulated		Irak2	-0.506617	C0 Neutrophil O_Y downregulated		Rps19	0.437795	C0 Neutrophil M_Y upregulated		Snx18	-0.431988	C0 Neutrophil M_Y downregulated		Il13ra1	0.667118	C0 Neutrophil O_M upregulated		Atp5j2	-0.287651	C0 Neutrophil O_M downregulated
Fbxl5	0.381185	C0 Neutrophil O_Y upregulated		Ifi27l2a	-1.08032	C0 Neutrophil O_Y downregulated		Uba52	0.580069	C0 Neutrophil M_Y upregulated		Hapln1	-4.41588	C0 Neutrophil M_Y downregulated		Eef1b2	0.427841	C0 Neutrophil O_M upregulated		Dcn	-1.72691	C0 Neutrophil O_M downregulated
Hspa1b	0.935678	C0 Neutrophil O_Y upregulated		Clec7a	-0.752324	C0 Neutrophil O_Y downregulated		Id2	0.777722	C0 Neutrophil M_Y upregulated		App	-0.36645	C0 Neutrophil M_Y downregulated		Id2	0.500237	C0 Neutrophil O_M upregulated		Cfp	-0.312562	C0 Neutrophil O_M downregulated
Rpl12	0.860476	C0 Neutrophil O_Y upregulated		Acod1	-0.386061	C0 Neutrophil O_Y downregulated		Cd24a	0.296284	C0 Neutrophil M_Y upregulated		Slc15a3	-0.700233	C0 Neutrophil M_Y downregulated		Klf10	0.570347	C0 Neutrophil O_M upregulated		Rgs2	-0.464334	C0 Neutrophil O_M downregulated
Rps5	0.632351	C0 Neutrophil O_Y upregulated		Pdcd6	-0.815936	C0 Neutrophil O_Y downregulated		Acadl	0.956242	C0 Neutrophil M_Y upregulated		Il15	-0.788649	C0 Neutrophil M_Y downregulated		Adamtsl4	1.5516	C0 Neutrophil O_M upregulated		Ccdc57	-0.881583	C0 Neutrophil O_M downregulated
Elane	0.824834	C0 Neutrophil O_Y upregulated		Selenon	-0.785817	C0 Neutrophil O_Y downregulated		Atp5j	0.462951	C0 Neutrophil M_Y upregulated		Serpinh1	-3.25145	C0 Neutrophil M_Y downregulated		Ighg2b	1.68546	C0 Neutrophil O_M upregulated		Edf1	-0.334612	C0 Neutrophil O_M downregulated
Rpl26	0.501194	C0 Neutrophil O_Y upregulated		Cnnm2	-0.873322	C0 Neutrophil O_Y downregulated		Mettl9	0.333868	C0 Neutrophil M_Y upregulated		Lyn	-0.28768	C0 Neutrophil M_Y downregulated		Eif3k	0.375425	C0 Neutrophil O_M upregulated		Nr4a1	-0.477852	C0 Neutrophil O_M downregulated
Aprt	0.587238	C0 Neutrophil O_Y upregulated		Ccrl2	-0.956721	C0 Neutrophil O_Y downregulated		Spacdr	0.445069	C0 Neutrophil M_Y upregulated		Ebf1	-3.09484	C0 Neutrophil M_Y downregulated		Gnb1	0.298018	C0 Neutrophil O_M upregulated		Plk2	-0.77471	C0 Neutrophil O_M downregulated
Rbx1	0.492411	C0 Neutrophil O_Y upregulated		Rab8b	-0.347166	C0 Neutrophil O_Y downregulated		Dach1	0.321907	C0 Neutrophil M_Y upregulated		Cyth1	-0.528528	C0 Neutrophil M_Y downregulated		H4c4	0.906769	C0 Neutrophil O_M upregulated		Cebpd	-0.302374	C0 Neutrophil O_M downregulated
Ppia	0.685774	C0 Neutrophil O_Y upregulated		Mirt2	-0.739297	C0 Neutrophil O_Y downregulated		Hmox1	0.809	C0 Neutrophil M_Y upregulated		Snap23	-0.463703	C0 Neutrophil M_Y downregulated		Rps17	0.516045	C0 Neutrophil O_M upregulated		Dusp1	-0.293671	C0 Neutrophil O_M downregulated
Eif3k	0.564289	C0 Neutrophil O_Y upregulated		Cd300a	-0.619081	C0 Neutrophil O_Y downregulated		4930438A08Rik	0.999514	C0 Neutrophil M_Y upregulated		Cdk8	-0.408924	C0 Neutrophil M_Y downregulated		Ptprj	0.364927	C0 Neutrophil O_M upregulated		Ccnl1	-0.250595	C0 Neutrophil O_M downregulated
Rpl7	0.383171	C0 Neutrophil O_Y upregulated		Gadd45b	-0.801375	C0 Neutrophil O_Y downregulated		Rpl35	0.829796	C0 Neutrophil M_Y upregulated		Cd53	-0.302535	C0 Neutrophil M_Y downregulated		Pirb	0.254935	C0 Neutrophil O_M upregulated		Map6	-1.77794	C0 Neutrophil O_M downregulated
Pirb	0.403817	C0 Neutrophil O_Y upregulated		Fas	-0.682328	C0 Neutrophil O_Y downregulated		Golim4	0.431417	C0 Neutrophil M_Y upregulated		Tpm4	-0.633661	C0 Neutrophil M_Y downregulated		H1f0	1.61602	C0 Neutrophil O_M upregulated		Slfn5	-1.08718	C0 Neutrophil O_M downregulated
Ncf1	0.256574	C0 Neutrophil O_Y upregulated		Peak1	-1.11278	C0 Neutrophil O_Y downregulated		Psmb9	0.673563	C0 Neutrophil M_Y upregulated		Csf3r	-0.251512	C0 Neutrophil M_Y downregulated		Rpl36a	0.616548	C0 Neutrophil O_M upregulated		Zbtb11	-0.598711	C0 Neutrophil O_M downregulated
Rpl36al	0.892645	C0 Neutrophil O_Y upregulated		Acta2	-1.24895	C0 Neutrophil O_Y downregulated		Ldlr	1.19194	C0 Neutrophil M_Y upregulated		Pitpnc1	-0.601878	C0 Neutrophil M_Y downregulated		Gm56980	0.612812	C0 Neutrophil O_M upregulated		Arl11	-0.581376	C0 Neutrophil O_M downregulated
Gda	0.327976	C0 Neutrophil O_Y upregulated		Hba-a1	-0.730462	C0 Neutrophil O_Y downregulated		Txndc17	0.485708	C0 Neutrophil M_Y upregulated		Dcn	-2.23132	C0 Neutrophil M_Y downregulated		Slc3a2	0.416112	C0 Neutrophil O_M upregulated		Wsb1	-0.307791	C0 Neutrophil O_M downregulated
Tbca	0.714392	C0 Neutrophil O_Y upregulated		Dennd4a	-0.364094	C0 Neutrophil O_Y downregulated		Pnkp	0.311066	C0 Neutrophil M_Y upregulated		Irak3	-0.520413	C0 Neutrophil M_Y downregulated		Fkbp5	0.564277	C0 Neutrophil O_M upregulated		Atf3	-0.700601	C0 Neutrophil O_M downregulated
Ctsl	0.747272	C0 Neutrophil O_Y upregulated		Agpat4	-1.2384	C0 Neutrophil O_Y downregulated		Tbca	0.598805	C0 Neutrophil M_Y upregulated		Rdh12	-0.641355	C0 Neutrophil M_Y downregulated		Tln1	0.295056	C0 Neutrophil O_M upregulated		Scnn1a	-0.698461	C0 Neutrophil O_M downregulated
Gyg	0.647798	C0 Neutrophil O_Y upregulated		Chd2	-0.525613	C0 Neutrophil O_Y downregulated		Atp5h	0.315803	C0 Neutrophil M_Y upregulated		Ptafr	-0.699079	C0 Neutrophil M_Y downregulated		Rps15a	0.354013	C0 Neutrophil O_M upregulated		Rgs19	-0.404527	C0 Neutrophil O_M downregulated
Rpl30	0.331384	C0 Neutrophil O_Y upregulated		Arf4	-0.687799	C0 Neutrophil O_Y downregulated		Ndufa1	0.598746	C0 Neutrophil M_Y upregulated		Adam8	-0.438732	C0 Neutrophil M_Y downregulated		Rpl8	0.41809	C0 Neutrophil O_M upregulated		Gm57271	-0.823428	C0 Neutrophil O_M downregulated
Nt5c3	0.939606	C0 Neutrophil O_Y upregulated		Cyth1	-0.534614	C0 Neutrophil O_Y downregulated		Hipk1	0.383315	C0 Neutrophil M_Y upregulated		Junb	-0.255022	C0 Neutrophil M_Y downregulated		Rps3	0.32107	C0 Neutrophil O_M upregulated		Isg15	-0.698965	C0 Neutrophil O_M downregulated
Wwtr1	2.47228	C0 Neutrophil O_Y upregulated		Elmo1	-0.361941	C0 Neutrophil O_Y downregulated		Pde2a	0.505807	C0 Neutrophil M_Y upregulated		Fbxo11	-0.575482	C0 Neutrophil M_Y downregulated		Ctnnbip1	0.663924	C0 Neutrophil O_M upregulated		Oasl2	-0.588023	C0 Neutrophil O_M downregulated
Upp1	0.611121	C0 Neutrophil O_Y upregulated		Atp2b1	-0.493885	C0 Neutrophil O_Y downregulated		Plac8	0.353103	C0 Neutrophil M_Y upregulated		Ptprj	-0.502874	C0 Neutrophil M_Y downregulated		Gtf2ird2	0.782607	C0 Neutrophil O_M upregulated		Elp1	-0.513133	C0 Neutrophil O_M downregulated
Ethe1	0.700247	C0 Neutrophil O_Y upregulated		Card19	-0.650105	C0 Neutrophil O_Y downregulated		Ppp3ca	0.278499	C0 Neutrophil M_Y upregulated		G0s2	-0.330328	C0 Neutrophil M_Y downregulated		Rps23	0.320609	C0 Neutrophil O_M upregulated		Ptpn18	-0.260409	C0 Neutrophil O_M downregulated
Rab3d	0.786918	C0 Neutrophil O_Y upregulated		Vav3	-0.523699	C0 Neutrophil O_Y downregulated		Aurkaip1	0.544177	C0 Neutrophil M_Y upregulated		Gm19951	-0.534789	C0 Neutrophil M_Y downregulated		Bcl3	0.424573	C0 Neutrophil O_M upregulated		Fosl1	-0.588578	C0 Neutrophil O_M downregulated
Mettl9	0.373843	C0 Neutrophil O_Y upregulated		Fosb	-1.32503	C0 Neutrophil O_Y downregulated		Abhd5	0.558136	C0 Neutrophil M_Y upregulated		Pdcd6	-0.691698	C0 Neutrophil M_Y downregulated		Rps11	0.256794	C0 Neutrophil O_M upregulated		Cdk11b	-0.321289	C0 Neutrophil O_M downregulated
Rpl22	0.614406	C0 Neutrophil O_Y upregulated		Kdm6b	-0.719002	C0 Neutrophil O_Y downregulated		Gyg	0.515723	C0 Neutrophil M_Y upregulated		Srsf5	-0.393979	C0 Neutrophil M_Y downregulated		Rps19	0.486428	C0 Neutrophil O_M upregulated		Tomm6	-0.270776	C0 Neutrophil O_M downregulated
Dach1	0.256718	C0 Neutrophil O_Y upregulated		Mcemp1	-0.29875	C0 Neutrophil O_Y downregulated		Milr1	0.747469	C0 Neutrophil M_Y upregulated		Tnip1	-0.671742	C0 Neutrophil M_Y downregulated		Naca	0.324971	C0 Neutrophil O_M upregulated		Tra2a	-0.394739	C0 Neutrophil O_M downregulated
Stfa3	2.64984	C0 Neutrophil O_Y upregulated		Ebf1	-3.3306	C0 Neutrophil O_Y downregulated		Agpat2	0.718725	C0 Neutrophil M_Y upregulated		Hif1a	-0.403255	C0 Neutrophil M_Y downregulated		Vmp1	0.304066	C0 Neutrophil O_M upregulated		Insig1	-0.787934	C0 Neutrophil O_M downregulated
Acadl	1.05053	C0 Neutrophil O_Y upregulated		Pde3b	-1.00017	C0 Neutrophil O_Y downregulated		Cox6b1	0.353336	C0 Neutrophil M_Y upregulated		Sema4d	-0.519283	C0 Neutrophil M_Y downregulated		Arid5b	0.362989	C0 Neutrophil O_M upregulated		1700047M11Rik	-0.389169	C0 Neutrophil O_M downregulated
Flna	0.408277	C0 Neutrophil O_Y upregulated		Snap23	-0.455617	C0 Neutrophil O_Y downregulated		mt-Nd1	0.405086	C0 Neutrophil M_Y upregulated		Il1rn	-0.750633	C0 Neutrophil M_Y downregulated		Rps5	0.437361	C0 Neutrophil O_M upregulated		1810037I17Rik	-0.267915	C0 Neutrophil O_M downregulated
Clec12a	0.592939	C0 Neutrophil O_Y upregulated		Tpm4	-0.53662	C0 Neutrophil O_Y downregulated		Vamp5	0.604816	C0 Neutrophil M_Y upregulated		Cd300ld	-0.721721	C0 Neutrophil M_Y downregulated		Tubb5	0.716388	C0 Neutrophil O_M upregulated		Oasl1	-1.19824	C0 Neutrophil O_M downregulated
AA467197	0.466106	C0 Neutrophil O_Y upregulated		Gpr132	-0.919838	C0 Neutrophil O_Y downregulated		Rpl26	0.312475	C0 Neutrophil M_Y upregulated		Gpr132	-0.954231	C0 Neutrophil M_Y downregulated		Pim1	0.254025	C0 Neutrophil O_M upregulated		Uvrag	-0.271808	C0 Neutrophil O_M downregulated
Pde2a	0.583887	C0 Neutrophil O_Y upregulated		Sbno1	-0.499748	C0 Neutrophil O_Y downregulated		Adss	0.706307	C0 Neutrophil M_Y upregulated		Rel	-0.578071	C0 Neutrophil M_Y downregulated		Gm16158	1.32969	C0 Neutrophil O_M upregulated		Pcf11	-0.393048	C0 Neutrophil O_M downregulated
Rab31	0.403196	C0 Neutrophil O_Y upregulated		Slc25a33	-0.914526	C0 Neutrophil O_Y downregulated		Rflnb	0.413177	C0 Neutrophil M_Y upregulated		Dusp1	-0.362052	C0 Neutrophil M_Y downregulated		B430010I23Rik	0.735025	C0 Neutrophil O_M upregulated		Lhfpl2	-0.50734	C0 Neutrophil O_M downregulated
Capn1	0.590101	C0 Neutrophil O_Y upregulated		Pmvk	-1.00567	C0 Neutrophil O_Y downregulated		Ppp1ca	0.299159	C0 Neutrophil M_Y upregulated		Dgat1	-0.393305	C0 Neutrophil M_Y downregulated		Unc119	0.347009	C0 Neutrophil O_M upregulated		Pi16	-0.313811	C0 Neutrophil O_M downregulated
Hspa1a	1.24129	C0 Neutrophil O_Y upregulated		Gm13986	-1.17914	C0 Neutrophil O_Y downregulated		Arrb2	0.347143	C0 Neutrophil M_Y upregulated		Cd300a	-0.574684	C0 Neutrophil M_Y downregulated		Gm31223	1.50936	C0 Neutrophil O_M upregulated		Fosb	-0.695792	C0 Neutrophil O_M downregulated
Rhob	0.643663	C0 Neutrophil O_Y upregulated		Prg4	-2.99565	C0 Neutrophil O_Y downregulated		Lrmda	0.373066	C0 Neutrophil M_Y upregulated		Gab2	-0.456205	C0 Neutrophil M_Y downregulated		Hilpda	0.738251	C0 Neutrophil O_M upregulated		Tsc22d2	-0.715062	C0 Neutrophil O_M downregulated
Gclm	0.917537	C0 Neutrophil O_Y upregulated		Alcam	-0.545025	C0 Neutrophil O_Y downregulated		Slc28a2	0.85452	C0 Neutrophil M_Y upregulated		Ankrd44	-0.374752	C0 Neutrophil M_Y downregulated		Atp13a2	1.07692	C0 Neutrophil O_M upregulated		Tex14	-1.31572	C0 Neutrophil O_M downregulated
Hmox1	0.721798	C0 Neutrophil O_Y upregulated		Neurl3	-0.579171	C0 Neutrophil O_Y downregulated		Vim	0.303474	C0 Neutrophil M_Y upregulated		St3gal6	-0.963282	C0 Neutrophil M_Y downregulated		Il17ra	0.292044	C0 Neutrophil O_M upregulated		Pnpla8	-0.263452	C0 Neutrophil O_M downregulated
Ndufa11	1.05305	C0 Neutrophil O_Y upregulated		Srsf5	-0.354842	C0 Neutrophil O_Y downregulated		Pnp	0.691945	C0 Neutrophil M_Y upregulated		Gm34455	-1.35688	C0 Neutrophil M_Y downregulated		Rpl22	0.405305	C0 Neutrophil O_M upregulated		Trip4	-0.362723	C0 Neutrophil O_M downregulated
Tmem256	1.13062	C0 Neutrophil O_Y upregulated		Zfp36	-0.429283	C0 Neutrophil O_Y downregulated		Rps21	0.292329	C0 Neutrophil M_Y upregulated		Peak1	-0.92911	C0 Neutrophil M_Y downregulated		Cpq	1.33893	C0 Neutrophil O_M upregulated		Fxyd5	-0.285461	C0 Neutrophil O_M downregulated
Man2a1	0.603261	C0 Neutrophil O_Y upregulated		Irak3	-0.501998	C0 Neutrophil O_Y downregulated		Mrgpra2b	0.347523	C0 Neutrophil M_Y upregulated		Ccl6	-0.400038	C0 Neutrophil M_Y downregulated		Cox7a2l	0.323575	C0 Neutrophil O_M upregulated		Zfp831	-0.614004	C0 Neutrophil O_M downregulated
Cops9	0.627839	C0 Neutrophil O_Y upregulated		Isg15	-1.31514	C0 Neutrophil O_Y downregulated		Rasgrp2	0.515599	C0 Neutrophil M_Y upregulated		Zfand3	-0.331174	C0 Neutrophil M_Y downregulated		Eif3f	0.369956	C0 Neutrophil O_M upregulated		Gm56532	-1.19621	C0 Neutrophil O_M downregulated
Flot2	0.648285	C0 Neutrophil O_Y upregulated		Gm34455	-1.32757	C0 Neutrophil O_Y downregulated		Atpif1	0.587086	C0 Neutrophil M_Y upregulated		Zfp292	-0.7851	C0 Neutrophil M_Y downregulated		Rpl7a	0.332269	C0 Neutrophil O_M upregulated		Ppp1r42	-0.420793	C0 Neutrophil O_M downregulated
Ly6c2	0.349764	C0 Neutrophil O_Y upregulated		Stat4	-0.678746	C0 Neutrophil O_Y downregulated		Cox7c	0.418139	C0 Neutrophil M_Y upregulated		Isy1	-0.929384	C0 Neutrophil M_Y downregulated		A330040F15Rik	0.98281	C0 Neutrophil O_M upregulated		Ear2	-0.766227	C0 Neutrophil O_M downregulated
4930438A08Rik	1.0574	C0 Neutrophil O_Y upregulated		Hcar2	-0.586921	C0 Neutrophil O_Y downregulated		Zdhhc3	0.699697	C0 Neutrophil M_Y upregulated		Lum	-2.32783	C0 Neutrophil M_Y downregulated		Spata13	0.384779	C0 Neutrophil O_M upregulated		Sp100	-0.251879	C0 Neutrophil O_M downregulated
Steap4	1.55448	C0 Neutrophil O_Y upregulated		Chad	-4.16849	C0 Neutrophil O_Y downregulated		Fis1	0.299705	C0 Neutrophil M_Y upregulated		Diaph1	-0.336074	C0 Neutrophil M_Y downregulated		Ndufa8	0.379845	C0 Neutrophil O_M upregulated		Pmvk	-0.45421	C0 Neutrophil O_M downregulated
Atp6v0a1	0.472822	C0 Neutrophil O_Y upregulated		Fndc3b	-0.480662	C0 Neutrophil O_Y downregulated		Fcnb	0.851886	C0 Neutrophil M_Y upregulated		Fmnl2	-0.503646	C0 Neutrophil M_Y downregulated		Surf4	0.401444	C0 Neutrophil O_M upregulated		Gm57285	-1.47184	C0 Neutrophil O_M downregulated
Rps23	0.446779	C0 Neutrophil O_Y upregulated		Cd53	-0.271536	C0 Neutrophil O_Y downregulated		Cox7b	0.637997	C0 Neutrophil M_Y upregulated		Gpr35	-1.83345	C0 Neutrophil M_Y downregulated		Gcnt1	0.551593	C0 Neutrophil O_M upregulated		Gm56878	-0.273631	C0 Neutrophil O_M downregulated
Eif3f	0.530104	C0 Neutrophil O_Y upregulated		Ccr1	-0.461264	C0 Neutrophil O_Y downregulated		Jchain	2.54902	C0 Neutrophil M_Y upregulated		Cd93	-1.0608	C0 Neutrophil M_Y downregulated		Sbno2	0.405728	C0 Neutrophil O_M upregulated		Cd55	-0.331266	C0 Neutrophil O_M downregulated
Adpgk	0.332866	C0 Neutrophil O_Y upregulated		Ankrd44	-0.392474	C0 Neutrophil O_Y downregulated		Abca13	0.379287	C0 Neutrophil M_Y upregulated		Trem1	-0.372809	C0 Neutrophil M_Y downregulated		Tlr2	0.330641	C0 Neutrophil O_M upregulated		Chil5	-0.566216	C0 Neutrophil O_M downregulated
Ctnnbip1	1.04183	C0 Neutrophil O_Y upregulated		B2m	-0.306698	C0 Neutrophil O_Y downregulated		Chst12	0.783738	C0 Neutrophil M_Y upregulated		Nab1	-0.567659	C0 Neutrophil M_Y downregulated		Rps26	0.366563	C0 Neutrophil O_M upregulated		Adrb2	-0.475362	C0 Neutrophil O_M downregulated
Klf13	0.493742	C0 Neutrophil O_Y upregulated		Cd93	-1.09002	C0 Neutrophil O_Y downregulated		Rps28	0.544201	C0 Neutrophil M_Y upregulated		Stx11	-0.381197	C0 Neutrophil M_Y downregulated		Mta3	0.580502	C0 Neutrophil O_M upregulated		Oas2	-0.861207	C0 Neutrophil O_M downregulated
Ccdc88c	0.556048	C0 Neutrophil O_Y upregulated		Pitpnc1	-0.553323	C0 Neutrophil O_Y downregulated		Tmem256	1.02794	C0 Neutrophil M_Y upregulated		Mirt2	-0.699233	C0 Neutrophil M_Y downregulated		Ecm1	1.54605	C0 Neutrophil O_M upregulated		Ndufa3	-0.307871	C0 Neutrophil O_M downregulated
Tmem160	0.926781	C0 Neutrophil O_Y upregulated		Samsn1	-0.325675	C0 Neutrophil O_Y downregulated		Cd55	0.591975	C0 Neutrophil M_Y upregulated		Arrdc4	-0.963574	C0 Neutrophil M_Y downregulated		Rpl3	0.532275	C0 Neutrophil O_M upregulated		Ptgs2	-0.520002	C0 Neutrophil O_M downregulated
Ddi2	1.08677	C0 Neutrophil O_Y upregulated		Cdkn1a	-1.26508	C0 Neutrophil O_Y downregulated		Tfdp1	0.774438	C0 Neutrophil M_Y upregulated		Nfe2l2	-0.420221	C0 Neutrophil M_Y downregulated		Snrpd3	0.455403	C0 Neutrophil O_M upregulated		Mppe1	-0.417127	C0 Neutrophil O_M downregulated
Rps7	0.474933	C0 Neutrophil O_Y upregulated		Ell2	-0.577504	C0 Neutrophil O_Y downregulated		Fam117b	0.674511	C0 Neutrophil M_Y upregulated		Il1rap	-0.731423	C0 Neutrophil M_Y downregulated		Gm48678	0.571503	C0 Neutrophil O_M upregulated		Tiparp	-0.492298	C0 Neutrophil O_M downregulated
Cep19	0.751951	C0 Neutrophil O_Y upregulated		Zeb2	-0.370279	C0 Neutrophil O_Y downregulated		Chil5	1.09638	C0 Neutrophil M_Y upregulated		H2-D1	-0.259247	C0 Neutrophil M_Y downregulated		Zeb2	0.315542	C0 Neutrophil O_M upregulated		Milr1	-0.379294	C0 Neutrophil O_M downregulated
Cdkn2d	0.455869	C0 Neutrophil O_Y upregulated		Rab7	-0.276658	C0 Neutrophil O_Y downregulated		Ndufa3	0.583184	C0 Neutrophil M_Y upregulated		Pde7b	-0.862262	C0 Neutrophil M_Y downregulated		Rpl6	0.344242	C0 Neutrophil O_M upregulated		Clec7a	-0.278337	C0 Neutrophil O_M downregulated
H4c4	1.43825	C0 Neutrophil O_Y upregulated		Trib1	-0.475056	C0 Neutrophil O_Y downregulated		Atp8a1	0.445779	C0 Neutrophil M_Y upregulated		Cass4	-1.03795	C0 Neutrophil M_Y downregulated		Cux1	0.295104	C0 Neutrophil O_M upregulated		Coq4	-0.421458	C0 Neutrophil O_M downregulated
Aff2	0.598854	C0 Neutrophil O_Y upregulated		Btg2	-0.351755	C0 Neutrophil O_Y downregulated		Ptpn18	0.443778	C0 Neutrophil M_Y upregulated		Ptgs2os2	-1.07093	C0 Neutrophil M_Y downregulated		Fpr2	0.260266	C0 Neutrophil O_M upregulated		Trp53inp2	-0.367458	C0 Neutrophil O_M downregulated
Ndufa4	0.548084	C0 Neutrophil O_Y upregulated		Krt83	-0.944168	C0 Neutrophil O_Y downregulated		Ppbp	7.00845	C0 Neutrophil M_Y upregulated		Pnrc1	-0.332764	C0 Neutrophil M_Y downregulated		Rps20	0.48152	C0 Neutrophil O_M upregulated		Tsc22d3	-0.279917	C0 Neutrophil O_M downregulated
Cd63	0.343221	C0 Neutrophil O_Y upregulated		Nfkbia	-0.408092	C0 Neutrophil O_Y downregulated		Tcp11l2	0.40051	C0 Neutrophil M_Y upregulated		Clec4n	-1.68343	C0 Neutrophil M_Y downregulated		Rps18	0.562905	C0 Neutrophil O_M upregulated		Nktr	-0.307472	C0 Neutrophil O_M downregulated
Tbcb	0.700078	C0 Neutrophil O_Y upregulated		Nfkbie	-0.829433	C0 Neutrophil O_Y downregulated		Rps15	0.33397	C0 Neutrophil M_Y upregulated		Nfkbie	-0.880527	C0 Neutrophil M_Y downregulated		Rpl13	0.324164	C0 Neutrophil O_M upregulated		Gm49969	-1.59834	C0 Neutrophil O_M downregulated
Stfa1	2.23481	C0 Neutrophil O_Y upregulated		Vpreb3	-4.05831	C0 Neutrophil O_Y downregulated		Gnb2	0.266631	C0 Neutrophil M_Y upregulated		Agpat4	-1.01021	C0 Neutrophil M_Y downregulated		Mapk6	0.371393	C0 Neutrophil O_M upregulated		Selenon	-0.295143	C0 Neutrophil O_M downregulated
Mpo	1.10808	C0 Neutrophil O_Y upregulated		Mapkapk2	-0.310696	C0 Neutrophil O_Y downregulated		Ndufs5	0.579044	C0 Neutrophil M_Y upregulated		Mapkapk2	-0.339413	C0 Neutrophil M_Y downregulated		Gm57366	1.00932	C0 Neutrophil O_M upregulated		Coq10b	-0.517315	C0 Neutrophil O_M downregulated
Snrpd3	0.818823	C0 Neutrophil O_Y upregulated		Clec4n	-1.60545	C0 Neutrophil O_Y downregulated		Bin2	0.552341	C0 Neutrophil M_Y upregulated		Nfkbiz	-0.423523	C0 Neutrophil M_Y downregulated		Tgfbi	0.411501	C0 Neutrophil O_M upregulated		Spint2	-0.679893	C0 Neutrophil O_M downregulated
Grk6	0.853069	C0 Neutrophil O_Y upregulated		Asph	-1.25205	C0 Neutrophil O_Y downregulated		Nxn	0.55577	C0 Neutrophil M_Y upregulated		Gadd45b	-0.62854	C0 Neutrophil M_Y downregulated		Pik3ip1	1.23763	C0 Neutrophil O_M upregulated		Pmaip1	-0.53588	C0 Neutrophil O_M downregulated
Sf3b2	0.53201	C0 Neutrophil O_Y upregulated		Sdc4	-3.12732	C0 Neutrophil O_Y downregulated		Ccdc88c	0.470522	C0 Neutrophil M_Y upregulated		Spp1	-0.817372	C0 Neutrophil M_Y downregulated		Cpt1a	0.537243	C0 Neutrophil O_M upregulated		Usp36	-0.977063	C0 Neutrophil O_M downregulated
Ucp2	0.39925	C0 Neutrophil O_Y upregulated		Eea1	-0.591861	C0 Neutrophil O_Y downregulated		Mmp25	0.374655	C0 Neutrophil M_Y upregulated		Tax1bp1	-0.327775	C0 Neutrophil M_Y downregulated		Gk	0.302796	C0 Neutrophil O_M upregulated		Tnfaip8l2	-0.339639	C0 Neutrophil O_M downregulated
Zfhx3	0.480096	C0 Neutrophil O_Y upregulated		Jdp2	-0.591604	C0 Neutrophil O_Y downregulated		Pi16	0.552863	C0 Neutrophil M_Y upregulated		Atp2b1	-0.403502	C0 Neutrophil M_Y downregulated		Tnfaip2	0.295181	C0 Neutrophil O_M upregulated		Kcnn3	-1.2125	C0 Neutrophil O_M downregulated
Mgst2	0.58319	C0 Neutrophil O_Y upregulated		Fem1c	-0.552413	C0 Neutrophil O_Y downregulated		Uqcr10	0.510692	C0 Neutrophil M_Y upregulated		Ifnar2	-0.39186	C0 Neutrophil M_Y downregulated		Rps15	0.321124	C0 Neutrophil O_M upregulated		Akap11	-0.928513	C0 Neutrophil O_M downregulated
Vsir	0.365331	C0 Neutrophil O_Y upregulated		Bcl2a1d	-1.76313	C0 Neutrophil O_Y downregulated		Agps	0.710279	C0 Neutrophil M_Y upregulated		Baz2b	-0.263484	C0 Neutrophil M_Y downregulated		Dbi	0.452882	C0 Neutrophil O_M upregulated		Cited2	-0.693256	C0 Neutrophil O_M downregulated
Plac8	0.339869	C0 Neutrophil O_Y upregulated		Lyn	-0.254003	C0 Neutrophil O_Y downregulated		Cox5b	0.352809	C0 Neutrophil M_Y upregulated		Lrrc25	-0.737824	C0 Neutrophil M_Y downregulated		Adam19	0.430885	C0 Neutrophil O_M upregulated		Ccdc126	-0.717507	C0 Neutrophil O_M downregulated
Mdh2	0.436826	C0 Neutrophil O_Y upregulated		Gla	-0.829671	C0 Neutrophil O_Y downregulated		Rpl21	0.291045	C0 Neutrophil M_Y upregulated		Sdc4	-2.94402	C0 Neutrophil M_Y downregulated		Ctsg	0.476121	C0 Neutrophil O_M upregulated		Cnnm2	-0.424059	C0 Neutrophil O_M downregulated
Scamp1	0.775044	C0 Neutrophil O_Y upregulated		Gtdc1	-0.468168	C0 Neutrophil O_Y downregulated		Olfml2b	0.700302	C0 Neutrophil M_Y upregulated		Chst11	-0.629011	C0 Neutrophil M_Y downregulated		Nmrk1	0.581167	C0 Neutrophil O_M upregulated		Heca	-0.281138	C0 Neutrophil O_M downregulated
Myo5a	0.591648	C0 Neutrophil O_Y upregulated		Slpi	-0.283859	C0 Neutrophil O_Y downregulated		Mapk3	0.492088	C0 Neutrophil M_Y upregulated		Cpne2	-0.518535	C0 Neutrophil M_Y downregulated		Nemp1	0.708541	C0 Neutrophil O_M upregulated		Tmem170b	-0.325815	C0 Neutrophil O_M downregulated
Abtb1	0.532814	C0 Neutrophil O_Y upregulated		Nktr	-0.527696	C0 Neutrophil O_Y downregulated		Hexa	0.566824	C0 Neutrophil M_Y upregulated		Tlr2	-0.463775	C0 Neutrophil M_Y downregulated		Alas1	0.376908	C0 Neutrophil O_M upregulated		Stap1	-0.266039	C0 Neutrophil O_M downregulated
Prelid1	0.480626	C0 Neutrophil O_Y upregulated		Rel	-0.488561	C0 Neutrophil O_Y downregulated		Cnn2	0.324794	C0 Neutrophil M_Y upregulated		Gm41409	-1.2776	C0 Neutrophil M_Y downregulated		Selenoh	0.867946	C0 Neutrophil O_M upregulated		Gm20186	-0.448136	C0 Neutrophil O_M downregulated
Spacdr	0.463207	C0 Neutrophil O_Y upregulated		Cst3	-0.476692	C0 Neutrophil O_Y downregulated		Mrps21	0.501189	C0 Neutrophil M_Y upregulated		Eea1	-0.546157	C0 Neutrophil M_Y downregulated		Rpl15	0.360032	C0 Neutrophil O_M upregulated		Napa	-0.353369	C0 Neutrophil O_M downregulated
Nos2	2.78467	C0 Neutrophil O_Y upregulated		Eml1	-1.6644	C0 Neutrophil O_Y downregulated		Znhit1	0.572229	C0 Neutrophil M_Y upregulated		Bltp1	-0.384031	C0 Neutrophil M_Y downregulated		Ifngr1	0.296189	C0 Neutrophil O_M upregulated		Gm21188	-0.282915	C0 Neutrophil O_M downregulated
Ndufb7	0.400964	C0 Neutrophil O_Y upregulated		Ehd1	-0.434715	C0 Neutrophil O_Y downregulated		Svil	0.267316	C0 Neutrophil M_Y upregulated		Rab20	-0.704177	C0 Neutrophil M_Y downregulated		Map3k8	0.362314	C0 Neutrophil O_M upregulated		Peli1	-0.301748	C0 Neutrophil O_M downregulated
Ltb4r1	0.452057	C0 Neutrophil O_Y upregulated		Snx18	-0.341245	C0 Neutrophil O_Y downregulated		Srebf2	0.617906	C0 Neutrophil M_Y upregulated		Nr4a3	-0.817979	C0 Neutrophil M_Y downregulated		Sema4a	0.35246	C0 Neutrophil O_M upregulated		Phlda1	-0.464488	C0 Neutrophil O_M downregulated
Ndufa6	0.531063	C0 Neutrophil O_Y upregulated		Pim1	-0.415144	C0 Neutrophil O_Y downregulated		Ipcef1	0.3018	C0 Neutrophil M_Y upregulated		Erbin	-0.401985	C0 Neutrophil M_Y downregulated		Rbx1	0.262608	C0 Neutrophil O_M upregulated		Tle4	-0.319244	C0 Neutrophil O_M downregulated
Nsmce1	1.28206	C0 Neutrophil O_Y upregulated		Sar1a	-0.579972	C0 Neutrophil O_Y downregulated		Hacd4	0.361243	C0 Neutrophil M_Y upregulated		Igf1r	-0.458145	C0 Neutrophil M_Y downregulated		Fam169b	0.501713	C0 Neutrophil O_M upregulated		Cd101	-0.360526	C0 Neutrophil O_M downregulated
Uqcr10	0.592654	C0 Neutrophil O_Y upregulated		Gabbr1	-1.06375	C0 Neutrophil O_Y downregulated		Tmem40	0.577335	C0 Neutrophil M_Y upregulated		Tmed5	-0.562628	C0 Neutrophil M_Y downregulated		Rpl35	0.462596	C0 Neutrophil O_M upregulated		9830166K06Rik	-0.619504	C0 Neutrophil O_M downregulated
Vim	0.359934	C0 Neutrophil O_Y upregulated		Crem	-0.886342	C0 Neutrophil O_Y downregulated		G6pdx	0.527163	C0 Neutrophil M_Y upregulated		Vpreb3	-3.18033	C0 Neutrophil M_Y downregulated		Slc16a6	0.290642	C0 Neutrophil O_M upregulated		Ankrd22	-0.261028	C0 Neutrophil O_M downregulated
Asnsd1	0.749585	C0 Neutrophil O_Y upregulated		Cables1	-1.40956	C0 Neutrophil O_Y downregulated		Hk3	0.401473	C0 Neutrophil M_Y upregulated		Cxcl3	-1.84483	C0 Neutrophil M_Y downregulated		Hint1	0.624365	C0 Neutrophil O_M upregulated		Rabgef1	-0.286295	C0 Neutrophil O_M downregulated
Ighg2b	4.4044	C0 Neutrophil O_Y upregulated		Plek	-0.269322	C0 Neutrophil O_Y downregulated		Dbi	0.77994	C0 Neutrophil M_Y upregulated		Tnfaip3	-0.472023	C0 Neutrophil M_Y downregulated		Nfatc3	0.377564	C0 Neutrophil O_M upregulated		Rbks	-0.534168	C0 Neutrophil O_M downregulated
Mtus1	0.601659	C0 Neutrophil O_Y upregulated		Zfand3	-0.265169	C0 Neutrophil O_Y downregulated		Nfu1	0.599239	C0 Neutrophil M_Y upregulated		Traf3	-0.459704	C0 Neutrophil M_Y downregulated		1500011B03Rik	0.977061	C0 Neutrophil O_M upregulated		Ubash3b	-0.525652	C0 Neutrophil O_M downregulated
Lmo1	0.776653	C0 Neutrophil O_Y upregulated		Slc25a3	-0.482878	C0 Neutrophil O_Y downregulated		Pycard	0.575152	C0 Neutrophil M_Y upregulated		Rnf149	-0.425547	C0 Neutrophil M_Y downregulated		Gm16599	0.547248	C0 Neutrophil O_M upregulated		Dhx40	-0.254602	C0 Neutrophil O_M downregulated
Klhl6	0.914918	C0 Neutrophil O_Y upregulated		Nfe2l2	-0.395492	C0 Neutrophil O_Y downregulated		Mppe1	0.744443	C0 Neutrophil M_Y upregulated		Vav3	-0.370891	C0 Neutrophil M_Y downregulated		Pam	0.363811	C0 Neutrophil O_M upregulated		Gm8797	-0.708206	C0 Neutrophil O_M downregulated
Dap	0.645022	C0 Neutrophil O_Y upregulated		Abcc1	-0.942093	C0 Neutrophil O_Y downregulated		Gm10076	0.689616	C0 Neutrophil M_Y upregulated		Egln3	-0.942496	C0 Neutrophil M_Y downregulated		Ssbp4	0.768119	C0 Neutrophil O_M upregulated		Acta2	-0.469464	C0 Neutrophil O_M downregulated
Saa3	4.40661	C0 Neutrophil O_Y upregulated		Arrdc4	-0.860252	C0 Neutrophil O_Y downregulated		Arhgap9	0.434667	C0 Neutrophil M_Y upregulated		A530013C23Rik	-0.97516	C0 Neutrophil M_Y downregulated		Il4ra	0.484851	C0 Neutrophil O_M upregulated		Rnf34	-0.332916	C0 Neutrophil O_M downregulated
Plin3	0.95812	C0 Neutrophil O_Y upregulated		Gm56955	-0.927782	C0 Neutrophil O_Y downregulated		Plin3	0.851308	C0 Neutrophil M_Y upregulated		Sf3b1	-0.300821	C0 Neutrophil M_Y downregulated		Furin	0.327484	C0 Neutrophil O_M upregulated		H2-T24	-0.758419	C0 Neutrophil O_M downregulated
Asprv1	0.359295	C0 Neutrophil O_Y upregulated		Rdh12	-0.53847	C0 Neutrophil O_Y downregulated		Chil1	0.338601	C0 Neutrophil M_Y upregulated		Fem1c	-0.498337	C0 Neutrophil M_Y downregulated		Ndufa4	0.336022	C0 Neutrophil O_M upregulated		Tec	-0.335558	C0 Neutrophil O_M downregulated
Add1	0.558764	C0 Neutrophil O_Y upregulated		Birc3	-0.409549	C0 Neutrophil O_Y downregulated		Emp3	0.288874	C0 Neutrophil M_Y upregulated		Ago2	-0.478375	C0 Neutrophil M_Y downregulated		Mtmr6	0.327744	C0 Neutrophil O_M upregulated		Lyl1	-0.968651	C0 Neutrophil O_M downregulated
Arhgap9	0.515007	C0 Neutrophil O_Y upregulated		Map1lc3b	-0.290376	C0 Neutrophil O_Y downregulated		Abcd2	0.676067	C0 Neutrophil M_Y upregulated		Spata13	-0.576436	C0 Neutrophil M_Y downregulated		Cd244a	0.904795	C0 Neutrophil O_M upregulated		Ddit3	-0.563298	C0 Neutrophil O_M downregulated
Rpl31	0.50832	C0 Neutrophil O_Y upregulated		Ier5	-0.367909	C0 Neutrophil O_Y downregulated		Pbx1	0.258329	C0 Neutrophil M_Y upregulated		Ptgs2	-0.733525	C0 Neutrophil M_Y downregulated		Nsmce1	0.590753	C0 Neutrophil O_M upregulated		2610035D17Rik	-0.674794	C0 Neutrophil O_M downregulated
Rpl5	0.529294	C0 Neutrophil O_Y upregulated		Ube2b	-0.254071	C0 Neutrophil O_Y downregulated		Astn2	1.97274	C0 Neutrophil M_Y upregulated		Pde3b	-0.790718	C0 Neutrophil M_Y downregulated		Acod1	0.374862	C0 Neutrophil O_M upregulated		Impact	-0.557201	C0 Neutrophil O_M downregulated
Tmsb10	0.50864	C0 Neutrophil O_Y upregulated		Ier3	-0.522292	C0 Neutrophil O_Y downregulated		Hjurp	0.656889	C0 Neutrophil M_Y upregulated		Neat1	-0.256712	C0 Neutrophil M_Y downregulated		Galnt6	0.971945	C0 Neutrophil O_M upregulated		BC031181	-0.290884	C0 Neutrophil O_M downregulated
S100a13	0.532505	C0 Neutrophil O_Y upregulated		Gpr35	-1.43291	C0 Neutrophil O_Y downregulated		Slfn1	0.329896	C0 Neutrophil M_Y upregulated		Txnrd1	-0.6626	C0 Neutrophil M_Y downregulated		Add1	0.301865	C0 Neutrophil O_M upregulated		Dnajb9	-0.500067	C0 Neutrophil O_M downregulated
Actn1	0.291193	C0 Neutrophil O_Y upregulated		2310001H17Rik	-0.478868	C0 Neutrophil O_Y downregulated		Tuba4a	0.476421	C0 Neutrophil M_Y upregulated		Cdk17	-0.411338	C0 Neutrophil M_Y downregulated		Grk6	0.41114	C0 Neutrophil O_M upregulated		Oas1a	-1.11197	C0 Neutrophil O_M downregulated
Cox5a	0.383508	C0 Neutrophil O_Y upregulated		Egln3	-1.13992	C0 Neutrophil O_Y downregulated		Ap2s1	0.4746	C0 Neutrophil M_Y upregulated		Fyb	-0.373247	C0 Neutrophil M_Y downregulated		Lrrc8dos	0.978563	C0 Neutrophil O_M upregulated		Gm57189	-0.801683	C0 Neutrophil O_M downregulated
Usp22	0.775089	C0 Neutrophil O_Y upregulated		Nadk	-0.307157	C0 Neutrophil O_Y downregulated		Ctsl	0.86554	C0 Neutrophil M_Y upregulated		Cdkn1a	-1.16336	C0 Neutrophil M_Y downregulated		Cdc42ep4	0.609005	C0 Neutrophil O_M upregulated		Marchf3	-0.461213	C0 Neutrophil O_M downregulated
E2f2	0.681632	C0 Neutrophil O_Y upregulated		Nfkb2	-0.660667	C0 Neutrophil O_Y downregulated		Abracl	0.301148	C0 Neutrophil M_Y upregulated		Ell2	-0.509687	C0 Neutrophil M_Y downregulated		C130026I21Rik	0.337912	C0 Neutrophil O_M upregulated		Ugp2	-0.302502	C0 Neutrophil O_M downregulated
Rpl7a	0.413858	C0 Neutrophil O_Y upregulated		Cyp4f18	-0.55892	C0 Neutrophil O_Y downregulated		F730016J06Rik	0.740672	C0 Neutrophil M_Y upregulated		Lpcat2	-0.297912	C0 Neutrophil M_Y downregulated		Itpkb	0.312427	C0 Neutrophil O_M upregulated		Irf9	-0.351392	C0 Neutrophil O_M downregulated
Rps16	0.273968	C0 Neutrophil O_Y upregulated		Nr4a3	-0.906405	C0 Neutrophil O_Y downregulated		Limd2	0.301725	C0 Neutrophil M_Y upregulated		Slc2a1	-0.579192	C0 Neutrophil M_Y downregulated		Eef2	0.309283	C0 Neutrophil O_M upregulated		Cacna1d	-0.761335	C0 Neutrophil O_M downregulated
Cyfip2	0.349426	C0 Neutrophil O_Y upregulated		Ccl6	-0.373822	C0 Neutrophil O_Y downregulated		Pet100	0.49939	C0 Neutrophil M_Y upregulated		Gfod1	-0.500527	C0 Neutrophil M_Y downregulated		Slc24a3	0.766702	C0 Neutrophil O_M upregulated		Ppm1h	-0.346306	C0 Neutrophil O_M downregulated
Abracl	0.364092	C0 Neutrophil O_Y upregulated		Smim3	-0.617655	C0 Neutrophil O_Y downregulated		Ano10	0.647508	C0 Neutrophil M_Y upregulated		Abcc1	-0.914025	C0 Neutrophil M_Y downregulated		Sipa1l1	0.259868	C0 Neutrophil O_M upregulated		Arf4	-0.27129	C0 Neutrophil O_M downregulated
Slc28a2	0.915703	C0 Neutrophil O_Y upregulated		Gm43661	-1.09101	C0 Neutrophil O_Y downregulated		Tmem50a	0.308633	C0 Neutrophil M_Y upregulated		Pgam1	-0.454699	C0 Neutrophil M_Y downregulated		Oprm1	0.440659	C0 Neutrophil O_M upregulated		Usp5	-0.565461	C0 Neutrophil O_M downregulated
Twf2	0.513908	C0 Neutrophil O_Y upregulated		Ppa1	-1.81013	C0 Neutrophil O_Y downregulated		Mid1ip1	0.698513	C0 Neutrophil M_Y upregulated		Ankrd33b	-0.456068	C0 Neutrophil M_Y downregulated		Arpc1a	0.284696	C0 Neutrophil O_M upregulated		Ss18l2	-0.478761	C0 Neutrophil O_M downregulated
Ctsg	0.849397	C0 Neutrophil O_Y upregulated		Mir22hg	-0.573167	C0 Neutrophil O_Y downregulated		Upp1	0.445216	C0 Neutrophil M_Y upregulated		Chad	-2.45098	C0 Neutrophil M_Y downregulated		Arhgap25	0.295665	C0 Neutrophil O_M upregulated		Mef2c	-0.655807	C0 Neutrophil O_M downregulated
Atp5l	0.261026	C0 Neutrophil O_Y upregulated		N4bp1	-0.361758	C0 Neutrophil O_Y downregulated		Gramd1b	0.431246	C0 Neutrophil M_Y upregulated		Hilpda	-1.07095	C0 Neutrophil M_Y downregulated		Eif3i	0.609906	C0 Neutrophil O_M upregulated		Rap2a	-0.542649	C0 Neutrophil O_M downregulated
Rpl24	0.3565	C0 Neutrophil O_Y upregulated		Dnajb6	-0.407188	C0 Neutrophil O_Y downregulated		1600014C10Rik	0.830994	C0 Neutrophil M_Y upregulated		Emd	-0.585325	C0 Neutrophil M_Y downregulated		Ubp1	0.367838	C0 Neutrophil O_M upregulated		Gm20559	-0.519221	C0 Neutrophil O_M downregulated
Cox6b1	0.385924	C0 Neutrophil O_Y upregulated		Zfp292	-0.619579	C0 Neutrophil O_Y downregulated		Kif13b	0.582652	C0 Neutrophil M_Y upregulated		Asph	-1.04696	C0 Neutrophil M_Y downregulated		Rps8	0.33381	C0 Neutrophil O_M upregulated		Tbc1d10c	-0.347967	C0 Neutrophil O_M downregulated
Padi4	0.463386	C0 Neutrophil O_Y upregulated		Lyz2	-0.263445	C0 Neutrophil O_Y downregulated		Iqgap2	0.373668	C0 Neutrophil M_Y upregulated		Nfkb1	-0.42746	C0 Neutrophil M_Y downregulated		Gtf2a2	0.390013	C0 Neutrophil O_M upregulated		Osbpl8	-0.322397	C0 Neutrophil O_M downregulated
Cpne3	0.366983	C0 Neutrophil O_Y upregulated		Cytip	-0.463764	C0 Neutrophil O_Y downregulated		Rnpep	0.609036	C0 Neutrophil M_Y upregulated		Tgif1	-0.825133	C0 Neutrophil M_Y downregulated		5330438D12Rik	0.49306	C0 Neutrophil O_M upregulated		Senp2	-0.410171	C0 Neutrophil O_M downregulated
Rps26	0.487021	C0 Neutrophil O_Y upregulated		Rab44	-0.546903	C0 Neutrophil O_Y downregulated		Capns1	0.393791	C0 Neutrophil M_Y upregulated		Jak2	-0.633679	C0 Neutrophil M_Y downregulated		Prelid1	0.264097	C0 Neutrophil O_M upregulated		Ccdc88b	-0.271285	C0 Neutrophil O_M downregulated
Ap2s1	0.548058	C0 Neutrophil O_Y upregulated		Resf1	-0.371341	C0 Neutrophil O_Y downregulated		Camk2d	0.92994	C0 Neutrophil M_Y upregulated		Ly6d	-2.201	C0 Neutrophil M_Y downregulated		F11r	1.51065	C0 Neutrophil O_M upregulated		Ifit3	-1.26092	C0 Neutrophil O_M downregulated
Cox7c	0.457723	C0 Neutrophil O_Y upregulated		Map2k3	-0.503087	C0 Neutrophil O_Y downregulated		Gm57005	0.773159	C0 Neutrophil M_Y upregulated		Rab11fip1	-0.402578	C0 Neutrophil M_Y downregulated		Nedd8	0.261664	C0 Neutrophil O_M upregulated		Gm47719	-1.26009	C0 Neutrophil O_M downregulated
Pacs1	0.37313	C0 Neutrophil O_Y upregulated		Vamp4	-0.544071	C0 Neutrophil O_Y downregulated		Msmo1	0.59627	C0 Neutrophil M_Y upregulated		Ddx6	-0.261966	C0 Neutrophil M_Y downregulated		Baz1a	0.271722	C0 Neutrophil O_M upregulated		D16Ertd472e	-0.46189	C0 Neutrophil O_M downregulated
Esyt1	1.41588	C0 Neutrophil O_Y upregulated		Skil	-0.444522	C0 Neutrophil O_Y downregulated		Cmtm7	0.441589	C0 Neutrophil M_Y upregulated		Bhlhe40	-0.712123	C0 Neutrophil M_Y downregulated		Mpo	0.253736	C0 Neutrophil O_M upregulated		Sdhd	-0.380246	C0 Neutrophil O_M downregulated
Rplp1	0.449004	C0 Neutrophil O_Y upregulated		Txnrd1	-0.606248	C0 Neutrophil O_Y downregulated		Snapc5	0.598401	C0 Neutrophil M_Y upregulated		Susd6	-0.300762	C0 Neutrophil M_Y downregulated		Acbd3	0.368936	C0 Neutrophil O_M upregulated		Adss	-0.345877	C0 Neutrophil O_M downregulated
G6pdx	0.579588	C0 Neutrophil O_Y upregulated		Dusp2	-1.22544	C0 Neutrophil O_Y downregulated		Ywhab	0.318834	C0 Neutrophil M_Y upregulated		Tnfaip2	-0.550442	C0 Neutrophil M_Y downregulated		Flot2	0.312045	C0 Neutrophil O_M upregulated		Lrrc8c	-0.556795	C0 Neutrophil O_M downregulated
Rps3a1	0.383177	C0 Neutrophil O_Y upregulated		Rbms1	-0.284462	C0 Neutrophil O_Y downregulated		B230208H11Rik	0.395667	C0 Neutrophil M_Y upregulated		Ier3	-0.408179	C0 Neutrophil M_Y downregulated		Gm26749	1.20949	C0 Neutrophil O_M upregulated		Trps1	-0.251916	C0 Neutrophil O_M downregulated
Ceacam1	0.477169	C0 Neutrophil O_Y upregulated		Timp2	-0.436345	C0 Neutrophil O_Y downregulated		Ndufa8	0.462124	C0 Neutrophil M_Y upregulated		Rbms1	-0.250719	C0 Neutrophil M_Y downregulated		Cstb	0.255349	C0 Neutrophil O_M upregulated		Fmo5	-0.529683	C0 Neutrophil O_M downregulated
Ywhah	0.473501	C0 Neutrophil O_Y upregulated		Syk	-0.317177	C0 Neutrophil O_Y downregulated		Uqcrq	0.338877	C0 Neutrophil M_Y upregulated		Bcl3	-0.582938	C0 Neutrophil M_Y downregulated		Inpp5d	0.270754	C0 Neutrophil O_M upregulated		Ints12	-0.413063	C0 Neutrophil O_M downregulated
Glipr2	0.360796	C0 Neutrophil O_Y upregulated		Lilrb4b	-0.262065	C0 Neutrophil O_Y downregulated		Far1	0.474967	C0 Neutrophil M_Y upregulated		Uvrag	-0.335473	C0 Neutrophil M_Y downregulated		Cass4	0.384108	C0 Neutrophil O_M upregulated		Psme2	-0.270869	C0 Neutrophil O_M downregulated
Lamtor2	0.484731	C0 Neutrophil O_Y upregulated		Zhx2	-0.545228	C0 Neutrophil O_Y downregulated		Gm11808	0.742667	C0 Neutrophil M_Y upregulated		Igsf6	-0.358052	C0 Neutrophil M_Y downregulated		2500002B13Rik	1.15726	C0 Neutrophil O_M upregulated		Gm57177	-0.816745	C0 Neutrophil O_M downregulated
Kif21b	0.729091	C0 Neutrophil O_Y upregulated		Slc27a4	-0.464169	C0 Neutrophil O_Y downregulated		Capn1	0.391327	C0 Neutrophil M_Y upregulated		Igfbp6	-1.60886	C0 Neutrophil M_Y downregulated		Tpr	0.318617	C0 Neutrophil O_M upregulated		Il36g	-0.250227	C0 Neutrophil O_M downregulated
Jchain	2.45368	C0 Neutrophil O_Y upregulated		Trps1	-0.434306	C0 Neutrophil O_Y downregulated		Atp5mpl	0.559394	C0 Neutrophil M_Y upregulated		Bach2	-2.89577	C0 Neutrophil M_Y downregulated		Csta2	1.28283	C0 Neutrophil O_M upregulated		Sp110	-0.276081	C0 Neutrophil O_M downregulated
Cirbp	0.774071	C0 Neutrophil O_Y upregulated		4732465J04Rik	-0.732465	C0 Neutrophil O_Y downregulated		Cebpd	0.34843	C0 Neutrophil M_Y upregulated		Crem	-0.719384	C0 Neutrophil M_Y downregulated		Fam20c	0.758521	C0 Neutrophil O_M upregulated		Xaf1	-1.33726	C0 Neutrophil O_M downregulated
Eef1a1	0.286994	C0 Neutrophil O_Y upregulated		Igsf6	-0.323556	C0 Neutrophil O_Y downregulated		Rbfa	0.448777	C0 Neutrophil M_Y upregulated		Ppa1	-1.60562	C0 Neutrophil M_Y downregulated		Gm36756	0.501506	C0 Neutrophil O_M upregulated		Cpeb2	-0.367589	C0 Neutrophil O_M downregulated
Asb7	0.647426	C0 Neutrophil O_Y upregulated		Msra	-0.256258	C0 Neutrophil O_Y downregulated		Ddx60	0.738658	C0 Neutrophil M_Y upregulated		Cytip	-0.40388	C0 Neutrophil M_Y downregulated		Rassf5	0.266905	C0 Neutrophil O_M upregulated		Fam117b	-0.416386	C0 Neutrophil O_M downregulated
Rpl29	0.423797	C0 Neutrophil O_Y upregulated		Igfbp5	-2.94944	C0 Neutrophil O_Y downregulated		Adam19	0.656659	C0 Neutrophil M_Y upregulated		Ankrd37	-1.60479	C0 Neutrophil M_Y downregulated		Ces2g	1.61739	C0 Neutrophil O_M upregulated		Rsu1	-0.256266	C0 Neutrophil O_M downregulated
Snrpe	0.666537	C0 Neutrophil O_Y upregulated		Ly6d	-2.22009	C0 Neutrophil O_Y downregulated		St3gal2	1.11752	C0 Neutrophil M_Y upregulated		Zfp608	-0.441095	C0 Neutrophil M_Y downregulated		4930469K13Rik	0.56084	C0 Neutrophil O_M upregulated		Psmb8	-0.309579	C0 Neutrophil O_M downregulated
Tbc1d2	0.624085	C0 Neutrophil O_Y upregulated		Gm31718	-0.945252	C0 Neutrophil O_Y downregulated		Arhgef1	0.378055	C0 Neutrophil M_Y upregulated		Map2k3	-0.512058	C0 Neutrophil M_Y downregulated		Lmo1	0.385317	C0 Neutrophil O_M upregulated		Hspa8	-0.28415	C0 Neutrophil O_M downregulated
Txndc17	0.452859	C0 Neutrophil O_Y upregulated		Gm41409	-1.1948	C0 Neutrophil O_Y downregulated		Pde4d	0.577697	C0 Neutrophil M_Y upregulated		Slc3a2	-0.570228	C0 Neutrophil M_Y downregulated		1700017B05Rik	0.55792	C0 Neutrophil O_M upregulated		Scaf4	-0.542097	C0 Neutrophil O_M downregulated
Ptpre	0.345097	C0 Neutrophil O_Y upregulated		Krt81	-1.74717	C0 Neutrophil O_Y downregulated		Elovl1	0.90794	C0 Neutrophil M_Y upregulated		Zc3h12a	-0.554153	C0 Neutrophil M_Y downregulated		Slc43a2	0.447298	C0 Neutrophil O_M upregulated		Sbno1	-0.27937	C0 Neutrophil O_M downregulated
Baz1a	0.503529	C0 Neutrophil O_Y upregulated		Gpbp1	-0.468784	C0 Neutrophil O_Y downregulated		C130026I21Rik	0.444309	C0 Neutrophil M_Y upregulated		Plin2	-0.265288	C0 Neutrophil M_Y downregulated		Gm20319	1.17356	C0 Neutrophil O_M upregulated		Chst12	-0.307596	C0 Neutrophil O_M downregulated
Ppp1ca	0.318932	C0 Neutrophil O_Y upregulated		Trem3	-0.282308	C0 Neutrophil O_Y downregulated		Orm1	0.654757	C0 Neutrophil M_Y upregulated		Slc11a1	-0.837369	C0 Neutrophil M_Y downregulated		Mrpl20	0.314852	C0 Neutrophil O_M upregulated		Pabpc1l	-0.418344	C0 Neutrophil O_M downregulated
Hipk1	0.346855	C0 Neutrophil O_Y upregulated		Gm26532	-0.904763	C0 Neutrophil O_Y downregulated		Tbcb	0.552515	C0 Neutrophil M_Y upregulated		Nadk	-0.278163	C0 Neutrophil M_Y downregulated		AW112010	0.953984	C0 Neutrophil O_M upregulated		2610037D02Rik	-0.506149	C0 Neutrophil O_M downregulated
Coro7	0.922549	C0 Neutrophil O_Y upregulated		Prkar1a	-0.416818	C0 Neutrophil O_Y downregulated		Rnaseh2c	0.458252	C0 Neutrophil M_Y upregulated		Hectd1	-0.334041	C0 Neutrophil M_Y downregulated		Hrh2	0.527468	C0 Neutrophil O_M upregulated		Gm13822	-0.863842	C0 Neutrophil O_M downregulated
Atp5g3	0.708115	C0 Neutrophil O_Y upregulated		Cacna1d	-1.319	C0 Neutrophil O_Y downregulated		Dynlt1f	0.800106	C0 Neutrophil M_Y upregulated		Gtdc1	-0.374293	C0 Neutrophil M_Y downregulated		Atp6v1a	0.260668	C0 Neutrophil O_M upregulated		Tpi1	-0.303329	C0 Neutrophil O_M downregulated
Psmb3	0.363146	C0 Neutrophil O_Y upregulated		Reps2	-2.19437	C0 Neutrophil O_Y downregulated		Usp46	0.762921	C0 Neutrophil M_Y upregulated		Lamp2	-0.296149	C0 Neutrophil M_Y downregulated		Nt5c3	0.336659	C0 Neutrophil O_M upregulated		2210408F21Rik	-1.56495	C0 Neutrophil O_M downregulated
Nin	0.447844	C0 Neutrophil O_Y upregulated		Oscp1	-1.09225	C0 Neutrophil O_Y downregulated		Nhsl2	0.470783	C0 Neutrophil M_Y upregulated		Fgr	-0.349674	C0 Neutrophil M_Y downregulated		Gpr27	0.493439	C0 Neutrophil O_M upregulated		Nup98	-0.334643	C0 Neutrophil O_M downregulated
Capns1	0.461352	C0 Neutrophil O_Y upregulated		Metrnl	-0.720312	C0 Neutrophil O_Y downregulated		Wwtr1	2.09142	C0 Neutrophil M_Y upregulated		Gm4876	-0.922976	C0 Neutrophil M_Y downregulated		Gm17227	0.766741	C0 Neutrophil O_M upregulated		Chac1	-1.236	C0 Neutrophil O_M downregulated
Sec61g	0.513541	C0 Neutrophil O_Y upregulated		Cux1	-0.398551	C0 Neutrophil O_Y downregulated		Rsu1	0.422891	C0 Neutrophil M_Y upregulated		Lrrfip1	-0.306796	C0 Neutrophil M_Y downregulated		Evi2a	0.29314	C0 Neutrophil O_M upregulated		Bst2	-0.741346	C0 Neutrophil O_M downregulated
Atp2c1	0.417316	C0 Neutrophil O_Y upregulated		Tgif1	-0.719928	C0 Neutrophil O_Y downregulated		Ndufa11	0.77499	C0 Neutrophil M_Y upregulated		Dop1b	-0.580095	C0 Neutrophil M_Y downregulated		Lsm6	0.424882	C0 Neutrophil O_M upregulated		Tex15	-0.64385	C0 Neutrophil O_M downregulated
Rpl15	0.449865	C0 Neutrophil O_Y upregulated		Tnip1	-0.418113	C0 Neutrophil O_Y downregulated		1810037I17Rik	0.35082	C0 Neutrophil M_Y upregulated		Clec7a	-0.473987	C0 Neutrophil M_Y downregulated		H1f4	0.312537	C0 Neutrophil O_M upregulated		Astn2	-0.61602	C0 Neutrophil O_M downregulated
Ms4a3	1.28736	C0 Neutrophil O_Y upregulated		Lrrc25	-0.563343	C0 Neutrophil O_Y downregulated		mt-Nd4	0.260035	C0 Neutrophil M_Y upregulated		Gm16599	-0.82548	C0 Neutrophil M_Y downregulated		Sh3tc1	0.749804	C0 Neutrophil O_M upregulated		Dnajb1	-0.35985	C0 Neutrophil O_M downregulated
Lta4h	0.449141	C0 Neutrophil O_Y upregulated		Tnfaip3	-0.383933	C0 Neutrophil O_Y downregulated		Idi1	1.08109	C0 Neutrophil M_Y upregulated		Selenon	-0.490674	C0 Neutrophil M_Y downregulated		St3gal4	0.280688	C0 Neutrophil O_M upregulated		Tnfsf13b	-0.332415	C0 Neutrophil O_M downregulated
Pfkfb4	0.539071	C0 Neutrophil O_Y upregulated		Rab20	-0.569358	C0 Neutrophil O_Y downregulated		Lrg1	0.35853	C0 Neutrophil M_Y upregulated		Atp6v0c	-0.270984	C0 Neutrophil M_Y downregulated		Pcif1	0.330629	C0 Neutrophil O_M upregulated		Ifi35	-0.622596	C0 Neutrophil O_M downregulated
Fpr2	0.31669	C0 Neutrophil O_Y upregulated		Nup98	-0.55228	C0 Neutrophil O_Y downregulated		Fhip1b	0.63464	C0 Neutrophil M_Y upregulated		Dusp2	-1.12367	C0 Neutrophil M_Y downregulated		Klhl6	0.412194	C0 Neutrophil O_M upregulated		Kat2b	-0.311887	C0 Neutrophil O_M downregulated
Slfn1	0.356937	C0 Neutrophil O_Y upregulated		Slc11a1	-0.840676	C0 Neutrophil O_Y downregulated		Uqcc5	0.551975	C0 Neutrophil M_Y upregulated		Zfp263	-0.83289	C0 Neutrophil M_Y downregulated		Usp50	0.6819	C0 Neutrophil O_M upregulated		Atf4	-0.301624	C0 Neutrophil O_M downregulated
Scand1	0.301477	C0 Neutrophil O_Y upregulated		Lst1	-0.425144	C0 Neutrophil O_Y downregulated		Rpsa	0.325392	C0 Neutrophil M_Y upregulated		Arf4	-0.416509	C0 Neutrophil M_Y downregulated		Sumo3	0.561499	C0 Neutrophil O_M upregulated		Impa2	-0.342175	C0 Neutrophil O_M downregulated
H1f2	0.447298	C0 Neutrophil O_Y upregulated		Ero1a	-0.577271	C0 Neutrophil O_Y downregulated		Lamtor2	0.390091	C0 Neutrophil M_Y upregulated		Peds1	-0.501504	C0 Neutrophil M_Y downregulated		Eci2	0.675657	C0 Neutrophil O_M upregulated		Dlg1	-0.253185	C0 Neutrophil O_M downregulated
Pnp	0.653287	C0 Neutrophil O_Y upregulated		4833407H14Rik	-0.730808	C0 Neutrophil O_Y downregulated		Mrtfa	0.591021	C0 Neutrophil M_Y upregulated		Fam114a1	-0.726461	C0 Neutrophil M_Y downregulated		Ggt1	0.547043	C0 Neutrophil O_M upregulated		Hyou1	-0.64542	C0 Neutrophil O_M downregulated
Rpl23	0.315671	C0 Neutrophil O_Y upregulated		Isg20	-0.912563	C0 Neutrophil O_Y downregulated		Satb1	0.458682	C0 Neutrophil M_Y upregulated		Cnnm2	-0.449263	C0 Neutrophil M_Y downregulated		Rps28	0.326968	C0 Neutrophil O_M upregulated		Klf5	-0.473654	C0 Neutrophil O_M downregulated
Tmem40	0.566702	C0 Neutrophil O_Y upregulated		Gm19951	-0.34802	C0 Neutrophil O_Y downregulated		Hsbp1	0.420318	C0 Neutrophil M_Y upregulated		Jdp2	-0.429406	C0 Neutrophil M_Y downregulated		Abr	0.305345	C0 Neutrophil O_M upregulated		Gla	-0.51466	C0 Neutrophil O_M downregulated
Nfic	0.852131	C0 Neutrophil O_Y upregulated		Nab1	-0.398418	C0 Neutrophil O_Y downregulated		Ucp2	0.26025	C0 Neutrophil M_Y upregulated		Bcl2a1d	-1.13578	C0 Neutrophil M_Y downregulated		Sf3b2	0.251499	C0 Neutrophil O_M upregulated		Gm26532	-0.547098	C0 Neutrophil O_M downregulated
Srp19	0.773219	C0 Neutrophil O_Y upregulated		Gm44710	-1.05403	C0 Neutrophil O_Y downregulated		Ppia	0.358709	C0 Neutrophil M_Y upregulated		A630001O12Rik	-1.20305	C0 Neutrophil M_Y downregulated		Fndc9	0.483713	C0 Neutrophil O_M upregulated		Eif2ak2	-0.546716	C0 Neutrophil O_M downregulated
Tmpo	0.9327	C0 Neutrophil O_Y upregulated		Ppp1r15a	-0.643774	C0 Neutrophil O_Y downregulated		Flvcr1	0.707074	C0 Neutrophil M_Y upregulated		Kdm2a	-0.387367	C0 Neutrophil M_Y downregulated		Dapk1	0.422828	C0 Neutrophil O_M upregulated		Tspan5	-0.292546	C0 Neutrophil O_M downregulated
Agpat2	0.67793	C0 Neutrophil O_Y upregulated		Sema4d	-0.338574	C0 Neutrophil O_Y downregulated		Tnfrsf21	0.550544	C0 Neutrophil M_Y upregulated		Gm31718	-0.889444	C0 Neutrophil M_Y downregulated		Gm47167	0.508633	C0 Neutrophil O_M upregulated		Nampt	-0.363668	C0 Neutrophil O_M downregulated
Gm16337	0.63554	C0 Neutrophil O_Y upregulated		Optn	-0.392981	C0 Neutrophil O_Y downregulated		Plcg2	0.354678	C0 Neutrophil M_Y upregulated		Cstb	-0.636643	C0 Neutrophil M_Y downregulated		Ppp1cc	0.299068	C0 Neutrophil O_M upregulated		Ppp4c	-0.270565	C0 Neutrophil O_M downregulated
Etfb	0.777701	C0 Neutrophil O_Y upregulated		Aspn	-3.24167	C0 Neutrophil O_Y downregulated		Ccdc125	0.651082	C0 Neutrophil M_Y upregulated		Notch2	-0.306922	C0 Neutrophil M_Y downregulated		Col5a1	0.870029	C0 Neutrophil O_M upregulated		Sort1	-0.25246	C0 Neutrophil O_M downregulated
Cox7a2l	0.401504	C0 Neutrophil O_Y upregulated		Gm56878	-0.47968	C0 Neutrophil O_Y downregulated		Rpl36al	0.553877	C0 Neutrophil M_Y upregulated		4933432I03Rik	-0.928089	C0 Neutrophil M_Y downregulated		Scamp3	0.630942	C0 Neutrophil O_M upregulated		Oscp1	-0.607324	C0 Neutrophil O_M downregulated
Retnlg	0.335455	C0 Neutrophil O_Y upregulated		Rtp4	-0.95582	C0 Neutrophil O_Y downregulated		Macir	0.521869	C0 Neutrophil M_Y upregulated		Stat4	-0.48986	C0 Neutrophil M_Y downregulated		Arhgef1	0.259912	C0 Neutrophil O_M upregulated		Mapk4	-0.707605	C0 Neutrophil O_M downregulated
Fry	0.357432	C0 Neutrophil O_Y upregulated		Emd	-0.534144	C0 Neutrophil O_Y downregulated		Fdps	1.18248	C0 Neutrophil M_Y upregulated		Klf10	-0.636183	C0 Neutrophil M_Y downregulated		Mrps28	0.909699	C0 Neutrophil O_M upregulated		Gm39556	-0.321546	C0 Neutrophil O_M downregulated
Ppp2r5a	0.287717	C0 Neutrophil O_Y upregulated		Sipa1l1	-0.375462	C0 Neutrophil O_Y downregulated		Padi4	0.295038	C0 Neutrophil M_Y upregulated		Acta2	-0.779489	C0 Neutrophil M_Y downregulated		Gsap	0.264053	C0 Neutrophil O_M upregulated		1700030N03Rik	-0.9399	C0 Neutrophil O_M downregulated
Rpl19	0.381914	C0 Neutrophil O_Y upregulated		Sra1	-0.55159	C0 Neutrophil O_Y downregulated		Ndufa6	0.33915	C0 Neutrophil M_Y upregulated		Mir22hg	-0.504324	C0 Neutrophil M_Y downregulated		Acvr1b	0.525039	C0 Neutrophil O_M upregulated		Ifih1	-0.745043	C0 Neutrophil O_M downregulated
Rplp0	0.417778	C0 Neutrophil O_Y upregulated		4933432I03Rik	-1.00448	C0 Neutrophil O_Y downregulated		Lamtor5	0.627832	C0 Neutrophil M_Y upregulated		Cables1	-1.09306	C0 Neutrophil M_Y downregulated		Ptafr	0.30034	C0 Neutrophil O_M upregulated		Gm56942	-0.810244	C0 Neutrophil O_M downregulated
Ciao2a	0.830497	C0 Neutrophil O_Y upregulated		Smad3	-0.545889	C0 Neutrophil O_Y downregulated		Slc25a11	0.620854	C0 Neutrophil M_Y upregulated		Sar1a	-0.498717	C0 Neutrophil M_Y downregulated		Cflar	0.291568	C0 Neutrophil O_M upregulated		Parp8	-0.307771	C0 Neutrophil O_M downregulated
Vamp5	0.553358	C0 Neutrophil O_Y upregulated		Bach2	-2.62535	C0 Neutrophil O_Y downregulated		Tmem160	0.681174	C0 Neutrophil M_Y upregulated		Ifnar1	-0.573601	C0 Neutrophil M_Y downregulated		Lsm5	0.432867	C0 Neutrophil O_M upregulated		Cebpe	-0.296463	C0 Neutrophil O_M downregulated
Naca	0.347067	C0 Neutrophil O_Y upregulated		St3gal6	-0.646551	C0 Neutrophil O_Y downregulated		Ifit1bl2	1.10896	C0 Neutrophil M_Y upregulated		Smad3	-0.53647	C0 Neutrophil M_Y downregulated		4930595D18Rik	0.623604	C0 Neutrophil O_M upregulated		St8sia4	-0.489147	C0 Neutrophil O_M downregulated
Lsm5	0.96549	C0 Neutrophil O_Y upregulated		Ptafr	-0.39874	C0 Neutrophil O_Y downregulated		Ppm1m	0.50842	C0 Neutrophil M_Y upregulated		Marcks	-0.435128	C0 Neutrophil M_Y downregulated		Ccdc34	1.06909	C0 Neutrophil O_M upregulated		Ints6	-0.632025	C0 Neutrophil O_M downregulated
Hjurp	0.567151	C0 Neutrophil O_Y upregulated		Cnbp	-0.618484	C0 Neutrophil O_Y downregulated		Stom	0.883437	C0 Neutrophil M_Y upregulated		Chd7	-0.330698	C0 Neutrophil M_Y downregulated		Ppia	0.327066	C0 Neutrophil O_M upregulated		Slain2	-0.257591	C0 Neutrophil O_M downregulated
Sgk3	0.515584	C0 Neutrophil O_Y upregulated		Diaph1	-0.252944	C0 Neutrophil O_Y downregulated		Septin9	0.521876	C0 Neutrophil M_Y upregulated		Skil	-0.367698	C0 Neutrophil M_Y downregulated		Dtx4	0.636574	C0 Neutrophil O_M upregulated		Zfp518a	-0.424175	C0 Neutrophil O_M downregulated
Fermt3	0.408779	C0 Neutrophil O_Y upregulated		Rab11fip1	-0.376589	C0 Neutrophil O_Y downregulated		Tspan5	0.505677	C0 Neutrophil M_Y upregulated		Gm56955	-0.785108	C0 Neutrophil M_Y downregulated		Cep19	0.283151	C0 Neutrophil O_M upregulated		Adk	-0.607383	C0 Neutrophil O_M downregulated
B430010I23Rik	1.04422	C0 Neutrophil O_Y upregulated		Aqp9	-0.679176	C0 Neutrophil O_Y downregulated		Atp2c1	0.356373	C0 Neutrophil M_Y upregulated		Cd274	-0.338845	C0 Neutrophil M_Y downregulated		Med12l	0.824794	C0 Neutrophil O_M upregulated		Sfmbt2	-0.751674	C0 Neutrophil O_M downregulated
Scrg1	0.413325	C0 Neutrophil O_Y upregulated		Fbxo11	-0.378258	C0 Neutrophil O_Y downregulated		Dock8	0.260163	C0 Neutrophil M_Y upregulated		Abca1	-0.631455	C0 Neutrophil M_Y downregulated		Nipa2	0.325562	C0 Neutrophil O_M upregulated		Elovl1	-0.392806	C0 Neutrophil O_M downregulated
Ggt1	1.49751	C0 Neutrophil O_Y upregulated		Blcap	-0.648638	C0 Neutrophil O_Y downregulated		Uqcr11	0.552354	C0 Neutrophil M_Y upregulated		Bcl2a1a	-1.24318	C0 Neutrophil M_Y downregulated		Dapp1	0.338656	C0 Neutrophil O_M upregulated		Slco4c1	-0.355729	C0 Neutrophil O_M downregulated
Dock8	0.342672	C0 Neutrophil O_Y upregulated		Zc3h12a	-0.46484	C0 Neutrophil O_Y downregulated		Parp8	0.557683	C0 Neutrophil M_Y upregulated		Mif	-0.787674	C0 Neutrophil M_Y downregulated		Rplp0	0.268379	C0 Neutrophil O_M upregulated		Sertad1	-0.319392	C0 Neutrophil O_M downregulated
Tln1	0.329821	C0 Neutrophil O_Y upregulated		Cxcl3	-1.41213	C0 Neutrophil O_Y downregulated		Atp5e	0.263533	C0 Neutrophil M_Y upregulated		Ifngr2	-0.39483	C0 Neutrophil M_Y downregulated		Cdca8	0.797028	C0 Neutrophil O_M upregulated		Sik2	-0.313882	C0 Neutrophil O_M downregulated
Nxn	0.511062	C0 Neutrophil O_Y upregulated		Ubash3b	-0.904515	C0 Neutrophil O_Y downregulated		Scamp1	0.601778	C0 Neutrophil M_Y upregulated		Aspn	-2.46658	C0 Neutrophil M_Y downregulated		Crispld2	0.302999	C0 Neutrophil O_M upregulated		Ano10	-0.300229	C0 Neutrophil O_M downregulated
Uqcr11	0.631148	C0 Neutrophil O_Y upregulated		Id3	-1.85362	C0 Neutrophil O_Y downregulated		Tcf20	0.424088	C0 Neutrophil M_Y upregulated		Dnajb6	-0.330265	C0 Neutrophil M_Y downregulated		Spata6	0.684279	C0 Neutrophil O_M upregulated		Gm45885	-1.75933	C0 Neutrophil O_M downregulated
Plcg2	0.414416	C0 Neutrophil O_Y upregulated		Timp3	-2.5498	C0 Neutrophil O_Y downregulated		Tma7	0.318069	C0 Neutrophil M_Y upregulated		Bcl2l11	-0.378864	C0 Neutrophil M_Y downregulated		Trp53inp1	0.280338	C0 Neutrophil O_M upregulated		Bud31	-0.262221	C0 Neutrophil O_M downregulated
Gm11342	1.12034	C0 Neutrophil O_Y upregulated		Gm56555	-1.00096	C0 Neutrophil O_Y downregulated		Prkab1	0.639332	C0 Neutrophil M_Y upregulated		Gm11476	-0.701401	C0 Neutrophil M_Y downregulated		Topbp1	0.590038	C0 Neutrophil O_M upregulated		Taf3	-0.701994	C0 Neutrophil O_M downregulated
Ceacam10	0.467835	C0 Neutrophil O_Y upregulated		Rilpl2	-0.473235	C0 Neutrophil O_Y downregulated		Trappc2l	0.561325	C0 Neutrophil M_Y upregulated		S100a10	-0.897278	C0 Neutrophil M_Y downregulated		Psmd2	0.352589	C0 Neutrophil O_M upregulated		Col1a1	-1.1283	C0 Neutrophil O_M downregulated
Aldh2	0.256458	C0 Neutrophil O_Y upregulated		Il10ra	-0.507544	C0 Neutrophil O_Y downregulated		Ramp1	0.514666	C0 Neutrophil M_Y upregulated		Reps2	-1.55052	C0 Neutrophil M_Y downregulated		Vars	1.20849	C0 Neutrophil O_M upregulated		Gls	-0.353246	C0 Neutrophil O_M downregulated
Ccpg1	0.314076	C0 Neutrophil O_Y upregulated		Relb	-0.437374	C0 Neutrophil O_Y downregulated		Gadd45g	0.819057	C0 Neutrophil M_Y upregulated		Retreg1	-0.284668	C0 Neutrophil M_Y downregulated		Il12a	0.924039	C0 Neutrophil O_M upregulated		Usp46	-0.403374	C0 Neutrophil O_M downregulated
Lrmda	0.278755	C0 Neutrophil O_Y upregulated		Arrb1	-0.705573	C0 Neutrophil O_Y downregulated		Tprgl	0.323118	C0 Neutrophil M_Y upregulated		Hcar2	-0.297971	C0 Neutrophil M_Y downregulated		Etfb	0.381955	C0 Neutrophil O_M upregulated		Itgb3	-0.505908	C0 Neutrophil O_M downregulated
Copg2	0.626527	C0 Neutrophil O_Y upregulated		Lamp2	-0.31041	C0 Neutrophil O_Y downregulated		Numb	0.257716	C0 Neutrophil M_Y upregulated		Csf1	-0.672114	C0 Neutrophil M_Y downregulated		Batf	0.41858	C0 Neutrophil O_M upregulated		Gm31005	-0.860677	C0 Neutrophil O_M downregulated
Mrpl34	0.88339	C0 Neutrophil O_Y upregulated		Hivep2	-1.04116	C0 Neutrophil O_Y downregulated		Cmpk2	1.20411	C0 Neutrophil M_Y upregulated		Fus	-0.351947	C0 Neutrophil M_Y downregulated		Csf2rb2	0.54409	C0 Neutrophil O_M upregulated		Gpr137c	-0.693779	C0 Neutrophil O_M downregulated
6430548M08Rik	0.31491	C0 Neutrophil O_Y upregulated		Slc2a1	-0.559144	C0 Neutrophil O_Y downregulated		Cystm1	0.46537	C0 Neutrophil M_Y upregulated		St3gal1	-0.635688	C0 Neutrophil M_Y downregulated		Atp5g3	0.334909	C0 Neutrophil O_M upregulated		Myb	-0.584241	C0 Neutrophil O_M downregulated
Atp13a2	1.72072	C0 Neutrophil O_Y upregulated		Kpna4	-0.277486	C0 Neutrophil O_Y downregulated		Sgk3	0.449435	C0 Neutrophil M_Y upregulated		Brd4	-0.355664	C0 Neutrophil M_Y downregulated		Anp32b	0.412345	C0 Neutrophil O_M upregulated		Gm31814	-0.336815	C0 Neutrophil O_M downregulated
Uqcrh	0.303255	C0 Neutrophil O_Y upregulated		Tiparp	-0.558278	C0 Neutrophil O_Y downregulated		Ralbp1	0.451312	C0 Neutrophil M_Y upregulated		Fmnl1	-0.33865	C0 Neutrophil M_Y downregulated		Tbc1d2b	0.282236	C0 Neutrophil O_M upregulated		Tiam1	-0.319508	C0 Neutrophil O_M downregulated
Entpd3	1.82428	C0 Neutrophil O_Y upregulated		Dclre1c	-0.710119	C0 Neutrophil O_Y downregulated		Rps17	0.420151	C0 Neutrophil M_Y upregulated		Marchf7	-0.31322	C0 Neutrophil M_Y downregulated		Cdca3	0.942911	C0 Neutrophil O_M upregulated		Slc23a2	-0.620686	C0 Neutrophil O_M downregulated
Fabp5	0.63746	C0 Neutrophil O_Y upregulated		Cdadc1	-0.538855	C0 Neutrophil O_Y downregulated		Cd38	1.75065	C0 Neutrophil M_Y upregulated		Mefv	-0.729823	C0 Neutrophil M_Y downregulated		Rpl36al	0.338768	C0 Neutrophil O_M upregulated		Nifk	-0.954305	C0 Neutrophil O_M downregulated
Tmem154	0.387877	C0 Neutrophil O_Y upregulated		Ccnl1	-0.345126	C0 Neutrophil O_Y downregulated		Calcrl	0.470491	C0 Neutrophil M_Y upregulated		Cyp4f18	-0.440493	C0 Neutrophil M_Y downregulated		Ttyh3	0.352371	C0 Neutrophil O_M upregulated		H2-Q4	-0.610936	C0 Neutrophil O_M downregulated
Cib2	0.858557	C0 Neutrophil O_Y upregulated		Plgrkt	-0.686391	C0 Neutrophil O_Y downregulated		Stat1	0.557285	C0 Neutrophil M_Y upregulated		Cflar	-0.408233	C0 Neutrophil M_Y downregulated		Gm11476	0.335967	C0 Neutrophil O_M upregulated		Tbc1d1	-0.284582	C0 Neutrophil O_M downregulated
Zdhhc3	0.607408	C0 Neutrophil O_Y upregulated		Dusp16	-0.583918	C0 Neutrophil O_Y downregulated		Mrpl34	0.768488	C0 Neutrophil M_Y upregulated		Hba-a2	-0.582792	C0 Neutrophil M_Y downregulated		Azin2	1.31431	C0 Neutrophil O_M upregulated		Gm34680	-0.617408	C0 Neutrophil O_M downregulated
Rassf5	0.424876	C0 Neutrophil O_Y upregulated		Rasip1	-0.877298	C0 Neutrophil O_Y downregulated		Arl6ip1	0.28857	C0 Neutrophil M_Y upregulated		Gm57366	-1.07501	C0 Neutrophil M_Y downregulated		Ddi2	0.436799	C0 Neutrophil O_M upregulated		Atp13a3	-0.329646	C0 Neutrophil O_M downregulated
Slc44a2	0.836233	C0 Neutrophil O_Y upregulated		Mitf	-0.615211	C0 Neutrophil O_Y downregulated		Tst	0.483993	C0 Neutrophil M_Y upregulated		Gm2245	-0.675688	C0 Neutrophil M_Y downregulated		Cmas	0.342989	C0 Neutrophil O_M upregulated		Hvcn1	-0.524375	C0 Neutrophil O_M downregulated
Rps6ka1	0.596252	C0 Neutrophil O_Y upregulated		Tnrc6b	-0.289036	C0 Neutrophil O_Y downregulated		2610507I01Rik	0.783201	C0 Neutrophil M_Y upregulated		Lcp2	-0.432388	C0 Neutrophil M_Y downregulated						Gm56546	-0.791508	C0 Neutrophil O_M downregulated
Ak2	0.445466	C0 Neutrophil O_Y upregulated		Sqstm1	-0.40105	C0 Neutrophil O_Y downregulated		Atp6v0a1	0.353287	C0 Neutrophil M_Y upregulated		Hspa5	-0.379082	C0 Neutrophil M_Y downregulated						Pla2g4a	-0.529517	C0 Neutrophil O_M downregulated
Gnb2	0.250276	C0 Neutrophil O_Y upregulated		Fam107b	-0.296102	C0 Neutrophil O_Y downregulated		Tmc6	0.81053	C0 Neutrophil M_Y upregulated		Mrps28	-1.10655	C0 Neutrophil M_Y downregulated						Ccdc124	-0.398012	C0 Neutrophil O_M downregulated
Ndufs5	0.539005	C0 Neutrophil O_Y upregulated		Ldlrad4	-1.29079	C0 Neutrophil O_Y downregulated		Gapvd1	0.641144	C0 Neutrophil M_Y upregulated		Pfkp	-0.6228	C0 Neutrophil M_Y downregulated						Aqp9	-0.298288	C0 Neutrophil O_M downregulated
Atpif1	0.541202	C0 Neutrophil O_Y upregulated		Cd74	-1.26178	C0 Neutrophil O_Y downregulated		Anxa7	0.498808	C0 Neutrophil M_Y upregulated		Dapp1	-0.537521	C0 Neutrophil M_Y downregulated						Mfap1b	-0.325899	C0 Neutrophil O_M downregulated
Rpl13a	0.353207	C0 Neutrophil O_Y upregulated		Ptms	-0.756762	C0 Neutrophil O_Y downregulated		Lpgat1	0.430064	C0 Neutrophil M_Y upregulated		Vamp4	-0.420463	C0 Neutrophil M_Y downregulated						Aph1b	-0.375028	C0 Neutrophil O_M downregulated
Bin2	0.485002	C0 Neutrophil O_Y upregulated		Sh2b2	-0.423519	C0 Neutrophil O_Y downregulated		Uqcrb	0.487878	C0 Neutrophil M_Y upregulated		Eml1	-1.00831	C0 Neutrophil M_Y downregulated						Eif4a2	-0.260585	C0 Neutrophil O_M downregulated
Ndufb5	0.647212	C0 Neutrophil O_Y upregulated		Sod2	-0.454121	C0 Neutrophil O_Y downregulated		Atxn1	0.362837	C0 Neutrophil M_Y upregulated		Il10ra	-0.49351	C0 Neutrophil M_Y downregulated						Timm17b	-0.296931	C0 Neutrophil O_M downregulated
Gm36756	0.953336	C0 Neutrophil O_Y upregulated		Suco	-0.355743	C0 Neutrophil O_Y downregulated		Aldh3b1	0.434993	C0 Neutrophil M_Y upregulated		Prkar1a	-0.335124	C0 Neutrophil M_Y downregulated						Gm2848	-0.643546	C0 Neutrophil O_M downregulated
S100a1	1.24276	C0 Neutrophil O_Y upregulated		Pid1	-1.52949	C0 Neutrophil O_Y downregulated		Cers6	0.252112	C0 Neutrophil M_Y upregulated		Inpp5d	-0.410022	C0 Neutrophil M_Y downregulated						Hcar2	-0.28895	C0 Neutrophil O_M downregulated
Cep128	0.869556	C0 Neutrophil O_Y upregulated		A630001O12Rik	-1.06508	C0 Neutrophil O_Y downregulated		Ube2h	0.365068	C0 Neutrophil M_Y upregulated		Ero1a	-0.370782	C0 Neutrophil M_Y downregulated						Mospd2	-0.417586	C0 Neutrophil O_M downregulated
Pcbp1	0.464726	C0 Neutrophil O_Y upregulated		5430425K12Rik	-1.24941	C0 Neutrophil O_Y downregulated		Pam	0.569884	C0 Neutrophil M_Y upregulated		Iglc1	-2.69891	C0 Neutrophil M_Y downregulated						Arl5b	-0.449064	C0 Neutrophil O_M downregulated
Lmo4	0.405181	C0 Neutrophil O_Y upregulated		Gab2	-0.286575	C0 Neutrophil O_Y downregulated		Vcl	0.304277	C0 Neutrophil M_Y upregulated		Tuba1c	-0.420681	C0 Neutrophil M_Y downregulated						Usp18	-1.21501	C0 Neutrophil O_M downregulated
Lsm6	0.763864	C0 Neutrophil O_Y upregulated		Klra2	-0.409541	C0 Neutrophil O_Y downregulated		Nin	0.337381	C0 Neutrophil M_Y upregulated		Fosb	-0.62924	C0 Neutrophil M_Y downregulated						Ubap1	-0.266724	C0 Neutrophil O_M downregulated
Tmem71	0.518204	C0 Neutrophil O_Y upregulated		Hectd1	-0.294142	C0 Neutrophil O_Y downregulated		Hspa1a	1.19893	C0 Neutrophil M_Y upregulated		Pid1	-1.13568	C0 Neutrophil M_Y downregulated						Tubb2a	-0.835159	C0 Neutrophil O_M downregulated
Lasp1	0.267048	C0 Neutrophil O_Y upregulated		Zswim6	-0.306858	C0 Neutrophil O_Y downregulated		Hvcn1	1.00673	C0 Neutrophil M_Y upregulated		Fgd3	-0.385916	C0 Neutrophil M_Y downregulated						Agps	-0.427233	C0 Neutrophil O_M downregulated
Siglece	0.378636	C0 Neutrophil O_Y upregulated		Lmna	-1.50388	C0 Neutrophil O_Y downregulated		Ppp2r5a	0.262779	C0 Neutrophil M_Y upregulated		Nnat	-0.656265	C0 Neutrophil M_Y downregulated						Elovl7	-0.39858	C0 Neutrophil O_M downregulated
Lamtor1	0.398222	C0 Neutrophil O_Y upregulated		Mif	-0.710269	C0 Neutrophil O_Y downregulated		S1pr4	0.643877	C0 Neutrophil M_Y upregulated		1700017B05Rik	-0.676275	C0 Neutrophil M_Y downregulated						Tbxas1	-0.536935	C0 Neutrophil O_M downregulated
Sumo3	1.14394	C0 Neutrophil O_Y upregulated		Gpx3	-1.98792	C0 Neutrophil O_Y downregulated		Rps18	0.274779	C0 Neutrophil M_Y upregulated		Ttc39b	-0.744779	C0 Neutrophil M_Y downregulated						Bmf	-0.87119	C0 Neutrophil O_M downregulated
Acvrl1	0.584778	C0 Neutrophil O_Y upregulated		Map2k4	-0.407816	C0 Neutrophil O_Y downregulated		Mbnl1	0.265436	C0 Neutrophil M_Y upregulated		Cdc42ep4	-0.77972	C0 Neutrophil M_Y downregulated						Zranb1	-0.386531	C0 Neutrophil O_M downregulated
Ndst1	0.676559	C0 Neutrophil O_Y upregulated		Chst11	-0.416107	C0 Neutrophil O_Y downregulated		Sp100	0.269334	C0 Neutrophil M_Y upregulated		Icam1	-0.772352	C0 Neutrophil M_Y downregulated						Fmnl2	-0.387051	C0 Neutrophil O_M downregulated
Hexb	0.574011	C0 Neutrophil O_Y upregulated		Mylip	-0.577077	C0 Neutrophil O_Y downregulated		Cdkn2d	0.281085	C0 Neutrophil M_Y upregulated		Itpkb	-0.45012	C0 Neutrophil M_Y downregulated						Dlst	-0.26425	C0 Neutrophil O_M downregulated
Ndufa1	0.490575	C0 Neutrophil O_Y upregulated		Cd274	-0.321457	C0 Neutrophil O_Y downregulated		Grcc10	0.346493	C0 Neutrophil M_Y upregulated		4833407H14Rik	-0.597739	C0 Neutrophil M_Y downregulated						Dclre1a	-1.10951	C0 Neutrophil O_M downregulated
Tmem167	0.444266	C0 Neutrophil O_Y upregulated		Dusp5	-0.489533	C0 Neutrophil O_Y downregulated		Hsp90aa1	1.00329	C0 Neutrophil M_Y upregulated		Lpin2	-0.478778	C0 Neutrophil M_Y downregulated						Gm38843	-0.58901	C0 Neutrophil O_M downregulated
Snrpg	0.592714	C0 Neutrophil O_Y upregulated		Nnat	-0.779038	C0 Neutrophil O_Y downregulated		Sap30	0.790662	C0 Neutrophil M_Y upregulated		Arl15	-0.577202	C0 Neutrophil M_Y downregulated						Gm3942	-0.772525	C0 Neutrophil O_M downregulated
Mrtfa	0.579896	C0 Neutrophil O_Y upregulated		Cxcr4	-0.361448	C0 Neutrophil O_Y downregulated		Acsl1	0.40752	C0 Neutrophil M_Y upregulated		Slc25a3	-0.332307	C0 Neutrophil M_Y downregulated						Fbxo33	-0.344887	C0 Neutrophil O_M downregulated
Anxa7	0.596148	C0 Neutrophil O_Y upregulated		Ifi27	-0.471264	C0 Neutrophil O_Y downregulated		Ywhah	0.387177	C0 Neutrophil M_Y upregulated		Mt1	-1.11371	C0 Neutrophil M_Y downregulated						Dclre1c	-0.389856	C0 Neutrophil O_M downregulated
Ssbp4	1.27308	C0 Neutrophil O_Y upregulated		Bcl2a1a	-1.19515	C0 Neutrophil O_Y downregulated		Asb7	0.481225	C0 Neutrophil M_Y upregulated		Rpl10	-0.342247	C0 Neutrophil M_Y downregulated						Cyp51	-0.556671	C0 Neutrophil O_M downregulated
Tpr	0.495	C0 Neutrophil O_Y upregulated		A530013C23Rik	-0.701909	C0 Neutrophil O_Y downregulated		Ms4a3	1.11442	C0 Neutrophil M_Y upregulated		Traf1	-0.74881	C0 Neutrophil M_Y downregulated						Isy1	-0.502754	C0 Neutrophil O_M downregulated
Mrpl57	0.913191	C0 Neutrophil O_Y upregulated		Itsn1	-0.835557	C0 Neutrophil O_Y downregulated		Srgap1	1.57816	C0 Neutrophil M_Y upregulated		Sh2b2	-0.387324	C0 Neutrophil M_Y downregulated						Exoc6b	-0.388836	C0 Neutrophil O_M downregulated
Npc2	0.415933	C0 Neutrophil O_Y upregulated		Marcksl1	-0.32705	C0 Neutrophil O_Y downregulated		Ndufb1	0.335778	C0 Neutrophil M_Y upregulated		Fpr1	-0.259596	C0 Neutrophil M_Y downregulated						Gm27211	-0.868644	C0 Neutrophil O_M downregulated
Rpl4	0.475055	C0 Neutrophil O_Y upregulated		Irf5	-0.777803	C0 Neutrophil O_Y downregulated		Triobp	0.34113	C0 Neutrophil M_Y upregulated		Metrnl	-0.564539	C0 Neutrophil M_Y downregulated						Pramel12	-0.592242	C0 Neutrophil O_M downregulated
Ly75	0.597808	C0 Neutrophil O_Y upregulated		Pdxk	-1.63742	C0 Neutrophil O_Y downregulated		Tmem71	0.445388	C0 Neutrophil M_Y upregulated		Il18	-1.03323	C0 Neutrophil M_Y downregulated						Ranbp9	-0.255847	C0 Neutrophil O_M downregulated
Aurkaip1	0.462258	C0 Neutrophil O_Y upregulated		Homer1	-0.496449	C0 Neutrophil O_Y downregulated		Atp5k	0.563351	C0 Neutrophil M_Y upregulated		Atp1b3	-0.44171	C0 Neutrophil M_Y downregulated						Ptms	-0.487619	C0 Neutrophil O_M downregulated
Fnbp1	0.348925	C0 Neutrophil O_Y upregulated		Rabgef1	-0.37898	C0 Neutrophil O_Y downregulated		Rplp2	0.257367	C0 Neutrophil M_Y upregulated		4930469K13Rik	-0.620125	C0 Neutrophil M_Y downregulated						Vps37b	-0.273571	C0 Neutrophil O_M downregulated
Adam10	0.468351	C0 Neutrophil O_Y upregulated		Peds1	-0.418615	C0 Neutrophil O_Y downregulated		Gfpt1	0.515883	C0 Neutrophil M_Y upregulated		Gm15283	-0.46026	C0 Neutrophil M_Y downregulated						Dusp6	-0.264169	C0 Neutrophil O_M downregulated
Pde4d	0.628089	C0 Neutrophil O_Y upregulated		Ythdf3	-0.309221	C0 Neutrophil O_Y downregulated		Rhou	0.599644	C0 Neutrophil M_Y upregulated		Capza2	-0.265655	C0 Neutrophil M_Y downregulated						Plekhg1	-0.288262	C0 Neutrophil O_M downregulated
Sh3kbp1	0.327163	C0 Neutrophil O_Y upregulated		Susd6	-0.266813	C0 Neutrophil O_Y downregulated		Lbp	0.657048	C0 Neutrophil M_Y upregulated		Gsap	-0.355281	C0 Neutrophil M_Y downregulated						Fnbp1l	-0.566122	C0 Neutrophil O_M downregulated
Rcsd1	0.333245	C0 Neutrophil O_Y upregulated		Cdk17	-0.315713	C0 Neutrophil O_Y downregulated		Tmem154	0.30505	C0 Neutrophil M_Y upregulated		Gm56555	-0.70588	C0 Neutrophil M_Y downregulated						Dynlt1f	-0.326543	C0 Neutrophil O_M downregulated
Rnpep	0.564533	C0 Neutrophil O_Y upregulated		Ccl4	-0.672819	C0 Neutrophil O_Y downregulated		Tomm7	0.334467	C0 Neutrophil M_Y upregulated		Morrbid	-0.400909	C0 Neutrophil M_Y downregulated						Mib1	-0.451237	C0 Neutrophil O_M downregulated
Arid5b	0.339401	C0 Neutrophil O_Y upregulated		Adgrv1	-1.24348	C0 Neutrophil O_Y downregulated		Fgd6	1.09708	C0 Neutrophil M_Y upregulated		Pgghg	-0.726617	C0 Neutrophil M_Y downregulated						Dnajb14	-0.345052	C0 Neutrophil O_M downregulated
Pnpla2	0.778884	C0 Neutrophil O_Y upregulated		Spatc1	-0.842289	C0 Neutrophil O_Y downregulated		Reep5	0.319343	C0 Neutrophil M_Y upregulated		Sra1	-0.458003	C0 Neutrophil M_Y downregulated						Nrp1	-0.644095	C0 Neutrophil O_M downregulated
Cybb	0.259403	C0 Neutrophil O_Y upregulated		Sumo1	-0.326921	C0 Neutrophil O_Y downregulated		Capg	0.265285	C0 Neutrophil M_Y upregulated		Pmvk	-0.551464	C0 Neutrophil M_Y downregulated						Ptgs2os2	-0.703865	C0 Neutrophil O_M downregulated
Ssna1	0.710865	C0 Neutrophil O_Y upregulated		N4bp2l1	-0.564125	C0 Neutrophil O_Y downregulated		Ighg2c	6.26326	C0 Neutrophil M_Y upregulated		Ifngr1	-0.343498	C0 Neutrophil M_Y downregulated						Gm16556	-0.310827	C0 Neutrophil O_M downregulated
Pigx	0.500092	C0 Neutrophil O_Y upregulated		Zfp523	-0.6873	C0 Neutrophil O_Y downregulated		Gab3	0.963746	C0 Neutrophil M_Y upregulated		Kdm3a	-0.470843	C0 Neutrophil M_Y downregulated						Nadk2	-0.471979	C0 Neutrophil O_M downregulated
Rps3	0.331638	C0 Neutrophil O_Y upregulated		Fosl2	-0.320676	C0 Neutrophil O_Y downregulated		Nt5c3	0.602947	C0 Neutrophil M_Y upregulated		Chmp4b	-0.33907	C0 Neutrophil M_Y downregulated						Dok2	-0.47268	C0 Neutrophil O_M downregulated
Sla	0.454368	C0 Neutrophil O_Y upregulated		Dop1b	-0.401744	C0 Neutrophil O_Y downregulated		Tob1	0.549607	C0 Neutrophil M_Y upregulated		Gabbr1	-0.559235	C0 Neutrophil M_Y downregulated						Syap1	-0.282755	C0 Neutrophil O_M downregulated
Oprm1	0.64293	C0 Neutrophil O_Y upregulated		ENSMUSG00000121485	-0.500053	C0 Neutrophil O_Y downregulated		Usp5	0.924057	C0 Neutrophil M_Y upregulated		Defb40	-1.15779	C0 Neutrophil M_Y downregulated						mt-Nd3	-0.379507	C0 Neutrophil O_M downregulated
Numb	0.265899	C0 Neutrophil O_Y upregulated		Zfp407	-0.417617	C0 Neutrophil O_Y downregulated		Lipg	1.75271	C0 Neutrophil M_Y upregulated		Slc44a1	-0.471764	C0 Neutrophil M_Y downregulated						Ldlr	-0.384558	C0 Neutrophil O_M downregulated
Dpm3	0.895331	C0 Neutrophil O_Y upregulated		Rnf149	-0.285661	C0 Neutrophil O_Y downregulated		Rbm38	0.477821	C0 Neutrophil M_Y upregulated		Fgl2	-0.798546	C0 Neutrophil M_Y downregulated						Myadm	-0.26029	C0 Neutrophil O_M downregulated
Cpd	0.328177	C0 Neutrophil O_Y upregulated		Il18	-1.02654	C0 Neutrophil O_Y downregulated		Agtrap	0.603566	C0 Neutrophil M_Y upregulated		Igfbp5	-1.54496	C0 Neutrophil M_Y downregulated						4930481A15Rik	-0.678008	C0 Neutrophil O_M downregulated
Itgb2l	0.365876	C0 Neutrophil O_Y upregulated		F5	-0.378091	C0 Neutrophil O_Y downregulated		Ndufa2	0.300396	C0 Neutrophil M_Y upregulated		Socs3	-0.466579	C0 Neutrophil M_Y downregulated						Ssr2	-0.436875	C0 Neutrophil O_M downregulated
Zyx	0.266282	C0 Neutrophil O_Y upregulated		Polr1h	-0.568783	C0 Neutrophil O_Y downregulated		Sgk1	0.53784	C0 Neutrophil M_Y upregulated		Gm26885	-1.29647	C0 Neutrophil M_Y downregulated						Tbc1d5	-0.344232	C0 Neutrophil O_M downregulated
Psma5	0.790218	C0 Neutrophil O_Y upregulated		Coq10b	-0.71694	C0 Neutrophil O_Y downregulated		Zfhx3	0.331739	C0 Neutrophil M_Y upregulated		E530011L22Rik	-0.749323	C0 Neutrophil M_Y downregulated						Khdc4	-0.262072	C0 Neutrophil O_M downregulated
Stx7	0.449993	C0 Neutrophil O_Y upregulated		Napa	-0.510966	C0 Neutrophil O_Y downregulated		Plekhg1	0.416338	C0 Neutrophil M_Y upregulated		Rilpl2	-0.420102	C0 Neutrophil M_Y downregulated						Gm26577	-1.02236	C0 Neutrophil O_M downregulated
Ppp1cc	0.440859	C0 Neutrophil O_Y upregulated		Gm47719	-1.41436	C0 Neutrophil O_Y downregulated		Commd2	0.828219	C0 Neutrophil M_Y upregulated		Zswim4	-0.530549	C0 Neutrophil M_Y downregulated						Zfyve27	-0.307649	C0 Neutrophil O_M downregulated
B230208H11Rik	0.318041	C0 Neutrophil O_Y upregulated		Abtb2	-0.263291	C0 Neutrophil O_Y downregulated		Rpe	0.613148	C0 Neutrophil M_Y upregulated		Rbpj	-0.567502	C0 Neutrophil M_Y downregulated						Hnrnph1	-0.45706	C0 Neutrophil O_M downregulated
Daam1	0.600636	C0 Neutrophil O_Y upregulated		Hnrnpc	-0.315405	C0 Neutrophil O_Y downregulated		Ndufb3	0.480156	C0 Neutrophil M_Y upregulated		Cdc42bpg	-0.885528	C0 Neutrophil M_Y downregulated						Gm10382	-1.16557	C0 Neutrophil O_M downregulated
Tmc6	0.821523	C0 Neutrophil O_Y upregulated		Tbc1d23	-0.36189	C0 Neutrophil O_Y downregulated		Pigbos1	0.930512	C0 Neutrophil M_Y upregulated		Dusp16	-0.524946	C0 Neutrophil M_Y downregulated						Cd86	-0.546617	C0 Neutrophil O_M downregulated
Surf4	0.424252	C0 Neutrophil O_Y upregulated		Chmp4b	-0.347609	C0 Neutrophil O_Y downregulated		Ly75	0.509595	C0 Neutrophil M_Y upregulated		Gla	-0.315011	C0 Neutrophil M_Y downregulated						Wdfy2	-0.26019	C0 Neutrophil O_M downregulated
Arl6ip1	0.323855	C0 Neutrophil O_Y upregulated		Gm57200	-1.28047	C0 Neutrophil O_Y downregulated		Coro7	0.746131	C0 Neutrophil M_Y upregulated		Btaf1	-0.382579	C0 Neutrophil M_Y downregulated						Hlx	-0.311561	C0 Neutrophil O_M downregulated
Tomm7	0.386609	C0 Neutrophil O_Y upregulated		H2-Eb1	-1.61011	C0 Neutrophil O_Y downregulated		Mrpl18	0.701603	C0 Neutrophil M_Y upregulated		Mt2	-1.44079	C0 Neutrophil M_Y downregulated						Sirt1	-0.647935	C0 Neutrophil O_M downregulated
Eif3c	0.609775	C0 Neutrophil O_Y upregulated		Impact	-0.674257	C0 Neutrophil O_Y downregulated		Tomm5	0.892394	C0 Neutrophil M_Y upregulated		Adgre1	-0.60943	C0 Neutrophil M_Y downregulated						Gabbr1	-0.504513	C0 Neutrophil O_M downregulated
Tcp11l2	0.350299	C0 Neutrophil O_Y upregulated		Phlda1	-0.505559	C0 Neutrophil O_Y downregulated		AA467197	0.253935	C0 Neutrophil M_Y upregulated		Irf5	-0.643627	C0 Neutrophil M_Y downregulated						Necap1	-0.408611	C0 Neutrophil O_M downregulated
Vrk2	0.825099	C0 Neutrophil O_Y upregulated		Gm4876	-0.704664	C0 Neutrophil O_Y downregulated		Anapc13	0.791588	C0 Neutrophil M_Y upregulated		Nipbl	-0.255308	C0 Neutrophil M_Y downregulated						Yipf3	-0.376033	C0 Neutrophil O_M downregulated
Hmgn2	0.322747	C0 Neutrophil O_Y upregulated		Nfkb1	-0.293903	C0 Neutrophil O_Y downregulated		Mrpl57	0.781679	C0 Neutrophil M_Y upregulated		Fosl2	-0.260521	C0 Neutrophil M_Y downregulated						Ctse	-0.251642	C0 Neutrophil O_M downregulated
Rab27a	0.465906	C0 Neutrophil O_Y upregulated		Tgm3	-1.5498	C0 Neutrophil O_Y downregulated		Hcfc1r1	0.408679	C0 Neutrophil M_Y upregulated		H2-Eb1	-1.37056	C0 Neutrophil M_Y downregulated						Gm42670	-0.995041	C0 Neutrophil O_M downregulated
Ndufb1	0.365679	C0 Neutrophil O_Y upregulated		Ankrd37	-1.1105	C0 Neutrophil O_Y downregulated		Map1lc3a	0.329093	C0 Neutrophil M_Y upregulated		Rbm47	-0.406651	C0 Neutrophil M_Y downregulated
2410006H16Rik	0.468896	C0 Neutrophil O_Y upregulated		Gm20186	-0.661267	C0 Neutrophil O_Y downregulated		Ctse	0.47274	C0 Neutrophil M_Y upregulated		Ggct	-0.831312	C0 Neutrophil M_Y downregulated
Kif1b	0.522354	C0 Neutrophil O_Y upregulated		Arl4c	-0.691493	C0 Neutrophil O_Y downregulated		Syngr2	0.585238	C0 Neutrophil M_Y upregulated		Id3	-1.23868	C0 Neutrophil M_Y downregulated
Lamtor5	0.664861	C0 Neutrophil O_Y upregulated		D16Ertd472e	-0.58604	C0 Neutrophil O_Y downregulated		Tesk2	0.521044	C0 Neutrophil M_Y upregulated		Tgoln1	-0.331535	C0 Neutrophil M_Y downregulated
Prkab1	0.643527	C0 Neutrophil O_Y upregulated		Marchf7	-0.315911	C0 Neutrophil O_Y downregulated		Bbc3	0.841982	C0 Neutrophil M_Y upregulated		Lmna	-1.12128	C0 Neutrophil M_Y downregulated
Man1c1	0.744308	C0 Neutrophil O_Y upregulated		Crip1	-0.990662	C0 Neutrophil O_Y downregulated		Cuedc2	0.589948	C0 Neutrophil M_Y upregulated		Eif4a1	-0.34065	C0 Neutrophil M_Y downregulated
Gucd1	0.808458	C0 Neutrophil O_Y upregulated		Tnfrsf1b	-0.281551	C0 Neutrophil O_Y downregulated		Ddi2	0.649971	C0 Neutrophil M_Y upregulated		Arhgap18	-0.652223	C0 Neutrophil M_Y downregulated
S1pr4	0.690592	C0 Neutrophil O_Y upregulated		Abca1	-0.42017	C0 Neutrophil O_Y downregulated		Dok3	0.333393	C0 Neutrophil M_Y upregulated		ENSMUSG00000121485	-0.514983	C0 Neutrophil M_Y downregulated
Wipi1	0.661388	C0 Neutrophil O_Y upregulated		Lamb3	-0.561304	C0 Neutrophil O_Y downregulated		Mvb12b	0.601055	C0 Neutrophil M_Y upregulated		Mxi1	-0.297944	C0 Neutrophil M_Y downregulated
Ralbp1	0.455582	C0 Neutrophil O_Y upregulated		Bhlhe40	-0.475816	C0 Neutrophil O_Y downregulated		Trappc14	0.723678	C0 Neutrophil M_Y upregulated		Lfng	-0.645754	C0 Neutrophil M_Y downregulated
Fis1	0.263634	C0 Neutrophil O_Y upregulated		Pla1a	-1.15413	C0 Neutrophil O_Y downregulated		Srgap2	0.539353	C0 Neutrophil M_Y upregulated		Polr1h	-0.549772	C0 Neutrophil M_Y downregulated
Sptbn1	0.743077	C0 Neutrophil O_Y upregulated		Mpzl3	-0.68653	C0 Neutrophil O_Y downregulated		Man1c1	0.716765	C0 Neutrophil M_Y upregulated		Vmp1	-0.373721	C0 Neutrophil M_Y downregulated
Sec61b	0.258195	C0 Neutrophil O_Y upregulated		Cd300c2	-0.494771	C0 Neutrophil O_Y downregulated		Lamtor1	0.299331	C0 Neutrophil M_Y upregulated		B3gnt5	-0.958777	C0 Neutrophil M_Y downregulated
Cpa6	0.792558	C0 Neutrophil O_Y upregulated		Gm16556	-0.575252	C0 Neutrophil O_Y downregulated		H2-T23	0.400686	C0 Neutrophil M_Y upregulated		Gm43661	-0.446467	C0 Neutrophil M_Y downregulated
Acvr1b	1.08511	C0 Neutrophil O_Y upregulated		Ppp1r13b	-1.11978	C0 Neutrophil O_Y downregulated		Asnsd1	0.52286	C0 Neutrophil M_Y upregulated		Zhx2	-0.366323	C0 Neutrophil M_Y downregulated
Zfp710	0.494401	C0 Neutrophil O_Y upregulated		Ppp2ca	-0.348452	C0 Neutrophil O_Y downregulated		Tap1	0.641078	C0 Neutrophil M_Y upregulated		Gpx3	-1.36852	C0 Neutrophil M_Y downregulated
Plp2	0.255249	C0 Neutrophil O_Y upregulated		Xdh	-0.324084	C0 Neutrophil O_Y downregulated		Sort1	0.409932	C0 Neutrophil M_Y upregulated		Lamb3	-0.537508	C0 Neutrophil M_Y downregulated
Rasgrp2	0.417339	C0 Neutrophil O_Y upregulated		S100a10	-0.880088	C0 Neutrophil O_Y downregulated		Trip4	0.444681	C0 Neutrophil M_Y upregulated		Nfkb2	-0.416889	C0 Neutrophil M_Y downregulated
Cep164	1.18551	C0 Neutrophil O_Y upregulated		Vps37b	-0.540907	C0 Neutrophil O_Y downregulated		Ets1	0.365381	C0 Neutrophil M_Y upregulated		Mtmr6	-0.388879	C0 Neutrophil M_Y downregulated
Abhd5	0.278381	C0 Neutrophil O_Y upregulated		Cox17	-0.365883	C0 Neutrophil O_Y downregulated		Ffar2	1.05741	C0 Neutrophil M_Y upregulated		Septin7	-0.324901	C0 Neutrophil M_Y downregulated
Arhgap45	0.263605	C0 Neutrophil O_Y upregulated		Gm37168	-1.27367	C0 Neutrophil O_Y downregulated		mt-Nd3	0.630318	C0 Neutrophil M_Y upregulated		Smim3	-0.388566	C0 Neutrophil M_Y downregulated
Osbpl2	0.804153	C0 Neutrophil O_Y upregulated		Med13	-0.332565	C0 Neutrophil O_Y downregulated		Insig1	1.06755	C0 Neutrophil M_Y upregulated		Ahi1	-0.53231	C0 Neutrophil M_Y downregulated
F630028O10Rik	0.27248	C0 Neutrophil O_Y upregulated		Marchf3	-0.558595	C0 Neutrophil O_Y downregulated		Ssna1	0.606311	C0 Neutrophil M_Y upregulated		Kansl1	-0.272021	C0 Neutrophil M_Y downregulated
Napsa	0.372085	C0 Neutrophil O_Y upregulated		Pias1	-0.377051	C0 Neutrophil O_Y downregulated		Lrch4	0.684009	C0 Neutrophil M_Y upregulated		Gm50431	-1.05206	C0 Neutrophil M_Y downregulated
Scp2	0.282109	C0 Neutrophil O_Y upregulated		Glipr1	-0.330489	C0 Neutrophil O_Y downregulated		Rps6ka1	0.455591	C0 Neutrophil M_Y upregulated		Ell	-0.48149	C0 Neutrophil M_Y downregulated
Cnppd1	0.488511	C0 Neutrophil O_Y upregulated		Arih2	-0.335581	C0 Neutrophil O_Y downregulated		Pld1	0.529824	C0 Neutrophil M_Y upregulated		Blcap	-0.4795	C0 Neutrophil M_Y downregulated
Fkbp5	0.547094	C0 Neutrophil O_Y upregulated		Gm5150	-0.396462	C0 Neutrophil O_Y downregulated		Gm41659	0.929326	C0 Neutrophil M_Y upregulated		Tnf	-0.30769	C0 Neutrophil M_Y downregulated
Grk2	0.269218	C0 Neutrophil O_Y upregulated		Fut2	-1.41703	C0 Neutrophil O_Y downregulated		Tomm22	0.271733	C0 Neutrophil M_Y upregulated		Relb	-0.357164	C0 Neutrophil M_Y downregulated
1700006J14Rik	2.61624	C0 Neutrophil O_Y upregulated		Nfat5	-0.342062	C0 Neutrophil O_Y downregulated		Med8	0.61261	C0 Neutrophil M_Y upregulated		Ccl4	-0.482861	C0 Neutrophil M_Y downregulated
Asah1	0.641662	C0 Neutrophil O_Y upregulated		BC031181	-0.404971	C0 Neutrophil O_Y downregulated		Rin2	0.679465	C0 Neutrophil M_Y upregulated		Scarb2	-0.580067	C0 Neutrophil M_Y downregulated
Fli1	0.275526	C0 Neutrophil O_Y upregulated		Lcp2	-0.304908	C0 Neutrophil O_Y downregulated		Tom1	0.594504	C0 Neutrophil M_Y upregulated		Plgrkt	-0.533605	C0 Neutrophil M_Y downregulated
Mrps16	0.684702	C0 Neutrophil O_Y upregulated		Cass4	-0.653844	C0 Neutrophil O_Y downregulated		Mcee	0.655111	C0 Neutrophil M_Y upregulated		Cd74	-0.925663	C0 Neutrophil M_Y downregulated
Cept1	0.408374	C0 Neutrophil O_Y upregulated		Traf1	-0.671636	C0 Neutrophil O_Y downregulated		Aatk	0.769535	C0 Neutrophil M_Y upregulated		Epb41l2	-0.604385	C0 Neutrophil M_Y downregulated
Scamp3	1.30159	C0 Neutrophil O_Y upregulated		Defb40	-1.14331	C0 Neutrophil O_Y downregulated		Mpp1	0.329312	C0 Neutrophil M_Y upregulated		4930444A19Rik	-0.511752	C0 Neutrophil M_Y downregulated
Stom	0.813264	C0 Neutrophil O_Y upregulated		Gm39321	-0.63234	C0 Neutrophil O_Y downregulated		Gatad1	0.563615	C0 Neutrophil M_Y upregulated		Gm16158	-0.986579	C0 Neutrophil M_Y downregulated
Snapc5	0.546893	C0 Neutrophil O_Y upregulated		Csf2ra	-0.307818	C0 Neutrophil O_Y downregulated		Acly	0.599168	C0 Neutrophil M_Y upregulated		Slc43a2	-0.626626	C0 Neutrophil M_Y downregulated
Hspa8	0.44885	C0 Neutrophil O_Y upregulated		Ago2	-0.298634	C0 Neutrophil O_Y downregulated		Cuta	0.681251	C0 Neutrophil M_Y upregulated		Map3k14	-0.676234	C0 Neutrophil M_Y downregulated
Wwox	0.955538	C0 Neutrophil O_Y upregulated		Ftl1-ps1	-0.466448	C0 Neutrophil O_Y downregulated		Ndufs4	0.319912	C0 Neutrophil M_Y upregulated		Sgms1	-0.258632	C0 Neutrophil M_Y downregulated
Mapk6	0.442401	C0 Neutrophil O_Y upregulated		Epsti1	-0.681709	C0 Neutrophil O_Y downregulated		Depdc1b	0.990361	C0 Neutrophil M_Y upregulated		Orai2	-0.323729	C0 Neutrophil M_Y downregulated
Dapk1	0.924449	C0 Neutrophil O_Y upregulated		Atp1b3	-0.397848	C0 Neutrophil O_Y downregulated		Tmem216	0.607624	C0 Neutrophil M_Y upregulated		Tbc1d23	-0.304059	C0 Neutrophil M_Y downregulated
Sap30	0.807572	C0 Neutrophil O_Y upregulated		Egr1	-0.33556	C0 Neutrophil O_Y downregulated		Cib1	0.489656	C0 Neutrophil M_Y upregulated		Jaml	-0.290807	C0 Neutrophil M_Y downregulated
Gramd1b	0.338023	C0 Neutrophil O_Y upregulated		Per1	-0.433752	C0 Neutrophil O_Y downregulated		Ciao2a	0.642233	C0 Neutrophil M_Y upregulated		Rasip1	-0.607525	C0 Neutrophil M_Y downregulated
Gfpt1	0.535099	C0 Neutrophil O_Y upregulated		Purb	-0.334254	C0 Neutrophil O_Y downregulated		Rab27a	0.406271	C0 Neutrophil M_Y upregulated		Il13ra1	-0.55345	C0 Neutrophil M_Y downregulated
Mcmbp	0.560318	C0 Neutrophil O_Y upregulated		Hspa5	-0.313859	C0 Neutrophil O_Y downregulated		Scrg1	0.342207	C0 Neutrophil M_Y upregulated		Gm6209	-0.941033	C0 Neutrophil M_Y downregulated
Mrgpra2a	0.477769	C0 Neutrophil O_Y upregulated		Vps29	-0.412052	C0 Neutrophil O_Y downregulated		Npc2	0.314703	C0 Neutrophil M_Y upregulated		Isg15	-0.616172	C0 Neutrophil M_Y downregulated
Rp9	0.362028	C0 Neutrophil O_Y upregulated		Vps4b	-0.285149	C0 Neutrophil O_Y downregulated		Ncoa1	0.325233	C0 Neutrophil M_Y upregulated		Pdk1	-1.37213	C0 Neutrophil M_Y downregulated
Tubb5	0.847212	C0 Neutrophil O_Y upregulated		Mxi1	-0.325458	C0 Neutrophil O_Y downregulated		Prom1	0.902906	C0 Neutrophil M_Y upregulated		Crip1	-0.735014	C0 Neutrophil M_Y downregulated
Tnfrsf21	0.471098	C0 Neutrophil O_Y upregulated		Sgpl1	-0.368847	C0 Neutrophil O_Y downregulated		Bmx	0.414729	C0 Neutrophil M_Y upregulated		Adgrv1	-0.927692	C0 Neutrophil M_Y downregulated
Rps8	0.390972	C0 Neutrophil O_Y upregulated		Gngt2	-0.801504	C0 Neutrophil O_Y downregulated		Exoc6	0.41183	C0 Neutrophil M_Y upregulated		Ntng2	-0.379987	C0 Neutrophil M_Y downregulated
Il17ra	0.270379	C0 Neutrophil O_Y upregulated		Mgat4a	-0.373124	C0 Neutrophil O_Y downregulated		Cib2	0.66646	C0 Neutrophil M_Y upregulated		Itsn1	-0.617341	C0 Neutrophil M_Y downregulated
Tmem63a	0.71084	C0 Neutrophil O_Y upregulated		Zfp263	-0.580623	C0 Neutrophil O_Y downregulated		A430105J06Rik	1.06608	C0 Neutrophil M_Y upregulated		Ldhc	-0.712837	C0 Neutrophil M_Y downregulated
Eid1	0.436151	C0 Neutrophil O_Y upregulated		Hnrnph2	-0.319557	C0 Neutrophil O_Y downregulated		Fgfr1op2	0.342411	C0 Neutrophil M_Y upregulated		5430425K12Rik	-0.808052	C0 Neutrophil M_Y downregulated
Psmb1	0.363161	C0 Neutrophil O_Y upregulated		Mmd	-0.725422	C0 Neutrophil O_Y downregulated		Kif21b	0.552471	C0 Neutrophil M_Y upregulated		Optn	-0.268645	C0 Neutrophil M_Y downregulated
Cebpe	0.515988	C0 Neutrophil O_Y upregulated		Rnf125	-0.599739	C0 Neutrophil O_Y downregulated		Ebp	0.890709	C0 Neutrophil M_Y upregulated		Zmynd11	-0.34195	C0 Neutrophil M_Y downregulated
1600014C10Rik	0.717403	C0 Neutrophil O_Y upregulated		Mirt1	-0.351351	C0 Neutrophil O_Y downregulated		Slc40a1	0.484758	C0 Neutrophil M_Y upregulated		Arl4c	-0.475156	C0 Neutrophil M_Y downregulated
Ppm1e	1.21121	C0 Neutrophil O_Y upregulated		Galnt11	-0.7792	C0 Neutrophil O_Y downregulated		Ndufb2	0.703218	C0 Neutrophil M_Y upregulated		Ergic1	-0.743646	C0 Neutrophil M_Y downregulated
Tuba4a	0.429107	C0 Neutrophil O_Y upregulated		Gm6209	-1.15929	C0 Neutrophil O_Y downregulated		Dym	0.549018	C0 Neutrophil M_Y upregulated		Il1bos	-0.828684	C0 Neutrophil M_Y downregulated
Fcnb	0.615996	C0 Neutrophil O_Y upregulated		Txnl1	-0.41819	C0 Neutrophil O_Y downregulated		Daam1	0.690438	C0 Neutrophil M_Y upregulated		Srxn1	-0.86602	C0 Neutrophil M_Y downregulated
Tbrg1	0.833961	C0 Neutrophil O_Y upregulated		Stap1	-0.3479	C0 Neutrophil O_Y downregulated		Ppp1r15b	0.439184	C0 Neutrophil M_Y upregulated		Kdm6bos	-1.13748	C0 Neutrophil M_Y downregulated
Csta2	2.25811	C0 Neutrophil O_Y upregulated		Srrm2	-0.259766	C0 Neutrophil O_Y downregulated		Ost4	0.32588	C0 Neutrophil M_Y upregulated		Dot1l	-0.678313	C0 Neutrophil M_Y downregulated
Atp5j2	0.338967	C0 Neutrophil O_Y upregulated		Zswim4	-0.495327	C0 Neutrophil O_Y downregulated		Fam89b	0.928633	C0 Neutrophil M_Y upregulated		Klra2	-0.352352	C0 Neutrophil M_Y downregulated
Igha	1.84167	C0 Neutrophil O_Y upregulated		Epb41l2	-0.542419	C0 Neutrophil O_Y downregulated		Gm56622	0.859921	C0 Neutrophil M_Y upregulated		Cdkn1b	-0.327756	C0 Neutrophil M_Y downregulated
Prkd2	0.678269	C0 Neutrophil O_Y upregulated		Mapre1	-0.357284	C0 Neutrophil O_Y downregulated		Rpl36a	0.477703	C0 Neutrophil M_Y upregulated		Gm20528	-0.645728	C0 Neutrophil M_Y downregulated
Septin9	0.490273	C0 Neutrophil O_Y upregulated		Brd4	-0.276345	C0 Neutrophil O_Y downregulated		Rfc2	0.645591	C0 Neutrophil M_Y upregulated		Galnt11	-0.665833	C0 Neutrophil M_Y downregulated
Atp5mpl	0.513246	C0 Neutrophil O_Y upregulated		Rlf	-0.273147	C0 Neutrophil O_Y downregulated		Cep19	0.4688	C0 Neutrophil M_Y upregulated		Mirt1	-0.365974	C0 Neutrophil M_Y downregulated
Ndufc2	0.724742	C0 Neutrophil O_Y upregulated		Smchd1	-0.582371	C0 Neutrophil O_Y downregulated		Ppp1r42	0.499021	C0 Neutrophil M_Y upregulated		St3gal4	-0.411873	C0 Neutrophil M_Y downregulated
Hnrnpf	0.267883	C0 Neutrophil O_Y upregulated		Gm26740	-0.266958	C0 Neutrophil O_Y downregulated		Zyg11b	0.509363	C0 Neutrophil M_Y upregulated		Slc29a1	-1.45098	C0 Neutrophil M_Y downregulated
Ndufb10	0.530009	C0 Neutrophil O_Y upregulated		Dock4	-0.952477	C0 Neutrophil O_Y downregulated		Vrk2	0.778954	C0 Neutrophil M_Y upregulated		Cyld	-0.268428	C0 Neutrophil M_Y downregulated
Orm1	0.531967	C0 Neutrophil O_Y upregulated		Gpn3	-0.873335	C0 Neutrophil O_Y downregulated		Dbnl	0.277688	C0 Neutrophil M_Y upregulated		Pdxk	-0.882139	C0 Neutrophil M_Y downregulated
Tnfrsf13b	2.306	C0 Neutrophil O_Y upregulated		Pfkl	-0.59332	C0 Neutrophil O_Y downregulated		Dnajc5	0.297783	C0 Neutrophil M_Y upregulated		Gm44710	-0.552266	C0 Neutrophil M_Y downregulated
Cdc42se1	0.322703	C0 Neutrophil O_Y upregulated		Gm32515	-0.634404	C0 Neutrophil O_Y downregulated		Timm13	0.702455	C0 Neutrophil M_Y upregulated		Siglecl1	-0.963933	C0 Neutrophil M_Y downregulated
Rab5c	0.310002	C0 Neutrophil O_Y upregulated		Csf1	-0.544691	C0 Neutrophil O_Y downregulated		Nfe2	0.254686	C0 Neutrophil M_Y upregulated		Gm37168	-0.943188	C0 Neutrophil M_Y downregulated
Romo1	0.528837	C0 Neutrophil O_Y upregulated		Isca1	-0.639463	C0 Neutrophil O_Y downregulated		Ndufs6	0.41292	C0 Neutrophil M_Y upregulated		Vps29	-0.38886	C0 Neutrophil M_Y downregulated
Cmas	0.61072	C0 Neutrophil O_Y upregulated		Pdpn	-1.15098	C0 Neutrophil O_Y downregulated		Tpi1	0.51178	C0 Neutrophil M_Y upregulated		Tlcd2	-1.17268	C0 Neutrophil M_Y downregulated
Atp5k	0.545152	C0 Neutrophil O_Y upregulated		Gm26887	-1.2821	C0 Neutrophil O_Y downregulated		Svip	0.743665	C0 Neutrophil M_Y upregulated		Wipf1	-0.271325	C0 Neutrophil M_Y downregulated
Cox5b	0.293839	C0 Neutrophil O_Y upregulated		Gm21188	-0.426397	C0 Neutrophil O_Y downregulated		Gca	0.308953	C0 Neutrophil M_Y upregulated		Ap2b1	-0.311676	C0 Neutrophil M_Y downregulated
Atp5j	0.331671	C0 Neutrophil O_Y upregulated		Zfp608	-0.2715	C0 Neutrophil O_Y downregulated		Adam10	0.362155	C0 Neutrophil M_Y upregulated		Gpbp1	-0.287371	C0 Neutrophil M_Y downregulated
Zfp36l2	0.251658	C0 Neutrophil O_Y upregulated		Nipbl	-0.259665	C0 Neutrophil O_Y downregulated		Vps13b	0.28832	C0 Neutrophil M_Y upregulated		Tnrc18	-0.335292	C0 Neutrophil M_Y downregulated
Tecr	0.329291	C0 Neutrophil O_Y upregulated		Esyt2	-0.324592	C0 Neutrophil O_Y downregulated		Ppp2cb	0.547996	C0 Neutrophil M_Y upregulated		Clasp1	-0.3089	C0 Neutrophil M_Y downregulated
Fdps	1.03137	C0 Neutrophil O_Y upregulated		Gm12840	-0.915661	C0 Neutrophil O_Y downregulated		Slc44a2	0.56247	C0 Neutrophil M_Y upregulated		Tjap1	-0.664464	C0 Neutrophil M_Y downregulated
4930549C15Rik	0.692083	C0 Neutrophil O_Y upregulated		Jak2	-0.364981	C0 Neutrophil O_Y downregulated		Tspan32	0.928661	C0 Neutrophil M_Y upregulated		Rin3	-0.266625	C0 Neutrophil M_Y downregulated
Tspan32	0.945232	C0 Neutrophil O_Y upregulated		Tinf2	-0.688357	C0 Neutrophil O_Y downregulated		Nfic	0.617141	C0 Neutrophil M_Y upregulated		Stx6	-0.532924	C0 Neutrophil M_Y downregulated
Olfml2b	0.471776	C0 Neutrophil O_Y upregulated		Ankrd33b	-0.289115	C0 Neutrophil O_Y downregulated		Rgs3	0.886687	C0 Neutrophil M_Y upregulated		S100a4	-0.948812	C0 Neutrophil M_Y downregulated
Nfyb	0.678144	C0 Neutrophil O_Y upregulated		Gm56730	-0.648465	C0 Neutrophil O_Y downregulated		Cldn15	0.741959	C0 Neutrophil M_Y upregulated		Evi2a	-0.378612	C0 Neutrophil M_Y downregulated
St3gal2	0.905404	C0 Neutrophil O_Y upregulated		Gm4107	-1.10339	C0 Neutrophil O_Y downregulated		Aip	0.507062	C0 Neutrophil M_Y upregulated		Il10rb	-0.393492	C0 Neutrophil M_Y downregulated
Cpq	2.05022	C0 Neutrophil O_Y upregulated		Ttc39b	-0.619273	C0 Neutrophil O_Y downregulated		Gatm	1.53638	C0 Neutrophil M_Y upregulated		Isg20	-0.555222	C0 Neutrophil M_Y downregulated
Rgs19	0.519331	C0 Neutrophil O_Y upregulated		Eif4g2	-0.255121	C0 Neutrophil O_Y downregulated		Xpc	0.567699	C0 Neutrophil M_Y upregulated		Slc25a33	-0.319834	C0 Neutrophil M_Y downregulated
Cenpb	1.26001	C0 Neutrophil O_Y upregulated		Bmf	-0.983148	C0 Neutrophil O_Y downregulated		Uqcc3	0.660493	C0 Neutrophil M_Y upregulated		Dock10	-0.494694	C0 Neutrophil M_Y downregulated
Atp11a	0.396483	C0 Neutrophil O_Y upregulated		Icam1	-0.516758	C0 Neutrophil O_Y downregulated		Tle5	0.337398	C0 Neutrophil M_Y upregulated		Hivep2	-0.359834	C0 Neutrophil M_Y downregulated
Clta	0.257694	C0 Neutrophil O_Y upregulated		Klf4	-1.48835	C0 Neutrophil O_Y downregulated		Ccndbp1	0.372525	C0 Neutrophil M_Y upregulated		Gm29687	-1.12016	C0 Neutrophil M_Y downregulated
Ndufb8	0.41739	C0 Neutrophil O_Y upregulated		Ifi204	-0.558676	C0 Neutrophil O_Y downregulated		Fam222b	0.494638	C0 Neutrophil M_Y upregulated		Krt81	-0.719471	C0 Neutrophil M_Y downregulated
Mrpl20	0.368821	C0 Neutrophil O_Y upregulated		Gm57477	-0.826454	C0 Neutrophil O_Y downregulated		Ttc7b	0.452853	C0 Neutrophil M_Y upregulated		Piwil2	-1.12614	C0 Neutrophil M_Y downregulated
Sipa1	0.686753	C0 Neutrophil O_Y upregulated		Creb5	-0.863221	C0 Neutrophil O_Y downregulated		Trim8	0.868213	C0 Neutrophil M_Y upregulated		Ppp1r15a	-0.370364	C0 Neutrophil M_Y downregulated
Il4ra	0.621862	C0 Neutrophil O_Y upregulated		Babam2	-0.33363	C0 Neutrophil O_Y downregulated		Cers5	0.814408	C0 Neutrophil M_Y upregulated		Nt5e	-0.317637	C0 Neutrophil M_Y downregulated
Spg21	0.504076	C0 Neutrophil O_Y upregulated		Septin7	-0.275738	C0 Neutrophil O_Y downregulated		Gdpd3	0.653512	C0 Neutrophil M_Y upregulated		Wbp1l	-0.315341	C0 Neutrophil M_Y downregulated
Stk38	0.251892	C0 Neutrophil O_Y upregulated		Acsl5	-0.476085	C0 Neutrophil O_Y downregulated		Pfkfb4	0.362265	C0 Neutrophil M_Y upregulated		Map2k4	-0.29649	C0 Neutrophil M_Y downregulated
Eif3m	0.564595	C0 Neutrophil O_Y upregulated		Lypd6b	-0.658514	C0 Neutrophil O_Y downregulated		Fnbp1	0.255685	C0 Neutrophil M_Y upregulated		Mmd	-0.637172	C0 Neutrophil M_Y downregulated
Ppp2cb	0.533333	C0 Neutrophil O_Y upregulated		Arid4b	-0.279301	C0 Neutrophil O_Y downregulated		Galns	0.767725	C0 Neutrophil M_Y upregulated		Hdlbp	-0.318779	C0 Neutrophil M_Y downregulated
Trerf1	2.26542	C0 Neutrophil O_Y upregulated		Gm16894	-0.578422	C0 Neutrophil O_Y downregulated		Gltp	0.788713	C0 Neutrophil M_Y upregulated		Crk	-0.348928	C0 Neutrophil M_Y downregulated
Cct8	0.552546	C0 Neutrophil O_Y upregulated		Arl15	-0.508661	C0 Neutrophil O_Y downregulated		Ap1s2	0.318036	C0 Neutrophil M_Y upregulated		Gch1	-0.478572	C0 Neutrophil M_Y downregulated
Hsp90ab1	0.396706	C0 Neutrophil O_Y upregulated		Lekr1	-1.88295	C0 Neutrophil O_Y downregulated		Rpl31	0.2747	C0 Neutrophil M_Y upregulated		Rpl10-ps3	-0.681434	C0 Neutrophil M_Y downregulated
Nedd8	0.268293	C0 Neutrophil O_Y upregulated		Kdm3a	-0.461907	C0 Neutrophil O_Y downregulated		Map6	2.31086	C0 Neutrophil M_Y upregulated		Sin3b	-0.276407	C0 Neutrophil M_Y downregulated
Tex261	0.731531	C0 Neutrophil O_Y upregulated		Ctsz	-0.503965	C0 Neutrophil O_Y downregulated		Aoah	0.295886	C0 Neutrophil M_Y upregulated		Atf7ip	-0.279034	C0 Neutrophil M_Y downregulated
Pik3ip1	1.83612	C0 Neutrophil O_Y upregulated		Braf	-0.250341	C0 Neutrophil O_Y downregulated		Srp19	0.50612	C0 Neutrophil M_Y upregulated		Cyth4	-0.498031	C0 Neutrophil M_Y downregulated
Il6ra	0.38471	C0 Neutrophil O_Y upregulated		Dyrk2	-1.0563	C0 Neutrophil O_Y downregulated		Ech1	0.386526	C0 Neutrophil M_Y upregulated		Prkce	-0.490746	C0 Neutrophil M_Y downregulated
Iqgap2	0.281169	C0 Neutrophil O_Y upregulated		Arhgap18	-0.598553	C0 Neutrophil O_Y downregulated		Pabpc1l	0.629574	C0 Neutrophil M_Y upregulated		Gm4107	-0.910414	C0 Neutrophil M_Y downregulated
Reep5	0.317766	C0 Neutrophil O_Y upregulated		Dtd1	-0.631841	C0 Neutrophil O_Y downregulated		Sf3b2	0.280511	C0 Neutrophil M_Y upregulated		Gm48089	-0.896393	C0 Neutrophil M_Y downregulated
Ndufb3	0.455869	C0 Neutrophil O_Y upregulated		Ccdc174	-0.516511	C0 Neutrophil O_Y downregulated		Dnajb1	0.540179	C0 Neutrophil M_Y upregulated
Uba52	0.402442	C0 Neutrophil O_Y upregulated		Traf3	-0.2596	C0 Neutrophil O_Y downregulated		Ndufc1	0.717921	C0 Neutrophil M_Y upregulated
Palm	0.927041	C0 Neutrophil O_Y upregulated		Siglecl1	-1.03409	C0 Neutrophil O_Y downregulated		Flot2	0.336241	C0 Neutrophil M_Y upregulated
Glud1	0.331959	C0 Neutrophil O_Y upregulated		Kdm2a	-0.284688	C0 Neutrophil O_Y downregulated		Pgls	0.320381	C0 Neutrophil M_Y upregulated
Tmed8	0.916606	C0 Neutrophil O_Y upregulated		Mthfs	-0.611955	C0 Neutrophil O_Y downregulated		Vrk1	0.450754	C0 Neutrophil M_Y upregulated
Macir	0.418908	C0 Neutrophil O_Y upregulated		Atf3	-0.336658	C0 Neutrophil O_Y downregulated		Stxbp2	0.380698	C0 Neutrophil M_Y upregulated
Sgk1	0.454203	C0 Neutrophil O_Y upregulated		Pgam1	-0.27457	C0 Neutrophil O_Y downregulated		Phf14	0.532354	C0 Neutrophil M_Y upregulated
Pknox2	1.10632	C0 Neutrophil O_Y upregulated		Ccl3	-0.33764	C0 Neutrophil O_Y downregulated		Mrpl51	0.877703	C0 Neutrophil M_Y upregulated
Ldlr	0.807382	C0 Neutrophil O_Y upregulated		Gpat3	-0.368518	C0 Neutrophil O_Y downregulated		Mtpn	0.285361	C0 Neutrophil M_Y upregulated
Atp5a1	0.396566	C0 Neutrophil O_Y upregulated		Apoe	-0.848548	C0 Neutrophil O_Y downregulated		Faf1	0.55418	C0 Neutrophil M_Y upregulated
Satb1	0.385026	C0 Neutrophil O_Y upregulated		Csde1	-0.257399	C0 Neutrophil O_Y downregulated		Tmx4	0.471872	C0 Neutrophil M_Y upregulated
Xbp1	0.701203	C0 Neutrophil O_Y upregulated		Aldh18a1	-0.619766	C0 Neutrophil O_Y downregulated		Rpl10a	0.354676	C0 Neutrophil M_Y upregulated
Selenof	0.434337	C0 Neutrophil O_Y upregulated		Gm31814	-0.511552	C0 Neutrophil O_Y downregulated		Camk2g	0.680262	C0 Neutrophil M_Y upregulated
2500002B13Rik	2.18201	C0 Neutrophil O_Y upregulated		Trio	-0.808211	C0 Neutrophil O_Y downregulated		Treml2	0.414348	C0 Neutrophil M_Y upregulated
F13a1	1.85255	C0 Neutrophil O_Y upregulated		Pdcd1lg2	-0.662341	C0 Neutrophil O_Y downregulated		Sec61g	0.281313	C0 Neutrophil M_Y upregulated
Ndufb11	0.258504	C0 Neutrophil O_Y upregulated		Ddx3y	-0.329159	C0 Neutrophil O_Y downregulated		B4galt3	0.532339	C0 Neutrophil M_Y upregulated
Suclg1	0.684029	C0 Neutrophil O_Y upregulated		Ntng2	-0.334653	C0 Neutrophil O_Y downregulated		Cdc14a	0.528698	C0 Neutrophil M_Y upregulated
Glul	0.866966	C0 Neutrophil O_Y upregulated		Plk2	-0.459283	C0 Neutrophil O_Y downregulated		Slc66a2	0.411514	C0 Neutrophil M_Y upregulated
Tfdp1	0.562452	C0 Neutrophil O_Y upregulated		Pfkp	-0.494819	C0 Neutrophil O_Y downregulated		Gid8	0.618253	C0 Neutrophil M_Y upregulated
Polr2j	0.666253	C0 Neutrophil O_Y upregulated		Mef2c	-0.486283	C0 Neutrophil O_Y downregulated		Rpp21	0.604974	C0 Neutrophil M_Y upregulated
C1d	0.587962	C0 Neutrophil O_Y upregulated		Rgcc	-0.450018	C0 Neutrophil O_Y downregulated		Sephs2	0.38746	C0 Neutrophil M_Y upregulated
Selenoh	1.25031	C0 Neutrophil O_Y upregulated		S100a4	-1.02487	C0 Neutrophil O_Y downregulated		Fkbp8	0.444657	C0 Neutrophil M_Y upregulated
Gm31223	1.8815	C0 Neutrophil O_Y upregulated		Plk3	-0.347034	C0 Neutrophil O_Y downregulated		Klf6	0.412565	C0 Neutrophil M_Y upregulated
Fam20c	1.4291	C0 Neutrophil O_Y upregulated		Ciapin1	-0.570567	C0 Neutrophil O_Y downregulated		Arhgap24	0.278944	C0 Neutrophil M_Y upregulated
Rab5b	0.294544	C0 Neutrophil O_Y upregulated		Mef2d	-0.347883	C0 Neutrophil O_Y downregulated		Cyb5r1	0.944503	C0 Neutrophil M_Y upregulated
Psmb9	0.450691	C0 Neutrophil O_Y upregulated		Ranbp2	-0.333971	C0 Neutrophil O_Y downregulated		1700047M11Rik	0.366085	C0 Neutrophil M_Y upregulated
Cdc42se2	0.397831	C0 Neutrophil O_Y upregulated		Rsad2	-0.576951	C0 Neutrophil O_Y downregulated		Ranbp9	0.278199	C0 Neutrophil M_Y upregulated
Faf1	0.630271	C0 Neutrophil O_Y upregulated		Adgre1	-0.57878	C0 Neutrophil O_Y downregulated		Ier3ip1	0.363278	C0 Neutrophil M_Y upregulated
H2az2	0.532779	C0 Neutrophil O_Y upregulated		C5ar2	-0.608872	C0 Neutrophil O_Y downregulated		Evi5	0.691541	C0 Neutrophil M_Y upregulated
Kcnab2	0.976783	C0 Neutrophil O_Y upregulated		Vegfa	-0.600345	C0 Neutrophil O_Y downregulated		Lypla2	0.513961	C0 Neutrophil M_Y upregulated
Tesk2	0.577417	C0 Neutrophil O_Y upregulated		Bnip3	-0.495003	C0 Neutrophil O_Y downregulated		Usp22	0.537603	C0 Neutrophil M_Y upregulated
Ppib	0.306443	C0 Neutrophil O_Y upregulated		Fosl1	-0.505053	C0 Neutrophil O_Y downregulated		Myadm	0.600523	C0 Neutrophil M_Y upregulated
Ccdc125	0.524757	C0 Neutrophil O_Y upregulated		Sema7a	-1.12022	C0 Neutrophil O_Y downregulated		Paqr7	1.23183	C0 Neutrophil M_Y upregulated
Kif13b	0.388104	C0 Neutrophil O_Y upregulated		Gm34084	-0.292919	C0 Neutrophil O_Y downregulated		Dgkd	0.317341	C0 Neutrophil M_Y upregulated
Rfc2	0.615946	C0 Neutrophil O_Y upregulated		Efhd2	-0.2778	C0 Neutrophil O_Y downregulated		Ints12	0.528164	C0 Neutrophil M_Y upregulated
Tacc1	0.3093	C0 Neutrophil O_Y upregulated		Gm57271	-0.572354	C0 Neutrophil O_Y downregulated		Osm	0.575163	C0 Neutrophil M_Y upregulated
Polr2g	0.687613	C0 Neutrophil O_Y upregulated		Il10rb	-0.320919	C0 Neutrophil O_Y downregulated		Marchf1	0.461771	C0 Neutrophil M_Y upregulated
Adamtsl4	1.57151	C0 Neutrophil O_Y upregulated		Hivep1	-0.331689	C0 Neutrophil O_Y downregulated		Tm7sf3	1.43282	C0 Neutrophil M_Y upregulated
Ampd3	0.46589	C0 Neutrophil O_Y upregulated		Saraf	-0.357942	C0 Neutrophil O_Y downregulated		Mlf2	0.739156	C0 Neutrophil M_Y upregulated
Slc30a1	1.59705	C0 Neutrophil O_Y upregulated		Ric1	-0.381546	C0 Neutrophil O_Y downregulated		Slc17a9	0.673848	C0 Neutrophil M_Y upregulated
Gnb5	1.64067	C0 Neutrophil O_Y upregulated		Atg2a	-0.264567	C0 Neutrophil O_Y downregulated		Trim33	0.572594	C0 Neutrophil M_Y upregulated
Frmd8	0.650709	C0 Neutrophil O_Y upregulated		Dusp6	-0.405226	C0 Neutrophil O_Y downregulated		Ppp3r1	0.616132	C0 Neutrophil M_Y upregulated
Hrh2	0.693157	C0 Neutrophil O_Y upregulated		Ik	-0.394691	C0 Neutrophil O_Y downregulated		Sh3bgrl	0.550148	C0 Neutrophil M_Y upregulated
Bad	0.974317	C0 Neutrophil O_Y upregulated		Ankrd13c	-0.438915	C0 Neutrophil O_Y downregulated		Hmgcs1	0.96235	C0 Neutrophil M_Y upregulated
Gm46367	0.714168	C0 Neutrophil O_Y upregulated		Creg1	-0.270194	C0 Neutrophil O_Y downregulated		Hhex	0.521726	C0 Neutrophil M_Y upregulated
Cmtm7	0.355039	C0 Neutrophil O_Y upregulated		Gm16062	-1.17825	C0 Neutrophil O_Y downregulated		Atp5c1	0.254749	C0 Neutrophil M_Y upregulated
Psma2	0.25021	C0 Neutrophil O_Y upregulated		Spidr	-0.425257	C0 Neutrophil O_Y downregulated		Vkorc1l1	0.565761	C0 Neutrophil M_Y upregulated
Mvb12b	0.545559	C0 Neutrophil O_Y upregulated		Ell	-0.427053	C0 Neutrophil O_Y downregulated		Snrk	0.264171	C0 Neutrophil M_Y upregulated
Tspan14	0.433976	C0 Neutrophil O_Y upregulated		Prkce	-0.442719	C0 Neutrophil O_Y downregulated		Mgam	0.423487	C0 Neutrophil M_Y upregulated
Macroh2a1	0.360605	C0 Neutrophil O_Y upregulated		Rhoh	-0.566572	C0 Neutrophil O_Y downregulated		Commd7	0.895884	C0 Neutrophil M_Y upregulated
Anp32b	0.520846	C0 Neutrophil O_Y upregulated		Fbxo31	-0.453046	C0 Neutrophil O_Y downregulated		Cemip2	0.568626	C0 Neutrophil M_Y upregulated
Ndufs6	0.443571	C0 Neutrophil O_Y upregulated		Srxn1	-0.774923	C0 Neutrophil O_Y downregulated		Fbxl17	0.464564	C0 Neutrophil M_Y upregulated
Tm7sf3	1.56228	C0 Neutrophil O_Y upregulated		Gde1	-0.40206	C0 Neutrophil O_Y downregulated		Efcab14	0.539689	C0 Neutrophil M_Y upregulated
Rps6	0.356973	C0 Neutrophil O_Y upregulated						Jpt1	0.424977	C0 Neutrophil M_Y upregulated
H1f4	0.420816	C0 Neutrophil O_Y upregulated						Rp9	0.262027	C0 Neutrophil M_Y upregulated
Mid1ip1	0.496039	C0 Neutrophil O_Y upregulated						Ubxn6	0.64099	C0 Neutrophil M_Y upregulated
Atp5g2	0.539207	C0 Neutrophil O_Y upregulated						Dap	0.364121	C0 Neutrophil M_Y upregulated
Sh3bp1	0.905427	C0 Neutrophil O_Y upregulated						Acaa1a	0.446904	C0 Neutrophil M_Y upregulated
Ighg2c	5.88245	C0 Neutrophil O_Y upregulated						Zmpste24	0.434213	C0 Neutrophil M_Y upregulated
Ncbp1	0.500872	C0 Neutrophil O_Y upregulated						Mov10	0.642445	C0 Neutrophil M_Y upregulated
Camk2d	0.634198	C0 Neutrophil O_Y upregulated						Arsb	0.917596	C0 Neutrophil M_Y upregulated
Ube2d1	1.01875	C0 Neutrophil O_Y upregulated						Tnnt1	0.760073	C0 Neutrophil M_Y upregulated
Fam222b	0.502393	C0 Neutrophil O_Y upregulated						Mlec	0.587964	C0 Neutrophil M_Y upregulated
Hk3	0.294391	C0 Neutrophil O_Y upregulated						Gm10552	0.47361	C0 Neutrophil M_Y upregulated
Camk2g	0.677598	C0 Neutrophil O_Y upregulated						Nos1ap	0.330394	C0 Neutrophil M_Y upregulated
Pcyt1a	0.393893	C0 Neutrophil O_Y upregulated						Qsox1	0.296223	C0 Neutrophil M_Y upregulated
Phf14	0.551735	C0 Neutrophil O_Y upregulated						Idh1	0.879975	C0 Neutrophil M_Y upregulated
Cox14	0.384596	C0 Neutrophil O_Y upregulated						Hsp90ab1	0.424525	C0 Neutrophil M_Y upregulated
Sptssa	0.630257	C0 Neutrophil O_Y upregulated						Pigx	0.387467	C0 Neutrophil M_Y upregulated
Mrps18c	0.433171	C0 Neutrophil O_Y upregulated						Gm20559	0.692914	C0 Neutrophil M_Y upregulated
Spata6	1.41772	C0 Neutrophil O_Y upregulated						Csnk2a1	0.380697	C0 Neutrophil M_Y upregulated
Aacs	0.693757	C0 Neutrophil O_Y upregulated						E2f2	0.417851	C0 Neutrophil M_Y upregulated
Cstdc4	0.416097	C0 Neutrophil O_Y upregulated						Tmpo	0.617698	C0 Neutrophil M_Y upregulated
Cdca3	1.66576	C0 Neutrophil O_Y upregulated						Tbc1d2	0.440402	C0 Neutrophil M_Y upregulated
Lysmd4	0.659681	C0 Neutrophil O_Y upregulated						Vps26b	0.694519	C0 Neutrophil M_Y upregulated
Psmd2	0.588749	C0 Neutrophil O_Y upregulated						Kcnn3	1.58715	C0 Neutrophil M_Y upregulated
Mapk3	0.34475	C0 Neutrophil O_Y upregulated						Ctdsp1	0.558647	C0 Neutrophil M_Y upregulated
Casp7	0.82755	C0 Neutrophil O_Y upregulated						Hgf	1.07837	C0 Neutrophil M_Y upregulated
Slc17a9	0.744836	C0 Neutrophil O_Y upregulated						Myb	0.850507	C0 Neutrophil M_Y upregulated
Man2b1	0.312748	C0 Neutrophil O_Y upregulated						Cox14	0.317718	C0 Neutrophil M_Y upregulated
Anapc5	0.90476	C0 Neutrophil O_Y upregulated						Mrpl30	0.506032	C0 Neutrophil M_Y upregulated
Syngr2	0.559892	C0 Neutrophil O_Y upregulated						Tlk1	0.547761	C0 Neutrophil M_Y upregulated
Aldh3b1	0.376728	C0 Neutrophil O_Y upregulated						Bad	0.904406	C0 Neutrophil M_Y upregulated
Rfc1	0.707604	C0 Neutrophil O_Y upregulated						Gapt	0.777287	C0 Neutrophil M_Y upregulated
Lbp	0.571257	C0 Neutrophil O_Y upregulated						Tmem258	0.257639	C0 Neutrophil M_Y upregulated
Gm56622	0.788442	C0 Neutrophil O_Y upregulated						Parvg	0.438938	C0 Neutrophil M_Y upregulated
Flot1	0.342488	C0 Neutrophil O_Y upregulated						Ak2	0.270327	C0 Neutrophil M_Y upregulated
Map3k9	0.640015	C0 Neutrophil O_Y upregulated						Itpripl2	0.546009	C0 Neutrophil M_Y upregulated
Lins1	0.871159	C0 Neutrophil O_Y upregulated						mt-Nd5	0.429837	C0 Neutrophil M_Y upregulated
1500011B03Rik	1.4695	C0 Neutrophil O_Y upregulated						Mrps16	0.545728	C0 Neutrophil M_Y upregulated
Sgpp1	1.10665	C0 Neutrophil O_Y upregulated						Cnppd1	0.357312	C0 Neutrophil M_Y upregulated
Pram1	0.306449	C0 Neutrophil O_Y upregulated						Tgfb1	0.443718	C0 Neutrophil M_Y upregulated
Atxn1	0.286411	C0 Neutrophil O_Y upregulated						Ppp1r35	0.60896	C0 Neutrophil M_Y upregulated
Aatk	0.694248	C0 Neutrophil O_Y upregulated						Fdft1	1.33038	C0 Neutrophil M_Y upregulated
Bub3	0.703822	C0 Neutrophil O_Y upregulated						Esyt1	0.992888	C0 Neutrophil M_Y upregulated
Myo1g	0.477926	C0 Neutrophil O_Y upregulated						Cyb5a	0.542222	C0 Neutrophil M_Y upregulated
Stk24	0.291116	C0 Neutrophil O_Y upregulated						Zfand2b	0.416124	C0 Neutrophil M_Y upregulated
Trappc6a	0.739902	C0 Neutrophil O_Y upregulated						Ap2a2	0.582727	C0 Neutrophil M_Y upregulated
Xpa	0.703245	C0 Neutrophil O_Y upregulated						Maf1	0.461429	C0 Neutrophil M_Y upregulated
Pnpla7	0.317626	C0 Neutrophil O_Y upregulated						Gm39792	0.297157	C0 Neutrophil M_Y upregulated
Hnrnpul1	0.329576	C0 Neutrophil O_Y upregulated						Snrpe	0.397945	C0 Neutrophil M_Y upregulated
Nudt3	1.19132	C0 Neutrophil O_Y upregulated						Atp5a1	0.306738	C0 Neutrophil M_Y upregulated
Rnf10	0.296467	C0 Neutrophil O_Y upregulated						Cops8	0.62702	C0 Neutrophil M_Y upregulated
Rnf166	0.576484	C0 Neutrophil O_Y upregulated						Ndufs8	0.796261	C0 Neutrophil M_Y upregulated
Taok3	0.414435	C0 Neutrophil O_Y upregulated						Mrgpra2a	0.333331	C0 Neutrophil M_Y upregulated
Tcf20	0.345392	C0 Neutrophil O_Y upregulated						Slc23a2	0.794014	C0 Neutrophil M_Y upregulated
0610030E20Rik	0.485728	C0 Neutrophil O_Y upregulated						Stk16	0.493876	C0 Neutrophil M_Y upregulated
Slc25a45	0.737418	C0 Neutrophil O_Y upregulated						Mrps18c	0.361282	C0 Neutrophil M_Y upregulated
Timm13	0.65725	C0 Neutrophil O_Y upregulated						Dok2	0.794448	C0 Neutrophil M_Y upregulated
Cox7b	0.429962	C0 Neutrophil O_Y upregulated						Cox16	0.587443	C0 Neutrophil M_Y upregulated
Apoc2	0.716955	C0 Neutrophil O_Y upregulated						Copz1	0.447026	C0 Neutrophil M_Y upregulated
Acly	0.555063	C0 Neutrophil O_Y upregulated						Ndufaf3	1.03955	C0 Neutrophil M_Y upregulated
Cdca7	0.996719	C0 Neutrophil O_Y upregulated						Abhd2	0.395772	C0 Neutrophil M_Y upregulated
Gltp	0.753914	C0 Neutrophil O_Y upregulated						Irf9	0.466065	C0 Neutrophil M_Y upregulated
Rpl3	0.473131	C0 Neutrophil O_Y upregulated						Tmem192	1.06461	C0 Neutrophil M_Y upregulated
Cuedc2	0.558922	C0 Neutrophil O_Y upregulated						Plcb2	0.598361	C0 Neutrophil M_Y upregulated
Gcnt1	0.394681	C0 Neutrophil O_Y upregulated						Comtd1	0.566421	C0 Neutrophil M_Y upregulated
Zyg11b	0.455716	C0 Neutrophil O_Y upregulated						Nifk	1.29143	C0 Neutrophil M_Y upregulated
Uqcc5	0.434257	C0 Neutrophil O_Y upregulated						Tpd52l2	0.466836	C0 Neutrophil M_Y upregulated
Ubp1	0.395596	C0 Neutrophil O_Y upregulated						Mpo	0.85434	C0 Neutrophil M_Y upregulated
Trir	0.26302	C0 Neutrophil O_Y upregulated						Tsc22d2	0.580207	C0 Neutrophil M_Y upregulated
Riox1	0.940723	C0 Neutrophil O_Y upregulated						Ctsc	0.987591	C0 Neutrophil M_Y upregulated
Trappc6b	0.431203	C0 Neutrophil O_Y upregulated						Osbpl2	0.622033	C0 Neutrophil M_Y upregulated
Parvg	0.476422	C0 Neutrophil O_Y upregulated						Wipi1	0.458506	C0 Neutrophil M_Y upregulated
Trappc3	0.70602	C0 Neutrophil O_Y upregulated						Dtnb	0.464563	C0 Neutrophil M_Y upregulated
Mrpl51	0.82812	C0 Neutrophil O_Y upregulated						Fbxo9	0.700506	C0 Neutrophil M_Y upregulated
Rab1b	0.453273	C0 Neutrophil O_Y upregulated						Acap1	0.404628	C0 Neutrophil M_Y upregulated
Smad1	1.33766	C0 Neutrophil O_Y upregulated						Atp11a	0.288238	C0 Neutrophil M_Y upregulated
Ada	0.998662	C0 Neutrophil O_Y upregulated						Fabp5	0.438314	C0 Neutrophil M_Y upregulated
AW112010	1.63491	C0 Neutrophil O_Y upregulated						Fam241a	0.404553	C0 Neutrophil M_Y upregulated
Trappc14	0.641181	C0 Neutrophil O_Y upregulated						Pram1	0.2562	C0 Neutrophil M_Y upregulated
Commd2	0.712917	C0 Neutrophil O_Y upregulated						Armc8	0.561252	C0 Neutrophil M_Y upregulated
Lypla2	0.539793	C0 Neutrophil O_Y upregulated						Copg2	0.381418	C0 Neutrophil M_Y upregulated
Gm47754	3.43835	C0 Neutrophil O_Y upregulated						Arf2	0.687107	C0 Neutrophil M_Y upregulated
H2ac24	1.94754	C0 Neutrophil O_Y upregulated						Igha	1.65481	C0 Neutrophil M_Y upregulated
Nfu1	0.403682	C0 Neutrophil O_Y upregulated						Elovl7	0.629277	C0 Neutrophil M_Y upregulated
Pik3cd	0.352892	C0 Neutrophil O_Y upregulated						Vti1a	0.287684	C0 Neutrophil M_Y upregulated
Pld1	0.452321	C0 Neutrophil O_Y upregulated						Pik3cb	0.302792	C0 Neutrophil M_Y upregulated
Asns	0.770062	C0 Neutrophil O_Y upregulated						Tmem234	0.305401	C0 Neutrophil M_Y upregulated
Slc25a24	0.267007	C0 Neutrophil O_Y upregulated						Sipa1	0.550486	C0 Neutrophil M_Y upregulated
Acaa2	1.05541	C0 Neutrophil O_Y upregulated						Ndufb10	0.365003	C0 Neutrophil M_Y upregulated
Edem2	0.759553	C0 Neutrophil O_Y upregulated						Scnn1a	0.659442	C0 Neutrophil M_Y upregulated
Pik3r6	0.615791	C0 Neutrophil O_Y upregulated						Pcyt1a	0.426719	C0 Neutrophil M_Y upregulated
Slc12a9	1.03429	C0 Neutrophil O_Y upregulated						Psme1	0.308947	C0 Neutrophil M_Y upregulated
Rhou	0.517032	C0 Neutrophil O_Y upregulated						Lmtk2	0.30163	C0 Neutrophil M_Y upregulated
Arl8a	0.531048	C0 Neutrophil O_Y upregulated						Pxmp4	0.840249	C0 Neutrophil M_Y upregulated
Igbp1	0.790076	C0 Neutrophil O_Y upregulated						Rgs18	0.445431	C0 Neutrophil M_Y upregulated
Traf7	0.709014	C0 Neutrophil O_Y upregulated						Peli1	0.312423	C0 Neutrophil M_Y upregulated
Atrx	0.290714	C0 Neutrophil O_Y upregulated						Cbx4	0.4677	C0 Neutrophil M_Y upregulated
Ptgr1	0.982476	C0 Neutrophil O_Y upregulated						Rnaset2a	0.252872	C0 Neutrophil M_Y upregulated
Atp5g1	0.570983	C0 Neutrophil O_Y upregulated						Arap2	0.687518	C0 Neutrophil M_Y upregulated
Rinl	0.331957	C0 Neutrophil O_Y upregulated						Coa4	0.86569	C0 Neutrophil M_Y upregulated
Tma7	0.264645	C0 Neutrophil O_Y upregulated						S100a1	0.913138	C0 Neutrophil M_Y upregulated
Wrn	0.497241	C0 Neutrophil O_Y upregulated						Serpinb6a	0.527485	C0 Neutrophil M_Y upregulated
Mfsd10	0.757335	C0 Neutrophil O_Y upregulated						Edf1	0.278604	C0 Neutrophil M_Y upregulated
Eef2	0.295373	C0 Neutrophil O_Y upregulated						Tbc1d10c	0.438357	C0 Neutrophil M_Y upregulated
Eif3i	0.688294	C0 Neutrophil O_Y upregulated						ENSMUSG00000121501	0.313541	C0 Neutrophil M_Y upregulated
Mcrs1	0.895294	C0 Neutrophil O_Y upregulated						Atf4	0.34817	C0 Neutrophil M_Y upregulated
Mrpl18	0.637203	C0 Neutrophil O_Y upregulated						Hp1bp3	0.394259	C0 Neutrophil M_Y upregulated
Ctdnep1	0.720244	C0 Neutrophil O_Y upregulated						Romo1	0.379811	C0 Neutrophil M_Y upregulated
Fam89b	0.837777	C0 Neutrophil O_Y upregulated						Hlcs	0.457136	C0 Neutrophil M_Y upregulated
Csnk2a1	0.38571	C0 Neutrophil O_Y upregulated						Tmem205	0.928232	C0 Neutrophil M_Y upregulated
Slc41a3	0.992347	C0 Neutrophil O_Y upregulated						Fmo5	0.428498	C0 Neutrophil M_Y upregulated
Cbx3	0.677884	C0 Neutrophil O_Y upregulated						Agap1	0.28554	C0 Neutrophil M_Y upregulated
Cntrl	0.445677	C0 Neutrophil O_Y upregulated						Sptbn1	0.544306	C0 Neutrophil M_Y upregulated
Ndufc1	0.673112	C0 Neutrophil O_Y upregulated						Klhl6	0.502724	C0 Neutrophil M_Y upregulated
Xpc	0.517998	C0 Neutrophil O_Y upregulated						Dpm3	0.654658	C0 Neutrophil M_Y upregulated
Snrpd2	0.546908	C0 Neutrophil O_Y upregulated						Adam15	0.781798	C0 Neutrophil M_Y upregulated
Lars	0.738473	C0 Neutrophil O_Y upregulated						Irag2	0.457953	C0 Neutrophil M_Y upregulated
Rap2b	0.689461	C0 Neutrophil O_Y upregulated						Cep128	0.617303	C0 Neutrophil M_Y upregulated
Fbxo9	0.696581	C0 Neutrophil O_Y upregulated						Phkb	0.52884	C0 Neutrophil M_Y upregulated
Hsp90aa1	0.622644	C0 Neutrophil O_Y upregulated						Ampd3	0.385744	C0 Neutrophil M_Y upregulated
Hmga2	2.304	C0 Neutrophil O_Y upregulated						Med10	0.530575	C0 Neutrophil M_Y upregulated
Ccm2	0.402656	C0 Neutrophil O_Y upregulated						Cd200r1	0.700631	C0 Neutrophil M_Y upregulated
Hint1	0.544768	C0 Neutrophil O_Y upregulated						Akr1a1	0.409206	C0 Neutrophil M_Y upregulated
Gab3	0.611792	C0 Neutrophil O_Y upregulated						Atg5	0.517728	C0 Neutrophil M_Y upregulated
Armc8	0.593531	C0 Neutrophil O_Y upregulated						Gnb5	1.45759	C0 Neutrophil M_Y upregulated
Syne2	0.409	C0 Neutrophil O_Y upregulated						Ralb	0.339393	C0 Neutrophil M_Y upregulated
Zfp268	1.28112	C0 Neutrophil O_Y upregulated						Dnajb9	0.515092	C0 Neutrophil M_Y upregulated
Ntpcr	1.09712	C0 Neutrophil O_Y upregulated						Tiam1	0.370539	C0 Neutrophil M_Y upregulated
Rae1	0.707722	C0 Neutrophil O_Y upregulated						Zmat5	0.701293	C0 Neutrophil M_Y upregulated
Setd1b	0.390663	C0 Neutrophil O_Y upregulated						Mrpl14	0.344503	C0 Neutrophil M_Y upregulated
Vkorc1l1	0.501314	C0 Neutrophil O_Y upregulated						0610030E20Rik	0.404252	C0 Neutrophil M_Y upregulated
H2ac8	1.53332	C0 Neutrophil O_Y upregulated						Ugdh	0.517786	C0 Neutrophil M_Y upregulated
Tomm5	0.739164	C0 Neutrophil O_Y upregulated						Zfand5	0.401425	C0 Neutrophil M_Y upregulated
Cdkn2c	1.26842	C0 Neutrophil O_Y upregulated						Grk6	0.441928	C0 Neutrophil M_Y upregulated
Mov10	0.672907	C0 Neutrophil O_Y upregulated						Naxe	0.894642	C0 Neutrophil M_Y upregulated
Csnk2b	0.276878	C0 Neutrophil O_Y upregulated						Smg9	0.677916	C0 Neutrophil M_Y upregulated
Ndufb2	0.616704	C0 Neutrophil O_Y upregulated						C1rl	0.994681	C0 Neutrophil M_Y upregulated
Trappc4	0.294399	C0 Neutrophil O_Y upregulated						BC028528	1.0827	C0 Neutrophil M_Y upregulated
Sun1	1.22237	C0 Neutrophil O_Y upregulated						Stat2	1.09538	C0 Neutrophil M_Y upregulated
Srebf2	0.405379	C0 Neutrophil O_Y upregulated						Yipf1	0.480131	C0 Neutrophil M_Y upregulated
Bak1	0.702624	C0 Neutrophil O_Y upregulated						Slc35c2	0.740404	C0 Neutrophil M_Y upregulated
H1f0	1.55498	C0 Neutrophil O_Y upregulated						Tmem120a	0.38368	C0 Neutrophil M_Y upregulated
Tle5	0.30491	C0 Neutrophil O_Y upregulated						Wrn	0.45991	C0 Neutrophil M_Y upregulated
Leprotl1	0.259408	C0 Neutrophil O_Y upregulated						Tec	0.378061	C0 Neutrophil M_Y upregulated
Swi5	0.393136	C0 Neutrophil O_Y upregulated						Trim12c	0.390811	C0 Neutrophil M_Y upregulated
Ifitm1	0.331049	C0 Neutrophil O_Y upregulated						Gm41914	1.22325	C0 Neutrophil M_Y upregulated
Wls	0.582887	C0 Neutrophil O_Y upregulated						Gm5441	1.57093	C0 Neutrophil M_Y upregulated
Nhsl2	0.366196	C0 Neutrophil O_Y upregulated						Nav2	1.03277	C0 Neutrophil M_Y upregulated
Idh1	0.781987	C0 Neutrophil O_Y upregulated						Slc22a20	0.96282	C0 Neutrophil M_Y upregulated
Iglc1	0.957927	C0 Neutrophil O_Y upregulated						Tnfrsf13b	1.89297	C0 Neutrophil M_Y upregulated
Vps36	0.499448	C0 Neutrophil O_Y upregulated						Lmo2	0.4179	C0 Neutrophil M_Y upregulated
Galnt6	1.23505	C0 Neutrophil O_Y upregulated						Lins1	0.799285	C0 Neutrophil M_Y upregulated
Msl1	0.297415	C0 Neutrophil O_Y upregulated						Cdca7	0.832956	C0 Neutrophil M_Y upregulated
Gk	0.358118	C0 Neutrophil O_Y upregulated						Atg4a	0.806254	C0 Neutrophil M_Y upregulated
Rasgrp4	0.26813	C0 Neutrophil O_Y upregulated						Fibp	1.03168	C0 Neutrophil M_Y upregulated
Cs	0.580981	C0 Neutrophil O_Y upregulated						Nudt3	1.06219	C0 Neutrophil M_Y upregulated
C2cd5	0.522172	C0 Neutrophil O_Y upregulated						Nmi	0.708564	C0 Neutrophil M_Y upregulated
Cdipt	0.592999	C0 Neutrophil O_Y upregulated						Ndufb6	0.484312	C0 Neutrophil M_Y upregulated
Tom1	0.52067	C0 Neutrophil O_Y upregulated						Adrb2	0.395821	C0 Neutrophil M_Y upregulated
Krtcap2	0.962839	C0 Neutrophil O_Y upregulated						9930111J21Rik2	0.783109	C0 Neutrophil M_Y upregulated
Eif3l	0.821447	C0 Neutrophil O_Y upregulated						H2az2	0.337435	C0 Neutrophil M_Y upregulated
Rpp21	0.599082	C0 Neutrophil O_Y upregulated						Selenof	0.325802	C0 Neutrophil M_Y upregulated
Bbln	0.317016	C0 Neutrophil O_Y upregulated						Stard4	1.55581	C0 Neutrophil M_Y upregulated
Got2	0.380849	C0 Neutrophil O_Y upregulated						E2f3	0.636481	C0 Neutrophil M_Y upregulated
Lactb	0.639274	C0 Neutrophil O_Y upregulated						Psmb8	0.31795	C0 Neutrophil M_Y upregulated
Fam98b	0.903076	C0 Neutrophil O_Y upregulated						Apmap	0.611114	C0 Neutrophil M_Y upregulated
Ap2a2	0.590208	C0 Neutrophil O_Y upregulated						Rassf2	0.356627	C0 Neutrophil M_Y upregulated
Ccndbp1	0.363535	C0 Neutrophil O_Y upregulated						Psmb6	0.331123	C0 Neutrophil M_Y upregulated
Lsm1	0.684804	C0 Neutrophil O_Y upregulated						Aacs	0.541303	C0 Neutrophil M_Y upregulated
Nkg7	1.31129	C0 Neutrophil O_Y upregulated						Lmo1	0.391336	C0 Neutrophil M_Y upregulated
Efcab14	0.50659	C0 Neutrophil O_Y upregulated						Ces1d	1.06839	C0 Neutrophil M_Y upregulated
Lrch4	0.579684	C0 Neutrophil O_Y upregulated						Pik3r6	0.567764	C0 Neutrophil M_Y upregulated
Gdpd3	0.57142	C0 Neutrophil O_Y upregulated						Polr2e	0.972617	C0 Neutrophil M_Y upregulated
Pdia3	0.328168	C0 Neutrophil O_Y upregulated						Mapk4	1.06416	C0 Neutrophil M_Y upregulated
mt-Nd5	0.346929	C0 Neutrophil O_Y upregulated						Erg	0.58355	C0 Neutrophil M_Y upregulated
Eif4b	0.505737	C0 Neutrophil O_Y upregulated						Asns	0.731882	C0 Neutrophil M_Y upregulated
Cdkn3	1.40715	C0 Neutrophil O_Y upregulated						Unc13d	0.57204	C0 Neutrophil M_Y upregulated
Spcs1	0.413599	C0 Neutrophil O_Y upregulated						Hipk2	0.380359	C0 Neutrophil M_Y upregulated
Golm1	1.04493	C0 Neutrophil O_Y upregulated						Tbrg1	0.628525	C0 Neutrophil M_Y upregulated
Cdca8	1.35362	C0 Neutrophil O_Y upregulated						Eef1g	0.40436	C0 Neutrophil M_Y upregulated
Rnf169	0.336409	C0 Neutrophil O_Y upregulated						Mlst8	0.830649	C0 Neutrophil M_Y upregulated
Psmc3	0.496159	C0 Neutrophil O_Y upregulated						Psma5	0.523483	C0 Neutrophil M_Y upregulated
Lats2	0.31515	C0 Neutrophil O_Y upregulated						Nkg7	1.35637	C0 Neutrophil M_Y upregulated
Prex1	0.277439	C0 Neutrophil O_Y upregulated						Gusb	0.65264	C0 Neutrophil M_Y upregulated
Trappc2l	0.454251	C0 Neutrophil O_Y upregulated						Nbeal2	0.416914	C0 Neutrophil M_Y upregulated
Dhrs1	0.494304	C0 Neutrophil O_Y upregulated						Gm46224	0.634368	C0 Neutrophil M_Y upregulated
F730016J06Rik	0.444287	C0 Neutrophil O_Y upregulated						Ergic3	0.781852	C0 Neutrophil M_Y upregulated
Bckdk	1.23308	C0 Neutrophil O_Y upregulated						Specc1	0.591329	C0 Neutrophil M_Y upregulated
Bola2	0.906187	C0 Neutrophil O_Y upregulated						Ndst1	0.4305	C0 Neutrophil M_Y upregulated
Dtymk	0.944969	C0 Neutrophil O_Y upregulated						Snrpg	0.34496	C0 Neutrophil M_Y upregulated
Tex10	1.02078	C0 Neutrophil O_Y upregulated						Usp36	0.771825	C0 Neutrophil M_Y upregulated
Tnnt1	0.760368	C0 Neutrophil O_Y upregulated						Cenpb	1.00153	C0 Neutrophil M_Y upregulated
Srgap1	1.20634	C0 Neutrophil O_Y upregulated						Pdss2	1.1222	C0 Neutrophil M_Y upregulated
Cbx4	0.443149	C0 Neutrophil O_Y upregulated						Coa3	0.417947	C0 Neutrophil M_Y upregulated
Abcd2	0.392196	C0 Neutrophil O_Y upregulated						Cdipt	0.557078	C0 Neutrophil M_Y upregulated
Gapvd1	0.39904	C0 Neutrophil O_Y upregulated						Med31	0.371404	C0 Neutrophil M_Y upregulated
Oaz2	0.458998	C0 Neutrophil O_Y upregulated						Wsb1	0.259231	C0 Neutrophil M_Y upregulated
Mdh1	0.749048	C0 Neutrophil O_Y upregulated						Spint2	0.753376	C0 Neutrophil M_Y upregulated
Pkn1	0.285459	C0 Neutrophil O_Y upregulated						Uqcrc1	0.642429	C0 Neutrophil M_Y upregulated
Treml2	0.382353	C0 Neutrophil O_Y upregulated						Manea	0.824025	C0 Neutrophil M_Y upregulated
Eif3h	0.340373	C0 Neutrophil O_Y upregulated						Cd86	0.915038	C0 Neutrophil M_Y upregulated
Ccnb2	1.1111	C0 Neutrophil O_Y upregulated						Smim12	0.803042	C0 Neutrophil M_Y upregulated
Tst	0.37667	C0 Neutrophil O_Y upregulated						Gm36738	0.958662	C0 Neutrophil M_Y upregulated
Eef1b2	0.263798	C0 Neutrophil O_Y upregulated						Coro2a	1.28801	C0 Neutrophil M_Y upregulated
Tmem219	0.522734	C0 Neutrophil O_Y upregulated						Phf23	0.541484	C0 Neutrophil M_Y upregulated
Ppp3r1	0.577282	C0 Neutrophil O_Y upregulated						H2-T24	0.896611	C0 Neutrophil M_Y upregulated
Rpl8	0.3186	C0 Neutrophil O_Y upregulated						Csgalnact2	0.374793	C0 Neutrophil M_Y upregulated
Znfx1	0.550859	C0 Neutrophil O_Y upregulated						Cbx3	0.646755	C0 Neutrophil M_Y upregulated
Nrros	0.278591	C0 Neutrophil O_Y upregulated						Spg21	0.360256	C0 Neutrophil M_Y upregulated
Dennd3	0.344679	C0 Neutrophil O_Y upregulated						2410006H16Rik	0.277953	C0 Neutrophil M_Y upregulated
Lsm4	0.452181	C0 Neutrophil O_Y upregulated						Wls	0.560245	C0 Neutrophil M_Y upregulated
Olfm4	1.21038	C0 Neutrophil O_Y upregulated						Atp5g3	0.373206	C0 Neutrophil M_Y upregulated
Tlk1	0.49013	C0 Neutrophil O_Y upregulated						Rp2	0.383203	C0 Neutrophil M_Y upregulated
Smim29	0.750576	C0 Neutrophil O_Y upregulated						Gm11342	0.703433	C0 Neutrophil M_Y upregulated
Pde6d	0.668384	C0 Neutrophil O_Y upregulated						Cebpa	1.08764	C0 Neutrophil M_Y upregulated
Cenpx	0.668269	C0 Neutrophil O_Y upregulated						Cyp51	0.782561	C0 Neutrophil M_Y upregulated
Mrps14	0.420999	C0 Neutrophil O_Y upregulated						Gatd1	1.15754	C0 Neutrophil M_Y upregulated
Bmx	0.315876	C0 Neutrophil O_Y upregulated						Riox1	0.856262	C0 Neutrophil M_Y upregulated
Gatad1	0.482587	C0 Neutrophil O_Y upregulated						Rps6kc1	0.776286	C0 Neutrophil M_Y upregulated
Agps	0.283046	C0 Neutrophil O_Y upregulated						Cep85l	0.415067	C0 Neutrophil M_Y upregulated
Adss	0.36043	C0 Neutrophil O_Y upregulated						Impa2	0.338114	C0 Neutrophil M_Y upregulated
Nqo1	1.56974	C0 Neutrophil O_Y upregulated						Gm56532	1.30983	C0 Neutrophil M_Y upregulated
Slc25a12	0.511258	C0 Neutrophil O_Y upregulated						Ntpcr	1.04909	C0 Neutrophil M_Y upregulated
Klhl12	0.644857	C0 Neutrophil O_Y upregulated						Snx12	0.703528	C0 Neutrophil M_Y upregulated
Gatm	1.19869	C0 Neutrophil O_Y upregulated						Cyb5b	0.637612	C0 Neutrophil M_Y upregulated
Maf1	0.441215	C0 Neutrophil O_Y upregulated						Cdc26	0.433221	C0 Neutrophil M_Y upregulated
C1rl	0.998562	C0 Neutrophil O_Y upregulated						Brd3	0.487138	C0 Neutrophil M_Y upregulated
Dna2	1.05777	C0 Neutrophil O_Y upregulated						Tmem14c	0.260877	C0 Neutrophil M_Y upregulated
Nbeal2	0.458339	C0 Neutrophil O_Y upregulated						Nedd4l	0.398966	C0 Neutrophil M_Y upregulated
Lpgat1	0.322493	C0 Neutrophil O_Y upregulated						Rab28	0.358108	C0 Neutrophil M_Y upregulated
Anapc13	0.646971	C0 Neutrophil O_Y upregulated						Klra17	0.709861	C0 Neutrophil M_Y upregulated
Nap1l1	0.502964	C0 Neutrophil O_Y upregulated						Gm1604a	0.562736	C0 Neutrophil M_Y upregulated
Galnt1	0.610383	C0 Neutrophil O_Y upregulated						Srd5a3	0.595863	C0 Neutrophil M_Y upregulated
Med8	0.496072	C0 Neutrophil O_Y upregulated						Hsd17b10	0.566227	C0 Neutrophil M_Y upregulated
Uevld	1.20039	C0 Neutrophil O_Y upregulated						H2ac6	1.27263	C0 Neutrophil M_Y upregulated
Nsmce4a	0.558826	C0 Neutrophil O_Y upregulated						Klhl12	0.590748	C0 Neutrophil M_Y upregulated
Csf2rb2	0.9251	C0 Neutrophil O_Y upregulated						Ndufs7	0.424519	C0 Neutrophil M_Y upregulated
Atp5o	0.341714	C0 Neutrophil O_Y upregulated						Htatip2	0.503075	C0 Neutrophil M_Y upregulated
Rpl14	0.331951	C0 Neutrophil O_Y upregulated						Cdk19	0.428757	C0 Neutrophil M_Y upregulated
Galns	0.645597	C0 Neutrophil O_Y upregulated						Gadd45a	0.322225	C0 Neutrophil M_Y upregulated
Cox16	0.532578	C0 Neutrophil O_Y upregulated						Plscr3	1.18792	C0 Neutrophil M_Y upregulated
Gid8	0.5388	C0 Neutrophil O_Y upregulated						9530068E07Rik	0.285511	C0 Neutrophil M_Y upregulated
Pcif1	0.324628	C0 Neutrophil O_Y upregulated						Stfa2	1.30151	C0 Neutrophil M_Y upregulated
Eci2	1.01504	C0 Neutrophil O_Y upregulated						Dhdds	0.471237	C0 Neutrophil M_Y upregulated
B3gnt2	0.25623	C0 Neutrophil O_Y upregulated						B4galt6	0.847509	C0 Neutrophil M_Y upregulated
Serbp1	0.477962	C0 Neutrophil O_Y upregulated						Oip5os1	0.266707	C0 Neutrophil M_Y upregulated
Znhit1	0.345729	C0 Neutrophil O_Y upregulated						Slc45a4	0.848807	C0 Neutrophil M_Y upregulated
Irag2	0.457494	C0 Neutrophil O_Y upregulated						Cdk2	0.695504	C0 Neutrophil M_Y upregulated
Ankrd28	0.491041	C0 Neutrophil O_Y upregulated						Pla2g4a	0.542658	C0 Neutrophil M_Y upregulated
Rwdd1	0.579581	C0 Neutrophil O_Y upregulated						Nsmce1	0.691312	C0 Neutrophil M_Y upregulated
Hsbp1	0.305118	C0 Neutrophil O_Y upregulated						Eif4a2	0.316664	C0 Neutrophil M_Y upregulated
Tor2a	0.981709	C0 Neutrophil O_Y upregulated						Sh3bp1	0.6593	C0 Neutrophil M_Y upregulated
Mgam	0.39339	C0 Neutrophil O_Y upregulated						Acad8	1.11269	C0 Neutrophil M_Y upregulated
Tmem131	0.326296	C0 Neutrophil O_Y upregulated						Bak1	0.642127	C0 Neutrophil M_Y upregulated
Pbrm1	0.418236	C0 Neutrophil O_Y upregulated						Acadm	0.754301	C0 Neutrophil M_Y upregulated
B4galt6	0.689727	C0 Neutrophil O_Y upregulated						Smurf1	0.607593	C0 Neutrophil M_Y upregulated
Ndufb6	0.499617	C0 Neutrophil O_Y upregulated						Tbl1x	0.40606	C0 Neutrophil M_Y upregulated
Gatd1	1.15201	C0 Neutrophil O_Y upregulated						Dhx58	0.979258	C0 Neutrophil M_Y upregulated
Ctsb	0.338182	C0 Neutrophil O_Y upregulated						Bod1l	0.42083	C0 Neutrophil M_Y upregulated
Ppm1m	0.33062	C0 Neutrophil O_Y upregulated						Cpeb4	0.291161	C0 Neutrophil M_Y upregulated
B4galnt1	1.02949	C0 Neutrophil O_Y upregulated						Kat6b	0.560468	C0 Neutrophil M_Y upregulated
Gpatch11	0.6875	C0 Neutrophil O_Y upregulated						Swi5	0.31868	C0 Neutrophil M_Y upregulated
Dhdds	0.442974	C0 Neutrophil O_Y upregulated						Mcmbp	0.348511	C0 Neutrophil M_Y upregulated
Zbtb7b	0.495405	C0 Neutrophil O_Y upregulated						Bckdha	0.908783	C0 Neutrophil M_Y upregulated
Plekhf2	0.352354	C0 Neutrophil O_Y upregulated						Pxylp1	0.682471	C0 Neutrophil M_Y upregulated
Glrx2	0.569685	C0 Neutrophil O_Y upregulated						Ndufc2	0.51569	C0 Neutrophil M_Y upregulated
Mrpl28	0.942057	C0 Neutrophil O_Y upregulated						Hnrnpll	0.419779	C0 Neutrophil M_Y upregulated
Vma21	0.860871	C0 Neutrophil O_Y upregulated						Rnf10	0.25296	C0 Neutrophil M_Y upregulated
Slk	0.263686	C0 Neutrophil O_Y upregulated						Afg3l1	0.564377	C0 Neutrophil M_Y upregulated
Ncln	0.860897	C0 Neutrophil O_Y upregulated						Atp2a3	0.473916	C0 Neutrophil M_Y upregulated
Fdft1	1.07278	C0 Neutrophil O_Y upregulated						Trappc6b	0.309887	C0 Neutrophil M_Y upregulated
Fgd6	0.77182	C0 Neutrophil O_Y upregulated						Lgals9	0.343122	C0 Neutrophil M_Y upregulated
Vps26b	0.604809	C0 Neutrophil O_Y upregulated						Klhl9	0.536117	C0 Neutrophil M_Y upregulated
Park7	0.358319	C0 Neutrophil O_Y upregulated						Shc1	0.550971	C0 Neutrophil M_Y upregulated
Dram2	0.411572	C0 Neutrophil O_Y upregulated						Ttc7	0.298251	C0 Neutrophil M_Y upregulated
Hp1bp3	0.398125	C0 Neutrophil O_Y upregulated						Commd1	0.434624	C0 Neutrophil M_Y upregulated
Tacstd2	0.442287	C0 Neutrophil O_Y upregulated						Rnf166	0.491754	C0 Neutrophil M_Y upregulated
Atp2a2	0.42734	C0 Neutrophil O_Y upregulated						Gm49969	1.54902	C0 Neutrophil M_Y upregulated
Tlr1	1.76697	C0 Neutrophil O_Y upregulated						Tmem19	0.681468	C0 Neutrophil M_Y upregulated
Atg4a	0.788243	C0 Neutrophil O_Y upregulated						Gm46367	0.542582	C0 Neutrophil M_Y upregulated
Ksr1	0.488417	C0 Neutrophil O_Y upregulated						Tex261	0.494092	C0 Neutrophil M_Y upregulated
Kmt5c	1.37354	C0 Neutrophil O_Y upregulated						2010004M13Rik	0.664495	C0 Neutrophil M_Y upregulated
Rgs3	0.736208	C0 Neutrophil O_Y upregulated						Tnfrsf18	1.41777	C0 Neutrophil M_Y upregulated
Map3k8	0.395761	C0 Neutrophil O_Y upregulated						Hps3	0.611703	C0 Neutrophil M_Y upregulated
Kif2a	0.392035	C0 Neutrophil O_Y upregulated						Abhd17b	0.517714	C0 Neutrophil M_Y upregulated
Ccdc47	0.627079	C0 Neutrophil O_Y upregulated						Pik3c2b	1.26016	C0 Neutrophil M_Y upregulated
Eif3e	0.515795	C0 Neutrophil O_Y upregulated						Hsd17b8	0.678301	C0 Neutrophil M_Y upregulated
Ces1d	0.94282	C0 Neutrophil O_Y upregulated						ENSMUSG00000095041	0.590105	C0 Neutrophil M_Y upregulated
Calcrl	0.261847	C0 Neutrophil O_Y upregulated						Bub3	0.517568	C0 Neutrophil M_Y upregulated
Cct7	0.504787	C0 Neutrophil O_Y upregulated						Rfc1	0.565941	C0 Neutrophil M_Y upregulated
Rnf44	0.443561	C0 Neutrophil O_Y upregulated						Ube2l6	0.589533	C0 Neutrophil M_Y upregulated
Htatip2	0.489799	C0 Neutrophil O_Y upregulated						Slc39a11	0.477215	C0 Neutrophil M_Y upregulated
Chst12	0.476141	C0 Neutrophil O_Y upregulated						Kmt5c	1.30983	C0 Neutrophil M_Y upregulated
Arl6ip4	0.790649	C0 Neutrophil O_Y upregulated						Junos	0.520939	C0 Neutrophil M_Y upregulated
Dnmt3l	1.10152	C0 Neutrophil O_Y upregulated						Pbx2	0.341701	C0 Neutrophil M_Y upregulated
Ahsa1	0.599053	C0 Neutrophil O_Y upregulated						Asah1	0.451493	C0 Neutrophil M_Y upregulated
Apobr	0.292768	C0 Neutrophil O_Y upregulated						Slco4a1	1.20411	C0 Neutrophil M_Y upregulated
Hhex	0.446953	C0 Neutrophil O_Y upregulated						Bbln	0.250217	C0 Neutrophil M_Y upregulated
Manf	0.488244	C0 Neutrophil O_Y upregulated						Hmbox1	0.638999	C0 Neutrophil M_Y upregulated
Hexa	0.349507	C0 Neutrophil O_Y upregulated						Etfb	0.395747	C0 Neutrophil M_Y upregulated
2810001G20Rik	0.972555	C0 Neutrophil O_Y upregulated						Rnf25	0.787805	C0 Neutrophil M_Y upregulated
Cyb5a	0.487207	C0 Neutrophil O_Y upregulated						Cox20	0.828567	C0 Neutrophil M_Y upregulated
Insr	0.280797	C0 Neutrophil O_Y upregulated						Tor2a	0.911588	C0 Neutrophil M_Y upregulated
Sema4a	0.264808	C0 Neutrophil O_Y upregulated						Bloc1s1	0.40717	C0 Neutrophil M_Y upregulated
Dtnb	0.358285	C0 Neutrophil O_Y upregulated						Nqo2	0.702148	C0 Neutrophil M_Y upregulated
Adap1	0.67362	C0 Neutrophil O_Y upregulated						Gm38843	0.815584	C0 Neutrophil M_Y upregulated
Sec11a	0.438478	C0 Neutrophil O_Y upregulated						Cited2	0.63436	C0 Neutrophil M_Y upregulated
Ctdsp2	0.406131	C0 Neutrophil O_Y upregulated						Palm	0.72343	C0 Neutrophil M_Y upregulated
Arl2bp	0.295302	C0 Neutrophil O_Y upregulated						Anxa5	0.365208	C0 Neutrophil M_Y upregulated
Fbxo3	0.453468	C0 Neutrophil O_Y upregulated						Abcc5	0.443109	C0 Neutrophil M_Y upregulated
Smim12	0.812313	C0 Neutrophil O_Y upregulated						Dhrs1	0.444817	C0 Neutrophil M_Y upregulated
Lnpk	0.536541	C0 Neutrophil O_Y upregulated						Hsph1	1.28877	C0 Neutrophil M_Y upregulated
Arap2	0.645589	C0 Neutrophil O_Y upregulated						Ifih1	0.942682	C0 Neutrophil M_Y upregulated
Psmd1	0.592196	C0 Neutrophil O_Y upregulated						Pak1ip1	0.504428	C0 Neutrophil M_Y upregulated
Lrp10	0.337286	C0 Neutrophil O_Y upregulated						Paxx	0.553158	C0 Neutrophil M_Y upregulated
Polr2i	0.977649	C0 Neutrophil O_Y upregulated						Spcs1	0.34091	C0 Neutrophil M_Y upregulated
Far1os	0.650344	C0 Neutrophil O_Y upregulated						Ccnyl1	1.05537	C0 Neutrophil M_Y upregulated
Nemp1	0.904327	C0 Neutrophil O_Y upregulated						Mtss1	0.738052	C0 Neutrophil M_Y upregulated
Tmed9	0.380533	C0 Neutrophil O_Y upregulated						Wwox	0.642368	C0 Neutrophil M_Y upregulated
Pgls	0.27879	C0 Neutrophil O_Y upregulated						Ilk	0.463575	C0 Neutrophil M_Y upregulated
Exoc6	0.301273	C0 Neutrophil O_Y upregulated						Tmem230	0.809782	C0 Neutrophil M_Y upregulated
Cdc26	0.416047	C0 Neutrophil O_Y upregulated						Rab13	1.04757	C0 Neutrophil M_Y upregulated
Dctn2	0.398535	C0 Neutrophil O_Y upregulated						Glud1	0.285826	C0 Neutrophil M_Y upregulated
Apobec3	0.663054	C0 Neutrophil O_Y upregulated						Mrps14	0.370569	C0 Neutrophil M_Y upregulated
Psmb6	0.36827	C0 Neutrophil O_Y upregulated						Mfsd6	0.331621	C0 Neutrophil M_Y upregulated
Fhip1b	0.397364	C0 Neutrophil O_Y upregulated						Gm15964	0.946353	C0 Neutrophil M_Y upregulated
Birc5	1.2209	C0 Neutrophil O_Y upregulated						1700020L24Rik	0.659246	C0 Neutrophil M_Y upregulated
Vwa5a	1.35103	C0 Neutrophil O_Y upregulated						Nhej1	0.736645	C0 Neutrophil M_Y upregulated
Gm39792	0.308452	C0 Neutrophil O_Y upregulated						Scaf4	0.565601	C0 Neutrophil M_Y upregulated
Ndufa12	0.703721	C0 Neutrophil O_Y upregulated						Igtp	1.71894	C0 Neutrophil M_Y upregulated
Fam241a	0.331742	C0 Neutrophil O_Y upregulated						Ncoa4	0.282321	C0 Neutrophil M_Y upregulated
Ddx39b	0.44933	C0 Neutrophil O_Y upregulated						Cs	0.409793	C0 Neutrophil M_Y upregulated
Tstd2	0.708192	C0 Neutrophil O_Y upregulated						Zfp148	0.285544	C0 Neutrophil M_Y upregulated
Usf2	0.287397	C0 Neutrophil O_Y upregulated						Ints6	0.705646	C0 Neutrophil M_Y upregulated
Agtrap	0.456148	C0 Neutrophil O_Y upregulated						Rab24	0.272712	C0 Neutrophil M_Y upregulated
Ube2c	1.11788	C0 Neutrophil O_Y upregulated						Pank3	0.911588	C0 Neutrophil M_Y upregulated
Tnf	0.391685	C0 Neutrophil O_Y upregulated						Chmp5	0.253399	C0 Neutrophil M_Y upregulated
Gtpbp1	0.536066	C0 Neutrophil O_Y upregulated						Abhd10	0.56103	C0 Neutrophil M_Y upregulated
Rassf2	0.366456	C0 Neutrophil O_Y upregulated						Psmc5	0.640166	C0 Neutrophil M_Y upregulated
Nucks1	0.805859	C0 Neutrophil O_Y upregulated						Nfyb	0.478628	C0 Neutrophil M_Y upregulated
Xpo6	0.271558	C0 Neutrophil O_Y upregulated						Fbxo34	0.434375	C0 Neutrophil M_Y upregulated
Bckdha	0.912907	C0 Neutrophil O_Y upregulated						Setd1b	0.363949	C0 Neutrophil M_Y upregulated
Fam117b	0.258125	C0 Neutrophil O_Y upregulated						Tra2a	0.334936	C0 Neutrophil M_Y upregulated
Srgap2	0.390265	C0 Neutrophil O_Y upregulated						Oasl2	0.437527	C0 Neutrophil M_Y upregulated
Lat2	1.56667	C0 Neutrophil O_Y upregulated						Ctdsp2	0.38778	C0 Neutrophil M_Y upregulated
Mtpn	0.252299	C0 Neutrophil O_Y upregulated						Rbm43	0.939711	C0 Neutrophil M_Y upregulated
Mxd4	0.538471	C0 Neutrophil O_Y upregulated						Tmed3	0.505011	C0 Neutrophil M_Y upregulated
Sirt7	0.38345	C0 Neutrophil O_Y upregulated						Mad1l1	0.836999	C0 Neutrophil M_Y upregulated
2610507I01Rik	0.562739	C0 Neutrophil O_Y upregulated						Ndufs2	0.488244	C0 Neutrophil M_Y upregulated
Tagln2	0.421158	C0 Neutrophil O_Y upregulated						Glis3	0.50232	C0 Neutrophil M_Y upregulated
Snhg3	1.01887	C0 Neutrophil O_Y upregulated						Commd8	0.432204	C0 Neutrophil M_Y upregulated
Zfp217	0.484169	C0 Neutrophil O_Y upregulated						Ada	0.853024	C0 Neutrophil M_Y upregulated
Gm57062	1.59705	C0 Neutrophil O_Y upregulated						9830166K06Rik	0.591589	C0 Neutrophil M_Y upregulated
Gm10552	0.396747	C0 Neutrophil O_Y upregulated						Hsd17b11	0.340161	C0 Neutrophil M_Y upregulated
Idi1	0.768252	C0 Neutrophil O_Y upregulated						Smc1a	0.343976	C0 Neutrophil M_Y upregulated
Hnrnpd	0.297672	C0 Neutrophil O_Y upregulated						Polr3b	0.664495	C0 Neutrophil M_Y upregulated
Hcfc1r1	0.32926	C0 Neutrophil O_Y upregulated						H3c4	1.93235	C0 Neutrophil M_Y upregulated
Smim7	0.383585	C0 Neutrophil O_Y upregulated						Irf7	0.658171	C0 Neutrophil M_Y upregulated
Lin28a	0.707135	C0 Neutrophil O_Y upregulated						Add1	0.2569	C0 Neutrophil M_Y upregulated
Cuta	0.552974	C0 Neutrophil O_Y upregulated						Elp5	0.917058	C0 Neutrophil M_Y upregulated
Rgs14	0.619184	C0 Neutrophil O_Y upregulated						Gfus	0.965805	C0 Neutrophil M_Y upregulated
Ctsc	0.598505	C0 Neutrophil O_Y upregulated						Rex1bd	0.682395	C0 Neutrophil M_Y upregulated
Rpl13	0.29736	C0 Neutrophil O_Y upregulated						Snx17	0.411071	C0 Neutrophil M_Y upregulated
Elf4	0.260863	C0 Neutrophil O_Y upregulated						Sntb1	0.65519	C0 Neutrophil M_Y upregulated
Topbp1	0.847452	C0 Neutrophil O_Y upregulated						Arl11	0.333541	C0 Neutrophil M_Y upregulated
Men1	1.33123	C0 Neutrophil O_Y upregulated						Rgl2	0.565642	C0 Neutrophil M_Y upregulated
Gm57005	0.288223	C0 Neutrophil O_Y upregulated						Gucd1	0.474593	C0 Neutrophil M_Y upregulated
Fes	0.270486	C0 Neutrophil O_Y upregulated						Pnp2	1.57797	C0 Neutrophil M_Y upregulated
Trim16	0.949031	C0 Neutrophil O_Y upregulated						Syne2	0.294558	C0 Neutrophil M_Y upregulated
Ripk2	0.520152	C0 Neutrophil O_Y upregulated						Faap20	0.673669	C0 Neutrophil M_Y upregulated
Mtch1	0.463341	C0 Neutrophil O_Y upregulated						Rgs14	0.576031	C0 Neutrophil M_Y upregulated
Gm2000	0.553324	C0 Neutrophil O_Y upregulated						Zbtb7b	0.443863	C0 Neutrophil M_Y upregulated
Nav2	0.94455	C0 Neutrophil O_Y upregulated						Nceh1	0.445441	C0 Neutrophil M_Y upregulated
Foxk1	0.716552	C0 Neutrophil O_Y upregulated						Tnfsf13b	0.326932	C0 Neutrophil M_Y upregulated
Polr2k	0.38603	C0 Neutrophil O_Y upregulated						Oas3	0.345169	C0 Neutrophil M_Y upregulated
1700097N02Rik	2.15163	C0 Neutrophil O_Y upregulated						Glp2r	0.527984	C0 Neutrophil M_Y upregulated
Ap1m1	0.524089	C0 Neutrophil O_Y upregulated						Polr2g	0.520286	C0 Neutrophil M_Y upregulated
Adamts10	1.02663	C0 Neutrophil O_Y upregulated						Pdk3	0.527352	C0 Neutrophil M_Y upregulated
Jun	0.466321	C0 Neutrophil O_Y upregulated						Chac1	1.45865	C0 Neutrophil M_Y upregulated
Sumo2	0.270721	C0 Neutrophil O_Y upregulated						Zfp414	0.91904	C0 Neutrophil M_Y upregulated
ENSMUSG00000095041	0.600248	C0 Neutrophil O_Y upregulated						Xrcc4	0.474636	C0 Neutrophil M_Y upregulated
Nipa2	0.397504	C0 Neutrophil O_Y upregulated						Rae1	0.586861	C0 Neutrophil M_Y upregulated
Snx12	0.688193	C0 Neutrophil O_Y upregulated						Fcgr4	0.257137	C0 Neutrophil M_Y upregulated
Svip	0.555225	C0 Neutrophil O_Y upregulated						Dipk1a	0.86204	C0 Neutrophil M_Y upregulated
Mtor	0.777127	C0 Neutrophil O_Y upregulated						Pbrm1	0.338951	C0 Neutrophil M_Y upregulated
Actn4	0.361435	C0 Neutrophil O_Y upregulated						Vps35l	0.490207	C0 Neutrophil M_Y upregulated
Dym	0.389271	C0 Neutrophil O_Y upregulated						Ear2	0.775086	C0 Neutrophil M_Y upregulated
Nsa2	0.366488	C0 Neutrophil O_Y upregulated						Mia2	0.257024	C0 Neutrophil M_Y upregulated
Uqcrb	0.338792	C0 Neutrophil O_Y upregulated						Rapgef2	0.280221	C0 Neutrophil M_Y upregulated
Ccdc180	0.735752	C0 Neutrophil O_Y upregulated						Edem2	0.579218	C0 Neutrophil M_Y upregulated
Yipf1	0.444724	C0 Neutrophil O_Y upregulated						Sash3	0.560459	C0 Neutrophil M_Y upregulated
Ube2q2	0.518971	C0 Neutrophil O_Y upregulated						Glrx2	0.465329	C0 Neutrophil M_Y upregulated
A530032D15Rik	0.32059	C0 Neutrophil O_Y upregulated						Usp39	0.493404	C0 Neutrophil M_Y upregulated
Ctnnbl1	0.615269	C0 Neutrophil O_Y upregulated						Ptger4	0.576499	C0 Neutrophil M_Y upregulated
Tmem14c	0.276744	C0 Neutrophil O_Y upregulated						Dclre1a	1.26016	C0 Neutrophil M_Y upregulated
Was	0.358023	C0 Neutrophil O_Y upregulated						Chmp1a	0.460263	C0 Neutrophil M_Y upregulated
Armc3	0.658293	C0 Neutrophil O_Y upregulated						C2cd5	0.453031	C0 Neutrophil M_Y upregulated
Selenos	0.42346	C0 Neutrophil O_Y upregulated						Hprt	0.549018	C0 Neutrophil M_Y upregulated
AI662270	0.478811	C0 Neutrophil O_Y upregulated						Ap1s1	0.936834	C0 Neutrophil M_Y upregulated
Tarm1	0.289976	C0 Neutrophil O_Y upregulated						Yipf3	0.486061	C0 Neutrophil M_Y upregulated
Ccdc34	1.3598	C0 Neutrophil O_Y upregulated						Lsm5	0.532623	C0 Neutrophil M_Y upregulated
Fcgr4	0.305164	C0 Neutrophil O_Y upregulated						Taok3	0.253669	C0 Neutrophil M_Y upregulated
Gm11808	0.502436	C0 Neutrophil O_Y upregulated						Casp7	0.649818	C0 Neutrophil M_Y upregulated
Nek7	0.418708	C0 Neutrophil O_Y upregulated						Atp5o	0.27513	C0 Neutrophil M_Y upregulated
Eml2	0.535951	C0 Neutrophil O_Y upregulated						Zmynd8	0.45106	C0 Neutrophil M_Y upregulated
Spn	0.669334	C0 Neutrophil O_Y upregulated						Eif3c	0.355459	C0 Neutrophil M_Y upregulated
Pin4	0.560782	C0 Neutrophil O_Y upregulated						Psmd13	0.250073	C0 Neutrophil M_Y upregulated
Kxd1	0.58167	C0 Neutrophil O_Y upregulated						Lyrm2	0.376572	C0 Neutrophil M_Y upregulated
Astn2	1.35672	C0 Neutrophil O_Y upregulated						H2ac24	1.48448	C0 Neutrophil M_Y upregulated
Med10	0.479067	C0 Neutrophil O_Y upregulated						Mgat5	0.315086	C0 Neutrophil M_Y upregulated
Milr1	0.368175	C0 Neutrophil O_Y upregulated						Cpa6	0.486912	C0 Neutrophil M_Y upregulated
Ndufs2	0.503936	C0 Neutrophil O_Y upregulated						Nol7	0.496397	C0 Neutrophil M_Y upregulated
Cdk1	1.44254	C0 Neutrophil O_Y upregulated						Nabp2	0.617809	C0 Neutrophil M_Y upregulated
Mrpl58	0.982699	C0 Neutrophil O_Y upregulated						Hnrnph1	0.404847	C0 Neutrophil M_Y upregulated
Vdac3	0.521278	C0 Neutrophil O_Y upregulated						Map2k5	0.880861	C0 Neutrophil M_Y upregulated
Cks1b	1.01695	C0 Neutrophil O_Y upregulated						Antkmt	0.483342	C0 Neutrophil M_Y upregulated
F11r	1.83226	C0 Neutrophil O_Y upregulated						Xpa	0.545005	C0 Neutrophil M_Y upregulated
Rab4b	0.280617	C0 Neutrophil O_Y upregulated						Vps13c	0.536232	C0 Neutrophil M_Y upregulated
Cenph	2.2409	C0 Neutrophil O_Y upregulated						Fam110c	2.51585	C0 Neutrophil M_Y upregulated
Gm20404	0.324657	C0 Neutrophil O_Y upregulated						Cct8	0.32062	C0 Neutrophil M_Y upregulated
Rbfa	0.250018	C0 Neutrophil O_Y upregulated						Glul	0.850087	C0 Neutrophil M_Y upregulated
Zfp36l1	0.363341	C0 Neutrophil O_Y upregulated						Ppp3cb	0.533421	C0 Neutrophil M_Y upregulated
Commd3	0.635047	C0 Neutrophil O_Y upregulated						Lin28a	0.682471	C0 Neutrophil M_Y upregulated
Ndufs8	0.691373	C0 Neutrophil O_Y upregulated						A830012C17Rik	1.08687	C0 Neutrophil M_Y upregulated
Atraid	0.800701	C0 Neutrophil O_Y upregulated						Polr2j	0.444282	C0 Neutrophil M_Y upregulated
Eif1b	0.297174	C0 Neutrophil O_Y upregulated						Psme3ip1	0.400316	C0 Neutrophil M_Y upregulated
Scarb1	1.02085	C0 Neutrophil O_Y upregulated						Psmd10	0.480196	C0 Neutrophil M_Y upregulated
Akna	0.307614	C0 Neutrophil O_Y upregulated						Fbxl14	0.458451	C0 Neutrophil M_Y upregulated
Azin2	2.07278	C0 Neutrophil O_Y upregulated						Tnfaip8l2	0.281175	C0 Neutrophil M_Y upregulated
Tor1a	0.368401	C0 Neutrophil O_Y upregulated						Plekhj1	0.352102	C0 Neutrophil M_Y upregulated
Ankrd13a	0.264648	C0 Neutrophil O_Y upregulated						Me2	0.459394	C0 Neutrophil M_Y upregulated
Stat5b	0.279992	C0 Neutrophil O_Y upregulated						Snrpd2	0.380803	C0 Neutrophil M_Y upregulated
Trappc1	0.488111	C0 Neutrophil O_Y upregulated						Mrpl24	0.395072	C0 Neutrophil M_Y upregulated
Mycbp	1.08374	C0 Neutrophil O_Y upregulated						Fanca	0.808777	C0 Neutrophil M_Y upregulated
Mta3	0.385434	C0 Neutrophil O_Y upregulated						Rnaset2b	0.296934	C0 Neutrophil M_Y upregulated
Psmc5	0.671743	C0 Neutrophil O_Y upregulated						Slco4c1	0.344612	C0 Neutrophil M_Y upregulated
Tcirg1	0.553606	C0 Neutrophil O_Y upregulated						Snrpd3	0.36342	C0 Neutrophil M_Y upregulated
Rin2	0.424061	C0 Neutrophil O_Y upregulated						Psme2	0.260773	C0 Neutrophil M_Y upregulated
Rex1bd	0.713104	C0 Neutrophil O_Y upregulated						Gm16083	0.736262	C0 Neutrophil M_Y upregulated
Bet1	0.718232	C0 Neutrophil O_Y upregulated						Trim16	0.865875	C0 Neutrophil M_Y upregulated
Psmd9	0.602029	C0 Neutrophil O_Y upregulated						Ncln	0.796429	C0 Neutrophil M_Y upregulated
Ino80c	0.805154	C0 Neutrophil O_Y upregulated						Arrdc1	0.565697	C0 Neutrophil M_Y upregulated
Slc35c1	1.42102	C0 Neutrophil O_Y upregulated						Dctn2	0.323027	C0 Neutrophil M_Y upregulated
Gm43672	0.855263	C0 Neutrophil O_Y upregulated						Gpd1l	0.754132	C0 Neutrophil M_Y upregulated
Mrps24	0.444704	C0 Neutrophil O_Y upregulated						Slc35a5	0.437871	C0 Neutrophil M_Y upregulated
Ube2l6	0.592473	C0 Neutrophil O_Y upregulated						Polr2i	0.903246	C0 Neutrophil M_Y upregulated
Pigbos1	0.638496	C0 Neutrophil O_Y upregulated						Lyl1	1.02233	C0 Neutrophil M_Y upregulated
Tmem120a	0.367167	C0 Neutrophil O_Y upregulated						Gpatch2	0.985458	C0 Neutrophil M_Y upregulated
Atp2a3	0.452655	C0 Neutrophil O_Y upregulated						Glmp	0.663984	C0 Neutrophil M_Y upregulated
Aco2	0.493603	C0 Neutrophil O_Y upregulated						Suclg1	0.484424	C0 Neutrophil M_Y upregulated
Akt1	0.297485	C0 Neutrophil O_Y upregulated						Mospd1	0.344198	C0 Neutrophil M_Y upregulated
Entpd5	0.616046	C0 Neutrophil O_Y upregulated						Snx2	0.450061	C0 Neutrophil M_Y upregulated
Snhg7	0.79828	C0 Neutrophil O_Y upregulated						Casp9	1.00553	C0 Neutrophil M_Y upregulated
Chmp1a	0.506459	C0 Neutrophil O_Y upregulated						Gstcd	1.00753	C0 Neutrophil M_Y upregulated
Dnmt1	0.841198	C0 Neutrophil O_Y upregulated						Dmac1	1.0158	C0 Neutrophil M_Y upregulated
Chchd3	0.673803	C0 Neutrophil O_Y upregulated						Rnf44	0.333903	C0 Neutrophil M_Y upregulated
Slc22a20	0.799538	C0 Neutrophil O_Y upregulated						Sc5d	0.472704	C0 Neutrophil M_Y upregulated
Xrcc4	0.423945	C0 Neutrophil O_Y upregulated						Ggt1	0.950466	C0 Neutrophil M_Y upregulated
H2ac4	2.2563	C0 Neutrophil O_Y upregulated						Bcl2l13	0.329544	C0 Neutrophil M_Y upregulated
Anxa5	0.347626	C0 Neutrophil O_Y upregulated						Cep164	0.81293	C0 Neutrophil M_Y upregulated
Map4k2	0.252792	C0 Neutrophil O_Y upregulated						Abhd17a	0.50421	C0 Neutrophil M_Y upregulated
Snrnp70	0.340332	C0 Neutrophil O_Y upregulated						Gm57006	0.705845	C0 Neutrophil M_Y upregulated
Akr1a1	0.401102	C0 Neutrophil O_Y upregulated						Tex2	0.759236	C0 Neutrophil M_Y upregulated
Ttc7b	0.330167	C0 Neutrophil O_Y upregulated						Srpk1	0.741116	C0 Neutrophil M_Y upregulated
Higd2a	0.265966	C0 Neutrophil O_Y upregulated						Mbnl3	0.563665	C0 Neutrophil M_Y upregulated
Fanca	0.815226	C0 Neutrophil O_Y upregulated						Gm15232	1.29497	C0 Neutrophil M_Y upregulated
Vrk1	0.377289	C0 Neutrophil O_Y upregulated						Zfp268	1.08838	C0 Neutrophil M_Y upregulated
Lrwd1	0.85914	C0 Neutrophil O_Y upregulated						Mospd2	0.380727	C0 Neutrophil M_Y upregulated
Gpc1	0.631126	C0 Neutrophil O_Y upregulated						Cenpx	0.557753	C0 Neutrophil M_Y upregulated
Ewsr1	0.313252	C0 Neutrophil O_Y upregulated						Scarb1	1.15725	C0 Neutrophil M_Y upregulated
Churc1	0.693014	C0 Neutrophil O_Y upregulated						Atp5g2	0.357062	C0 Neutrophil M_Y upregulated
C1galt1	0.442485	C0 Neutrophil O_Y upregulated						Zfp524	0.856446	C0 Neutrophil M_Y upregulated
Gpr27	0.548682	C0 Neutrophil O_Y upregulated						Trerf1	1.68418	C0 Neutrophil M_Y upregulated
Cmpk1	0.278926	C0 Neutrophil O_Y upregulated						Mfsd1	0.352237	C0 Neutrophil M_Y upregulated
Ecm1	1.25554	C0 Neutrophil O_Y upregulated						Rhov	0.908099	C0 Neutrophil M_Y upregulated
Smim15	0.537544	C0 Neutrophil O_Y upregulated						Acaa2	0.820822	C0 Neutrophil M_Y upregulated
Mindy2	0.269669	C0 Neutrophil O_Y upregulated						Arhgef6	0.346138	C0 Neutrophil M_Y upregulated
Kif22	1.98936	C0 Neutrophil O_Y upregulated						Ppm1e	0.836914	C0 Neutrophil M_Y upregulated
Ap2m1	0.388761	C0 Neutrophil O_Y upregulated						Kctd10	0.409793	C0 Neutrophil M_Y upregulated
Ddx46	0.403715	C0 Neutrophil O_Y upregulated						Pknox2	0.775526	C0 Neutrophil M_Y upregulated
Fam217b	0.545137	C0 Neutrophil O_Y upregulated						Gm54310	1.34192	C0 Neutrophil M_Y upregulated
Dctn1	0.525428	C0 Neutrophil O_Y upregulated						Golga7	0.455318	C0 Neutrophil M_Y upregulated
Gm30716	0.621784	C0 Neutrophil O_Y upregulated						Exoc6b	0.422188	C0 Neutrophil M_Y upregulated
Copb2	0.35453	C0 Neutrophil O_Y upregulated						Casp3	0.284578	C0 Neutrophil M_Y upregulated
Mtss1	0.756859	C0 Neutrophil O_Y upregulated						Itgb3	0.635174	C0 Neutrophil M_Y upregulated
Slc20a1	0.403354	C0 Neutrophil O_Y upregulated						Wdr5	0.497054	C0 Neutrophil M_Y upregulated
Ppp1r35	0.509173	C0 Neutrophil O_Y upregulated						Atg101	0.250475	C0 Neutrophil M_Y upregulated
Snrpb2	0.553057	C0 Neutrophil O_Y upregulated						Fcgr2b	0.666687	C0 Neutrophil M_Y upregulated
Alpk1	0.589685	C0 Neutrophil O_Y upregulated						Zbp1	0.769348	C0 Neutrophil M_Y upregulated
Ap1s1	0.974519	C0 Neutrophil O_Y upregulated						Acbd5	0.270403	C0 Neutrophil M_Y upregulated
Dhx58	0.879309	C0 Neutrophil O_Y upregulated						Ccm2	0.336357	C0 Neutrophil M_Y upregulated
Prss57	1.0458	C0 Neutrophil O_Y upregulated						Ankrd28	0.532632	C0 Neutrophil M_Y upregulated
1500015L24Rik	0.323511	C0 Neutrophil O_Y upregulated						Gm47283	1.79003	C0 Neutrophil M_Y upregulated
Trak2	0.314646	C0 Neutrophil O_Y upregulated						Zfp688	1.10408	C0 Neutrophil M_Y upregulated
Pak1ip1	0.508112	C0 Neutrophil O_Y upregulated						Tmem33	0.271636	C0 Neutrophil M_Y upregulated
Leprot	0.542598	C0 Neutrophil O_Y upregulated						Shkbp1	0.447138	C0 Neutrophil M_Y upregulated
Pxmp4	0.70667	C0 Neutrophil O_Y upregulated						Ing5	0.676508	C0 Neutrophil M_Y upregulated
Cdk9	0.290367	C0 Neutrophil O_Y upregulated						Ndufb5	0.337864	C0 Neutrophil M_Y upregulated
H13	0.266952	C0 Neutrophil O_Y upregulated						Ints9	0.765714	C0 Neutrophil M_Y upregulated
Cldn15	0.558571	C0 Neutrophil O_Y upregulated						Ccdc124	0.411672	C0 Neutrophil M_Y upregulated
Tecpr2	0.902458	C0 Neutrophil O_Y upregulated						Ctnnbl1	0.594153	C0 Neutrophil M_Y upregulated
Top2a	1.13672	C0 Neutrophil O_Y upregulated						Pnpla2	0.3737	C0 Neutrophil M_Y upregulated
Cdk19	0.419171	C0 Neutrophil O_Y upregulated						Rnf144b	1.57797	C0 Neutrophil M_Y upregulated
Bbs9	0.66416	C0 Neutrophil O_Y upregulated						Cdk9	0.267148	C0 Neutrophil M_Y upregulated
Hdgf	0.579528	C0 Neutrophil O_Y upregulated						Aph1b	0.433804	C0 Neutrophil M_Y upregulated
Mcrip1	0.440541	C0 Neutrophil O_Y upregulated						Rpia	0.697341	C0 Neutrophil M_Y upregulated
Tsen34	0.513214	C0 Neutrophil O_Y upregulated						Mcrs1	0.766609	C0 Neutrophil M_Y upregulated
Arsb	0.717204	C0 Neutrophil O_Y upregulated						Fto	0.58756	C0 Neutrophil M_Y upregulated
Slc8b1	0.400728	C0 Neutrophil O_Y upregulated						Brd8dc	0.478363	C0 Neutrophil M_Y upregulated
Plscr3	1.06768	C0 Neutrophil O_Y upregulated						Gm38575	0.836999	C0 Neutrophil M_Y upregulated
Tuba1a	0.323815	C0 Neutrophil O_Y upregulated						Pde6d	0.558956	C0 Neutrophil M_Y upregulated
Slc25a11	0.375043	C0 Neutrophil O_Y upregulated						Gm26797	0.542582	C0 Neutrophil M_Y upregulated
Slc66a2	0.316829	C0 Neutrophil O_Y upregulated						Lonrf3	1.0674	C0 Neutrophil M_Y upregulated
Mrpl14	0.355792	C0 Neutrophil O_Y upregulated						Cct7	0.403031	C0 Neutrophil M_Y upregulated
Dera	0.76697	C0 Neutrophil O_Y upregulated						Plekhm1	0.347473	C0 Neutrophil M_Y upregulated
Fam53c	0.690586	C0 Neutrophil O_Y upregulated						Scmh1	0.597762	C0 Neutrophil M_Y upregulated
Gm56655	0.628279	C0 Neutrophil O_Y upregulated						Snrpb	0.305222	C0 Neutrophil M_Y upregulated
Lgals9	0.318637	C0 Neutrophil O_Y upregulated						Mrpl36	0.51138	C0 Neutrophil M_Y upregulated
Tex2	0.738401	C0 Neutrophil O_Y upregulated						Dtx3l	0.837185	C0 Neutrophil M_Y upregulated
Gm11707	1.45368	C0 Neutrophil O_Y upregulated						Smim15	0.45688	C0 Neutrophil M_Y upregulated
Dop1a	0.70557	C0 Neutrophil O_Y upregulated						Klf2	0.498275	C0 Neutrophil M_Y upregulated
Rer1	0.261554	C0 Neutrophil O_Y upregulated						Nsdhl	1.46155	C0 Neutrophil M_Y upregulated
Nabp2	0.62693	C0 Neutrophil O_Y upregulated						Cspp1	0.360846	C0 Neutrophil M_Y upregulated
Smc1a	0.388982	C0 Neutrophil O_Y upregulated						Plod3	0.668638	C0 Neutrophil M_Y upregulated
Snx4	0.3337	C0 Neutrophil O_Y upregulated						Norad	0.434429	C0 Neutrophil M_Y upregulated
Afdn	0.921719	C0 Neutrophil O_Y upregulated						B4galnt1	0.901436	C0 Neutrophil M_Y upregulated
mt-Nd6	1.22931	C0 Neutrophil O_Y upregulated						Entpd7	0.692808	C0 Neutrophil M_Y upregulated
Psma4	0.380506	C0 Neutrophil O_Y upregulated						Zdhhc9	0.580356	C0 Neutrophil M_Y upregulated
Ano10	0.347279	C0 Neutrophil O_Y upregulated						Bicdl1	1.65593	C0 Neutrophil M_Y upregulated
Col5a1	1.11788	C0 Neutrophil O_Y upregulated						Sec11a	0.350748	C0 Neutrophil M_Y upregulated
Gm56980	0.395463	C0 Neutrophil O_Y upregulated						Tor1a	0.283148	C0 Neutrophil M_Y upregulated
Ggt5	0.510988	C0 Neutrophil O_Y upregulated						Lars	0.578434	C0 Neutrophil M_Y upregulated
Dcp2	0.688193	C0 Neutrophil O_Y upregulated						Ndufv2	0.378217	C0 Neutrophil M_Y upregulated
Cd244a	0.86885	C0 Neutrophil O_Y upregulated						Sdhd	0.337963	C0 Neutrophil M_Y upregulated
Ndufv2	0.395972	C0 Neutrophil O_Y upregulated						B3gat3	0.478031	C0 Neutrophil M_Y upregulated
Tacc3	1.35484	C0 Neutrophil O_Y upregulated						Sirt7	0.285227	C0 Neutrophil M_Y upregulated
Gm11827	1.72633	C0 Neutrophil O_Y upregulated						Il18r1	0.368446	C0 Neutrophil M_Y upregulated
Kiss1r	1.20848	C0 Neutrophil O_Y upregulated						Otub1	0.428051	C0 Neutrophil M_Y upregulated
Gm29264	0.558811	C0 Neutrophil O_Y upregulated						Adap1	0.628162	C0 Neutrophil M_Y upregulated
Pdk3	0.531048	C0 Neutrophil O_Y upregulated						Msrb2	0.664495	C0 Neutrophil M_Y upregulated
Hmg20b	0.757982	C0 Neutrophil O_Y upregulated						Sp3os	0.447138	C0 Neutrophil M_Y upregulated
Rbm17	0.599401	C0 Neutrophil O_Y upregulated						Tacstd2	0.403775	C0 Neutrophil M_Y upregulated
Mrpl30	0.387122	C0 Neutrophil O_Y upregulated						Gm34680	0.705258	C0 Neutrophil M_Y upregulated
Slc25a16	0.566788	C0 Neutrophil O_Y upregulated						Lsm1	0.568986	C0 Neutrophil M_Y upregulated
Bcas3	0.291311	C0 Neutrophil O_Y upregulated						Taf1b	0.739701	C0 Neutrophil M_Y upregulated
Thap11	1.0445	C0 Neutrophil O_Y upregulated						Mib1	0.404363	C0 Neutrophil M_Y upregulated
Slc31a2	0.267317	C0 Neutrophil O_Y upregulated						Gtpbp1	0.460849	C0 Neutrophil M_Y upregulated
Galt	1.18201	C0 Neutrophil O_Y upregulated						Traf3ip3	0.372843	C0 Neutrophil M_Y upregulated
Gars	0.677045	C0 Neutrophil O_Y upregulated						Nek7	0.392419	C0 Neutrophil M_Y upregulated
Aurkb	2.36963	C0 Neutrophil O_Y upregulated						P2rx7	1.64418	C0 Neutrophil M_Y upregulated
Hagh	0.590996	C0 Neutrophil O_Y upregulated						Pef1	0.264041	C0 Neutrophil M_Y upregulated
Elof1	0.64815	C0 Neutrophil O_Y upregulated						Limk2	0.535343	C0 Neutrophil M_Y upregulated
Cetn2	0.642133	C0 Neutrophil O_Y upregulated						Dck	0.347797	C0 Neutrophil M_Y upregulated
Cenpw	1.63153	C0 Neutrophil O_Y upregulated						Mfsd14a	0.380083	C0 Neutrophil M_Y upregulated
Ndufab1	0.602714	C0 Neutrophil O_Y upregulated						1700006J14Rik	1.79695	C0 Neutrophil M_Y upregulated
Cr1l	0.277515	C0 Neutrophil O_Y upregulated						Alpk1	0.587057	C0 Neutrophil M_Y upregulated
Ptbp1	0.631811	C0 Neutrophil O_Y upregulated						Arpc5l	0.509417	C0 Neutrophil M_Y upregulated
Uqcc3	0.418603	C0 Neutrophil O_Y upregulated						Psmd1	0.497267	C0 Neutrophil M_Y upregulated
I830077J02Rik	0.33709	C0 Neutrophil O_Y upregulated						Pin4	0.470162	C0 Neutrophil M_Y upregulated
Aimp1	0.562408	C0 Neutrophil O_Y upregulated						Pced1b	0.754132	C0 Neutrophil M_Y upregulated
Nqo2	0.659541	C0 Neutrophil O_Y upregulated						Stx8	0.334377	C0 Neutrophil M_Y upregulated
Dynlt1f	0.473562	C0 Neutrophil O_Y upregulated						Mcrip1	0.38498	C0 Neutrophil M_Y upregulated
Mrps21	0.253825	C0 Neutrophil O_Y upregulated						Kcnab2	0.71095	C0 Neutrophil M_Y upregulated
Ccnb1	1.75459	C0 Neutrophil O_Y upregulated						Hexb	0.332453	C0 Neutrophil M_Y upregulated
Nol7	0.489812	C0 Neutrophil O_Y upregulated						Polr2k	0.290159	C0 Neutrophil M_Y upregulated
B4galt3	0.389774	C0 Neutrophil O_Y upregulated						Dars	0.454896	C0 Neutrophil M_Y upregulated
Nudt21	0.578151	C0 Neutrophil O_Y upregulated						Micos13	0.31298	C0 Neutrophil M_Y upregulated
Wwp1	0.359391	C0 Neutrophil O_Y upregulated						Ctdspl	0.811211	C0 Neutrophil M_Y upregulated
Cnpy2	0.593836	C0 Neutrophil O_Y upregulated						Tbc1d10b	0.323898	C0 Neutrophil M_Y upregulated
Zfp865	1.00783	C0 Neutrophil O_Y upregulated						Jup	0.8738	C0 Neutrophil M_Y upregulated
Taf1b	0.720942	C0 Neutrophil O_Y upregulated						Cyren	0.793821	C0 Neutrophil M_Y upregulated
Specc1	0.462116	C0 Neutrophil O_Y upregulated						Ap2m1	0.343352	C0 Neutrophil M_Y upregulated
Mrps12	0.56052	C0 Neutrophil O_Y upregulated						Ddx39b	0.37102	C0 Neutrophil M_Y upregulated
Atg5	0.439349	C0 Neutrophil O_Y upregulated						Tinagl1	0.397606	C0 Neutrophil M_Y upregulated
Tpd52l2	0.322038	C0 Neutrophil O_Y upregulated						Crat	0.7198	C0 Neutrophil M_Y upregulated
Heatr5b	0.801584	C0 Neutrophil O_Y upregulated						Cdkn2aipnl	0.596546	C0 Neutrophil M_Y upregulated
Ddost	0.597045	C0 Neutrophil O_Y upregulated						Gm57177	0.823775	C0 Neutrophil M_Y upregulated
Tbl1x	0.340529	C0 Neutrophil O_Y upregulated						Crot	0.665095	C0 Neutrophil M_Y upregulated
Adcy7	0.674213	C0 Neutrophil O_Y upregulated						Mdn1	0.732305	C0 Neutrophil M_Y upregulated
Micos13	0.364151	C0 Neutrophil O_Y upregulated						Rsl24d1	0.637722	C0 Neutrophil M_Y upregulated
Limk2	0.560287	C0 Neutrophil O_Y upregulated						Galnt2	0.918252	C0 Neutrophil M_Y upregulated
Pip4k2b	0.615904	C0 Neutrophil O_Y upregulated						Ube2g2	0.698048	C0 Neutrophil M_Y upregulated
Cnot8	0.565835	C0 Neutrophil O_Y upregulated						Gm36723	0.551335	C0 Neutrophil M_Y upregulated
Card9	0.832362	C0 Neutrophil O_Y upregulated						Lnpk	0.461394	C0 Neutrophil M_Y upregulated
Wdr83os	0.49013	C0 Neutrophil O_Y upregulated						Slc20a1	0.432778	C0 Neutrophil M_Y upregulated
Ssbp3	0.991677	C0 Neutrophil O_Y upregulated						Vps36	0.365944	C0 Neutrophil M_Y upregulated
Stx8	0.322455	C0 Neutrophil O_Y upregulated						Tm4sf1	1.23608	C0 Neutrophil M_Y upregulated
Cyb5r1	0.67271	C0 Neutrophil O_Y upregulated						Snx4	0.266912	C0 Neutrophil M_Y upregulated
Aph1a	0.521494	C0 Neutrophil O_Y upregulated						Casp1	0.539136	C0 Neutrophil M_Y upregulated
Ssh1	1.20949	C0 Neutrophil O_Y upregulated						Tradd	0.849413	C0 Neutrophil M_Y upregulated
Pnp2	1.37628	C0 Neutrophil O_Y upregulated						Armc3	0.574553	C0 Neutrophil M_Y upregulated
Cox6b2	1.27512	C0 Neutrophil O_Y upregulated						Fnip2	0.258515	C0 Neutrophil M_Y upregulated
Dis3l2	1.43499	C0 Neutrophil O_Y upregulated						Tnfsf13	1.54902	C0 Neutrophil M_Y upregulated
Stag1	0.276034	C0 Neutrophil O_Y upregulated						Ncbp1	0.344239	C0 Neutrophil M_Y upregulated
Mki67	0.790755	C0 Neutrophil O_Y upregulated						Sdccag8	0.446823	C0 Neutrophil M_Y upregulated
Xpo1	0.391901	C0 Neutrophil O_Y upregulated						Trappc6a	0.513729	C0 Neutrophil M_Y upregulated
Ppp3cb	0.541702	C0 Neutrophil O_Y upregulated						Borcs8	0.405558	C0 Neutrophil M_Y upregulated
Emc10	0.756524	C0 Neutrophil O_Y upregulated						Mtch1	0.40334	C0 Neutrophil M_Y upregulated
Gtf2h5	0.296527	C0 Neutrophil O_Y upregulated						Tmco1	0.447573	C0 Neutrophil M_Y upregulated
Fibp	0.844973	C0 Neutrophil O_Y upregulated						Hagh	0.569992	C0 Neutrophil M_Y upregulated
Cops5	0.484262	C0 Neutrophil O_Y upregulated						Gk5	0.644175	C0 Neutrophil M_Y upregulated
Heatr5a	0.46929	C0 Neutrophil O_Y upregulated						Rap2b	0.490124	C0 Neutrophil M_Y upregulated
Rogdi	0.536044	C0 Neutrophil O_Y upregulated						Gm5617	0.518516	C0 Neutrophil M_Y upregulated
Ces2g	1.79868	C0 Neutrophil O_Y upregulated						Hsd17b4	0.908748	C0 Neutrophil M_Y upregulated
Ube2v1	0.583675	C0 Neutrophil O_Y upregulated						Pfdn1	0.671502	C0 Neutrophil M_Y upregulated
Ldlrap1	0.40527	C0 Neutrophil O_Y upregulated						Dctn1	0.443264	C0 Neutrophil M_Y upregulated
Eipr1	0.600165	C0 Neutrophil O_Y upregulated						Ctsg	0.373275	C0 Neutrophil M_Y upregulated
Glmp	0.642849	C0 Neutrophil O_Y upregulated						Arl8a	0.350664	C0 Neutrophil M_Y upregulated
Rab28	0.328793	C0 Neutrophil O_Y upregulated						Sars	0.593623	C0 Neutrophil M_Y upregulated
Napg	0.571144	C0 Neutrophil O_Y upregulated						Frmd8	0.394661	C0 Neutrophil M_Y upregulated
Dnah8	1.2301	C0 Neutrophil O_Y upregulated						Epn1	0.300658	C0 Neutrophil M_Y upregulated
Mlec	0.449819	C0 Neutrophil O_Y upregulated						Cetn3	0.438459	C0 Neutrophil M_Y upregulated
Tbc1d10b	0.345409	C0 Neutrophil O_Y upregulated						Klf5	0.339586	C0 Neutrophil M_Y upregulated
Krtcap3	1.14846	C0 Neutrophil O_Y upregulated						Fbxo22	0.902655	C0 Neutrophil M_Y upregulated
BC004004	0.510827	C0 Neutrophil O_Y upregulated						Thap11	1.00333	C0 Neutrophil M_Y upregulated
Mrps33	0.399056	C0 Neutrophil O_Y upregulated						Mrpl28	0.74964	C0 Neutrophil M_Y upregulated
Racgap1	1.48867	C0 Neutrophil O_Y upregulated						Rogdi	0.532847	C0 Neutrophil M_Y upregulated
Gipc1	0.966802	C0 Neutrophil O_Y upregulated						Senp2	0.314097	C0 Neutrophil M_Y upregulated
Samm50	0.692729	C0 Neutrophil O_Y upregulated						Mrps33	0.347129	C0 Neutrophil M_Y upregulated
0610040J01Rik	1.03159	C0 Neutrophil O_Y upregulated						Ap1m1	0.419269	C0 Neutrophil M_Y upregulated
Ube2g2	0.6875	C0 Neutrophil O_Y upregulated						Gsdmd	0.419417	C0 Neutrophil M_Y upregulated
Rnf25	0.704255	C0 Neutrophil O_Y upregulated						Fam53b	0.823812	C0 Neutrophil M_Y upregulated
Hsph1	0.780194	C0 Neutrophil O_Y upregulated						Adcy7	0.71718	C0 Neutrophil M_Y upregulated
Rpa1	1.33401	C0 Neutrophil O_Y upregulated						Map3k15	0.685607	C0 Neutrophil M_Y upregulated
Pclaf	1.25756	C0 Neutrophil O_Y upregulated						Hlx	0.371195	C0 Neutrophil M_Y upregulated
Pex7	0.527871	C0 Neutrophil O_Y upregulated						Aimp1	0.535794	C0 Neutrophil M_Y upregulated
Trim41	0.594448	C0 Neutrophil O_Y upregulated						Ahctf1	0.513013	C0 Neutrophil M_Y upregulated
Cebpzos	0.561856	C0 Neutrophil O_Y upregulated						H6pd	0.862517	C0 Neutrophil M_Y upregulated
Tap1	0.405997	C0 Neutrophil O_Y upregulated						2310011J03Rik	0.355118	C0 Neutrophil M_Y upregulated
Commd7	0.633571	C0 Neutrophil O_Y upregulated						Afdn	0.943297	C0 Neutrophil M_Y upregulated
Tuba1b	0.878295	C0 Neutrophil O_Y upregulated						Impa1	0.412486	C0 Neutrophil M_Y upregulated
Rxrb	0.735348	C0 Neutrophil O_Y upregulated						AW554918	0.940655	C0 Neutrophil M_Y upregulated
Cers2	0.278055	C0 Neutrophil O_Y upregulated						Anapc16	0.526798	C0 Neutrophil M_Y upregulated
Mlf2	0.565209	C0 Neutrophil O_Y upregulated						H2ac8	1.09791	C0 Neutrophil M_Y upregulated
Chil5	0.530162	C0 Neutrophil O_Y upregulated						Zfp141	0.747724	C0 Neutrophil M_Y upregulated
Gfus	0.910545	C0 Neutrophil O_Y upregulated						Vdac1	0.400154	C0 Neutrophil M_Y upregulated
Cetn3	0.454211	C0 Neutrophil O_Y upregulated						Mrpl19	1.18129	C0 Neutrophil M_Y upregulated
Gtf2a2	0.289799	C0 Neutrophil O_Y upregulated						Ctnnbip1	0.377906	C0 Neutrophil M_Y upregulated
Sarnp	0.250461	C0 Neutrophil O_Y upregulated						Dennd3	0.262691	C0 Neutrophil M_Y upregulated
Tap2	0.369	C0 Neutrophil O_Y upregulated						Cope	0.28028	C0 Neutrophil M_Y upregulated
Marchf2	0.37824	C0 Neutrophil O_Y upregulated						Ten1	0.497864	C0 Neutrophil M_Y upregulated
Map4k1	1.42196	C0 Neutrophil O_Y upregulated						Rit1	0.388298	C0 Neutrophil M_Y upregulated
Tbc1d9b	0.606034	C0 Neutrophil O_Y upregulated						Gm45885	2.13398	C0 Neutrophil M_Y upregulated
Slc9a1	0.407831	C0 Neutrophil O_Y upregulated						Retreg2	0.47957	C0 Neutrophil M_Y upregulated
Ccna2	1.29304	C0 Neutrophil O_Y upregulated						Ddit4	0.577801	C0 Neutrophil M_Y upregulated
Pdss2	0.768273	C0 Neutrophil O_Y upregulated						Pradc1	1.2695	C0 Neutrophil M_Y upregulated
Fbxo6	0.962695	C0 Neutrophil O_Y upregulated						Mdh1	0.591792	C0 Neutrophil M_Y upregulated
Hectd3	1.03145	C0 Neutrophil O_Y upregulated						Ccdc57	0.688743	C0 Neutrophil M_Y upregulated
Rab24	0.3006	C0 Neutrophil O_Y upregulated						BC004004	0.452184	C0 Neutrophil M_Y upregulated
Nmt1	0.428168	C0 Neutrophil O_Y upregulated						Purg	0.638849	C0 Neutrophil M_Y upregulated
Vars	1.57195	C0 Neutrophil O_Y upregulated						Tap2	0.32554	C0 Neutrophil M_Y upregulated
Glp2r	0.504948	C0 Neutrophil O_Y upregulated						Naa38	0.669312	C0 Neutrophil M_Y upregulated
Auh	0.419164	C0 Neutrophil O_Y upregulated						Tbxas1	0.604122	C0 Neutrophil M_Y upregulated
Mrps9	0.723362	C0 Neutrophil O_Y upregulated						Amdhd2	0.398728	C0 Neutrophil M_Y upregulated
Tjp3	2.29749	C0 Neutrophil O_Y upregulated						Ankfy1	0.326278	C0 Neutrophil M_Y upregulated
Mrpl44	1.17324	C0 Neutrophil O_Y upregulated						Rab1b	0.312712	C0 Neutrophil M_Y upregulated
Evi5	0.494379	C0 Neutrophil O_Y upregulated						Utp11	0.604584	C0 Neutrophil M_Y upregulated
Stk16	0.367119	C0 Neutrophil O_Y upregulated						Mlx	0.565697	C0 Neutrophil M_Y upregulated
Tmem230	0.722954	C0 Neutrophil O_Y upregulated						Dcp2	0.604395	C0 Neutrophil M_Y upregulated
Dpcd	0.731888	C0 Neutrophil O_Y upregulated						Psmd6	0.442419	C0 Neutrophil M_Y upregulated
Irf1	0.46219	C0 Neutrophil O_Y upregulated						Eml2	0.433687	C0 Neutrophil M_Y upregulated
Elovl1	0.515134	C0 Neutrophil O_Y upregulated						Rps6ka5	0.334962	C0 Neutrophil M_Y upregulated
Brd3	0.424709	C0 Neutrophil O_Y upregulated						Pqlc3	0.297068	C0 Neutrophil M_Y upregulated
Epn1	0.347316	C0 Neutrophil O_Y upregulated						Ptpra	0.375119	C0 Neutrophil M_Y upregulated
Polr2b	0.682945	C0 Neutrophil O_Y upregulated						Rbm17	0.520449	C0 Neutrophil M_Y upregulated
Ptpn3	1.97556	C0 Neutrophil O_Y upregulated						Gm56655	0.551445	C0 Neutrophil M_Y upregulated
Cct6a	0.510035	C0 Neutrophil O_Y upregulated						Pdlim2	0.379891	C0 Neutrophil M_Y upregulated
Mrps17	0.593807	C0 Neutrophil O_Y upregulated						Kif1b	0.271484	C0 Neutrophil M_Y upregulated
Smc6	0.505163	C0 Neutrophil O_Y upregulated						Cc2d1b	0.934909	C0 Neutrophil M_Y upregulated
Rnf8	0.431502	C0 Neutrophil O_Y upregulated						Lrp8	0.912488	C0 Neutrophil M_Y upregulated
Ints11	0.76697	C0 Neutrophil O_Y upregulated						Tmem223	0.694584	C0 Neutrophil M_Y upregulated
Rsrc1	0.52701	C0 Neutrophil O_Y upregulated						Abcd1	0.723734	C0 Neutrophil M_Y upregulated
Bscl2	0.874749	C0 Neutrophil O_Y upregulated						2900093K20Rik	0.642368	C0 Neutrophil M_Y upregulated
Map4k3	0.829968	C0 Neutrophil O_Y upregulated						Nipsnap3b	0.324958	C0 Neutrophil M_Y upregulated
G3bp2	0.298371	C0 Neutrophil O_Y upregulated						Smim7	0.281284	C0 Neutrophil M_Y upregulated
Dnpep	0.839902	C0 Neutrophil O_Y upregulated						Slfn3	1.12521	C0 Neutrophil M_Y upregulated
Nt5dc1	0.348051	C0 Neutrophil O_Y upregulated						Tex10	0.925738	C0 Neutrophil M_Y upregulated
Shc1	0.468312	C0 Neutrophil O_Y upregulated						Echs1	0.920987	C0 Neutrophil M_Y upregulated
H2ac20	1.72137	C0 Neutrophil O_Y upregulated						Med17	0.555712	C0 Neutrophil M_Y upregulated
Psmd10	0.4707	C0 Neutrophil O_Y upregulated						Clptm1l	0.396641	C0 Neutrophil M_Y upregulated
Uspl1	0.800445	C0 Neutrophil O_Y upregulated						Tuba1a	0.27491	C0 Neutrophil M_Y upregulated
Rps2	0.284495	C0 Neutrophil O_Y upregulated						Slirp	0.981245	C0 Neutrophil M_Y upregulated
Dipk1a	0.754587	C0 Neutrophil O_Y upregulated						Ube2q2	0.547729	C0 Neutrophil M_Y upregulated
Exoc3	0.303128	C0 Neutrophil O_Y upregulated						Gm57285	1.24946	C0 Neutrophil M_Y upregulated
Glod4	0.477464	C0 Neutrophil O_Y upregulated						Atp5g1	0.374705	C0 Neutrophil M_Y upregulated
Gm17586	1.03445	C0 Neutrophil O_Y upregulated						Stub1	0.393113	C0 Neutrophil M_Y upregulated
Cers5	0.577107	C0 Neutrophil O_Y upregulated						Prkrip1	0.444973	C0 Neutrophil M_Y upregulated
Pef1	0.31414	C0 Neutrophil O_Y upregulated						Pop7	0.746319	C0 Neutrophil M_Y upregulated
Sash3	0.497181	C0 Neutrophil O_Y upregulated						Asb3	0.399812	C0 Neutrophil M_Y upregulated
Dmac1	0.94786	C0 Neutrophil O_Y upregulated						Mrpl41	0.55395	C0 Neutrophil M_Y upregulated
Tmx1	0.548435	C0 Neutrophil O_Y upregulated						Ino80c	0.726661	C0 Neutrophil M_Y upregulated
Snrpb	0.343859	C0 Neutrophil O_Y upregulated						Vps9d1	0.772983	C0 Neutrophil M_Y upregulated
Paxx	0.434873	C0 Neutrophil O_Y upregulated						Tmem63a	0.419507	C0 Neutrophil M_Y upregulated
Spryd3	0.665091	C0 Neutrophil O_Y upregulated						Cdkn3	1.01369	C0 Neutrophil M_Y upregulated
Cpt1a	0.371054	C0 Neutrophil O_Y upregulated						Oxr1	0.364045	C0 Neutrophil M_Y upregulated
Mcee	0.433678	C0 Neutrophil O_Y upregulated						Slc12a9	0.763869	C0 Neutrophil M_Y upregulated
Anapc1	0.852302	C0 Neutrophil O_Y upregulated						Rnf5	0.695566	C0 Neutrophil M_Y upregulated
Neil3	0.98736	C0 Neutrophil O_Y upregulated						Taf3	0.722847	C0 Neutrophil M_Y upregulated
Fto	0.505671	C0 Neutrophil O_Y upregulated						Jkamp	0.842377	C0 Neutrophil M_Y upregulated
Ubxn6	0.477015	C0 Neutrophil O_Y upregulated						9430038I01Rik	1.03898	C0 Neutrophil M_Y upregulated
Banf1	0.563725	C0 Neutrophil O_Y upregulated						Smim19	0.569776	C0 Neutrophil M_Y upregulated
Gm41914	0.918973	C0 Neutrophil O_Y upregulated						Fryl	0.263917	C0 Neutrophil M_Y upregulated
Ndufa3	0.275314	C0 Neutrophil O_Y upregulated						Elovl5	0.614889	C0 Neutrophil M_Y upregulated
Tango2	0.826527	C0 Neutrophil O_Y upregulated						4930481A15Rik	0.833049	C0 Neutrophil M_Y upregulated
A530040E14Rik	1.43726	C0 Neutrophil O_Y upregulated						Trappc5	0.383106	C0 Neutrophil M_Y upregulated
Ubr2	0.252134	C0 Neutrophil O_Y upregulated						Pnkd	0.822036	C0 Neutrophil M_Y upregulated
Usp46	0.359546	C0 Neutrophil O_Y upregulated						Gm43445	0.947567	C0 Neutrophil M_Y upregulated
2310022A10Rik	1.33813	C0 Neutrophil O_Y upregulated						Ccno	0.486781	C0 Neutrophil M_Y upregulated
BC028528	0.871485	C0 Neutrophil O_Y upregulated						Mcts1	0.342567	C0 Neutrophil M_Y upregulated
Entpd7	0.561973	C0 Neutrophil O_Y upregulated						Gpc1	0.568996	C0 Neutrophil M_Y upregulated
Zdhhc9	0.519449	C0 Neutrophil O_Y upregulated						Ttc13	0.739796	C0 Neutrophil M_Y upregulated
H3c6	1.32497	C0 Neutrophil O_Y upregulated						Mea1	0.419458	C0 Neutrophil M_Y upregulated
Smc4	0.4044	C0 Neutrophil O_Y upregulated						Exosc5	1.0049	C0 Neutrophil M_Y upregulated
Rragc	0.311201	C0 Neutrophil O_Y upregulated						Rabif	0.596324	C0 Neutrophil M_Y upregulated
Klf9	0.599363	C0 Neutrophil O_Y upregulated						Gfi1	1.22893	C0 Neutrophil M_Y upregulated
Polr3c	0.502327	C0 Neutrophil O_Y upregulated						Steap4	0.75211	C0 Neutrophil M_Y upregulated
Zfp688	1.01762	C0 Neutrophil O_Y upregulated						Fam117a	0.641425	C0 Neutrophil M_Y upregulated
Ramp1	0.31281	C0 Neutrophil O_Y upregulated						Smim11	0.45248	C0 Neutrophil M_Y upregulated
H3c3	1.68158	C0 Neutrophil O_Y upregulated						Ptges2	0.874336	C0 Neutrophil M_Y upregulated
Lpcat1	0.772412	C0 Neutrophil O_Y upregulated						Tcirg1	0.467275	C0 Neutrophil M_Y upregulated
Gtf2ird2	0.531669	C0 Neutrophil O_Y upregulated						Eif2ak3	0.353562	C0 Neutrophil M_Y upregulated
Hsd17b8	0.588	C0 Neutrophil O_Y upregulated						Znfx1	0.4014	C0 Neutrophil M_Y upregulated
Gm16192	0.837249	C0 Neutrophil O_Y upregulated						Commd6	0.561193	C0 Neutrophil M_Y upregulated
Lpcat3	0.43189	C0 Neutrophil O_Y upregulated						Pdcd5	0.327161	C0 Neutrophil M_Y upregulated
Cct2	0.394406	C0 Neutrophil O_Y upregulated						I830077J02Rik	0.283284	C0 Neutrophil M_Y upregulated
Cd55	0.260709	C0 Neutrophil O_Y upregulated						Trak2	0.34051	C0 Neutrophil M_Y upregulated
Sdccag8	0.441804	C0 Neutrophil O_Y upregulated						Ndufab1	0.488111	C0 Neutrophil M_Y upregulated
Antkmt	0.474944	C0 Neutrophil O_Y upregulated						Atosb	0.518212	C0 Neutrophil M_Y upregulated
Wdr5	0.46345	C0 Neutrophil O_Y upregulated						Tmem208	0.391227	C0 Neutrophil M_Y upregulated
2310039H08Rik	0.888424	C0 Neutrophil O_Y upregulated						Pafah2	1.45975	C0 Neutrophil M_Y upregulated
Caml	0.9251	C0 Neutrophil O_Y upregulated						Eif3j1	0.467141	C0 Neutrophil M_Y upregulated
Ubash3a	1.06271	C0 Neutrophil O_Y upregulated						Gxylt1	0.322459	C0 Neutrophil M_Y upregulated
Coa3	0.337898	C0 Neutrophil O_Y upregulated						Ftsj1	1.27941	C0 Neutrophil M_Y upregulated
Pet100	0.257612	C0 Neutrophil O_Y upregulated						Eif4ebp2	0.275002	C0 Neutrophil M_Y upregulated
Gk5	0.547005	C0 Neutrophil O_Y upregulated						Prss57	0.939477	C0 Neutrophil M_Y upregulated
Ddx28	0.932913	C0 Neutrophil O_Y upregulated						Aktip	0.710352	C0 Neutrophil M_Y upregulated
Zfp414	0.812434	C0 Neutrophil O_Y upregulated						Rcor1	0.357642	C0 Neutrophil M_Y upregulated
Ufc1	0.366432	C0 Neutrophil O_Y upregulated						Rmnd5b	0.463004	C0 Neutrophil M_Y upregulated
Atxn7l3	0.410502	C0 Neutrophil O_Y upregulated						Dpcd	0.665994	C0 Neutrophil M_Y upregulated
Ttc7	0.282192	C0 Neutrophil O_Y upregulated						Sumo3	0.582441	C0 Neutrophil M_Y upregulated
Vps13c	0.475367	C0 Neutrophil O_Y upregulated						Hmgcr	0.30405	C0 Neutrophil M_Y upregulated
Kif11	1.04218	C0 Neutrophil O_Y upregulated						Dennd1a	0.487458	C0 Neutrophil M_Y upregulated
Josd1	0.419117	C0 Neutrophil O_Y upregulated						Larp4	0.493523	C0 Neutrophil M_Y upregulated
Slc35c2	0.607076	C0 Neutrophil O_Y upregulated						Acadsb	0.361648	C0 Neutrophil M_Y upregulated
Snrpa1	0.846522	C0 Neutrophil O_Y upregulated						Myo1g	0.293861	C0 Neutrophil M_Y upregulated
Abcc5	0.412978	C0 Neutrophil O_Y upregulated						Gm36587	0.891205	C0 Neutrophil M_Y upregulated
Gpatch2	0.893662	C0 Neutrophil O_Y upregulated						Tbc1d5	0.273184	C0 Neutrophil M_Y upregulated
Smc2	1.23308	C0 Neutrophil O_Y upregulated						Dnajb14	0.350627	C0 Neutrophil M_Y upregulated
Gm41659	0.631672	C0 Neutrophil O_Y upregulated						Sin3a	0.428315	C0 Neutrophil M_Y upregulated
Marveld1	0.996976	C0 Neutrophil O_Y upregulated						Eif6	0.356824	C0 Neutrophil M_Y upregulated
Tmsb15b1	1.76697	C0 Neutrophil O_Y upregulated						Lman2l	0.388999	C0 Neutrophil M_Y upregulated
Tnfsf13	1.45331	C0 Neutrophil O_Y upregulated						Gm38979	1.31455	C0 Neutrophil M_Y upregulated
Hsd17b4	0.810289	C0 Neutrophil O_Y upregulated						Aco2	0.429297	C0 Neutrophil M_Y upregulated
Entr1	0.361756	C0 Neutrophil O_Y upregulated						Aagab	0.673773	C0 Neutrophil M_Y upregulated
Tmem19	0.537252	C0 Neutrophil O_Y upregulated						Asl	0.558437	C0 Neutrophil M_Y upregulated
Slc35d2	0.751132	C0 Neutrophil O_Y upregulated						Hikeshi	0.71766	C0 Neutrophil M_Y upregulated
Metap2	0.44715	C0 Neutrophil O_Y upregulated						Ern1	0.582404	C0 Neutrophil M_Y upregulated
Adh5	0.607363	C0 Neutrophil O_Y upregulated						Gm12185	1.10597	C0 Neutrophil M_Y upregulated
Fndc9	0.420303	C0 Neutrophil O_Y upregulated						Gm17586	1.00845	C0 Neutrophil M_Y upregulated
Bcorl1	0.634914	C0 Neutrophil O_Y upregulated						Cyc1	0.437269	C0 Neutrophil M_Y upregulated
1700037C18Rik	0.844206	C0 Neutrophil O_Y upregulated						Acad12	1.16501	C0 Neutrophil M_Y upregulated
Pigs	0.702539	C0 Neutrophil O_Y upregulated						Aldh3a2	0.342001	C0 Neutrophil M_Y upregulated
Mad1l1	0.733023	C0 Neutrophil O_Y upregulated						Abca7	0.296744	C0 Neutrophil M_Y upregulated
Uckl1	0.619298	C0 Neutrophil O_Y upregulated						Nudt22	1.01916	C0 Neutrophil M_Y upregulated
Lrp8	0.941491	C0 Neutrophil O_Y upregulated						Irf1	0.451104	C0 Neutrophil M_Y upregulated
Fundc1	0.724801	C0 Neutrophil O_Y upregulated						Mical3	1.87095	C0 Neutrophil M_Y upregulated
Elp5	0.814144	C0 Neutrophil O_Y upregulated						Zfp445	0.39073	C0 Neutrophil M_Y upregulated
Golga7	0.44061	C0 Neutrophil O_Y upregulated						Slc2a9	0.997164	C0 Neutrophil M_Y upregulated
Bbc3	0.544578	C0 Neutrophil O_Y upregulated						Dab2ip	0.58989	C0 Neutrophil M_Y upregulated
Gm1604a	0.502097	C0 Neutrophil O_Y upregulated						Vps41	0.503669	C0 Neutrophil M_Y upregulated
Kcnk6	1.52596	C0 Neutrophil O_Y upregulated						Wdyhv1	0.614061	C0 Neutrophil M_Y upregulated
Capn15	1.51132	C0 Neutrophil O_Y upregulated						Ahsa1	0.389853	C0 Neutrophil M_Y upregulated
Arhgap19	0.743566	C0 Neutrophil O_Y upregulated						AU040320	0.39085	C0 Neutrophil M_Y upregulated
Mgat1	0.464355	C0 Neutrophil O_Y upregulated						Mrpl48	0.341735	C0 Neutrophil M_Y upregulated
Fkbp2	0.690155	C0 Neutrophil O_Y upregulated						Ints3	0.722349	C0 Neutrophil M_Y upregulated
Trim33	0.306191	C0 Neutrophil O_Y upregulated						Irgm2	0.936041	C0 Neutrophil M_Y upregulated
Fbxo45	0.903032	C0 Neutrophil O_Y upregulated						Traf7	0.468341	C0 Neutrophil M_Y upregulated
Ndufaf3	0.744271	C0 Neutrophil O_Y upregulated						Nrp1	0.661321	C0 Neutrophil M_Y upregulated
Gm14164	0.75751	C0 Neutrophil O_Y upregulated						Rnf24	0.398506	C0 Neutrophil M_Y upregulated
Jup	0.839701	C0 Neutrophil O_Y upregulated						Ripk2	0.413011	C0 Neutrophil M_Y upregulated
Gpr160	0.51874	C0 Neutrophil O_Y upregulated						Galnt3	0.3974	C0 Neutrophil M_Y upregulated
Jak3	1.15226	C0 Neutrophil O_Y upregulated						Pcsk7	0.277883	C0 Neutrophil M_Y upregulated
Cyb561a3	0.466823	C0 Neutrophil O_Y upregulated						Pmaip1	0.345596	C0 Neutrophil M_Y upregulated
Clcn5	0.743887	C0 Neutrophil O_Y upregulated						Cdca7l	0.862983	C0 Neutrophil M_Y upregulated
Hpf1	0.52023	C0 Neutrophil O_Y upregulated						Appl1	0.341125	C0 Neutrophil M_Y upregulated
Lsm2	0.753285	C0 Neutrophil O_Y upregulated						Polr2f	0.684736	C0 Neutrophil M_Y upregulated
Prss16	1.19242	C0 Neutrophil O_Y upregulated						Sgpp1	0.787058	C0 Neutrophil M_Y upregulated
Get4	0.750292	C0 Neutrophil O_Y upregulated						Atg14	1.11786	C0 Neutrophil M_Y upregulated
Dpy30	0.636792	C0 Neutrophil O_Y upregulated						Mxd4	0.416862	C0 Neutrophil M_Y upregulated
Trim6	1.24912	C0 Neutrophil O_Y upregulated						Atraid	0.656598	C0 Neutrophil M_Y upregulated
P2ry13	0.901199	C0 Neutrophil O_Y upregulated						Hint3	0.562254	C0 Neutrophil M_Y upregulated
Gpr146	1.30646	C0 Neutrophil O_Y upregulated						Hes6	1.06122	C0 Neutrophil M_Y upregulated
Plk1	2.12542	C0 Neutrophil O_Y upregulated						Pigk	0.827649	C0 Neutrophil M_Y upregulated
Atpaf1	1.72416	C0 Neutrophil O_Y upregulated						Tpgs1	0.935435	C0 Neutrophil M_Y upregulated
Hps3	0.531512	C0 Neutrophil O_Y upregulated						Ndufa12	0.555712	C0 Neutrophil M_Y upregulated
Ptpa	0.582187	C0 Neutrophil O_Y upregulated						Lipa	0.49022	C0 Neutrophil M_Y upregulated
Stradb	0.725779	C0 Neutrophil O_Y upregulated						Dnah8	1.15019	C0 Neutrophil M_Y upregulated
Mfsd1	0.392715	C0 Neutrophil O_Y upregulated						Zscan29	0.333072	C0 Neutrophil M_Y upregulated
Naa38	0.662733	C0 Neutrophil O_Y upregulated						Utp14a	0.423487	C0 Neutrophil M_Y upregulated
Med17	0.586945	C0 Neutrophil O_Y upregulated						Tango2	0.762499	C0 Neutrophil M_Y upregulated
Srd5a3	0.462396	C0 Neutrophil O_Y upregulated						Tex15	0.475954	C0 Neutrophil M_Y upregulated
Cib1	0.320068	C0 Neutrophil O_Y upregulated						Ndufa5	0.687579	C0 Neutrophil M_Y upregulated
Depdc1b	0.682353	C0 Neutrophil O_Y upregulated						Commd3	0.46716	C0 Neutrophil M_Y upregulated
Tmem216	0.379231	C0 Neutrophil O_Y upregulated						Gvin1	1.2901	C0 Neutrophil M_Y upregulated
Gskip	0.484005	C0 Neutrophil O_Y upregulated						Ube2q1	0.323115	C0 Neutrophil M_Y upregulated
Fbxl14	0.42712	C0 Neutrophil O_Y upregulated						Map3k9	0.397015	C0 Neutrophil M_Y upregulated
Pik3c2b	1.01789	C0 Neutrophil O_Y upregulated						Leprot	0.400788	C0 Neutrophil M_Y upregulated
Nrg4	1.36523	C0 Neutrophil O_Y upregulated						Scrib	0.867547	C0 Neutrophil M_Y upregulated
Gm47071	0.431539	C0 Neutrophil O_Y upregulated						Prkar2b	0.29929	C0 Neutrophil M_Y upregulated
Otub1	0.437718	C0 Neutrophil O_Y upregulated						H4c4	0.531477	C0 Neutrophil M_Y upregulated
Lockd	1.16473	C0 Neutrophil O_Y upregulated						Lsm6	0.338983	C0 Neutrophil M_Y upregulated
Cc2d1b	0.915121	C0 Neutrophil O_Y upregulated						Smad1	0.973158	C0 Neutrophil M_Y upregulated
Cenpf	1.36523	C0 Neutrophil O_Y upregulated						Idnk	0.350689	C0 Neutrophil M_Y upregulated
Gm36551	0.787824	C0 Neutrophil O_Y upregulated						Ldb1	0.982775	C0 Neutrophil M_Y upregulated
Ppp1r15b	0.263609	C0 Neutrophil O_Y upregulated						Fbxl5	0.309918	C0 Neutrophil M_Y upregulated
Polk	0.965021	C0 Neutrophil O_Y upregulated						Cdkn2c	0.957361	C0 Neutrophil M_Y upregulated
A330040F15Rik	0.665351	C0 Neutrophil O_Y upregulated						Ggt5	0.382302	C0 Neutrophil M_Y upregulated
Ints1	1.19266	C0 Neutrophil O_Y upregulated						Sap25	0.83442	C0 Neutrophil M_Y upregulated
Anapc11	0.327008	C0 Neutrophil O_Y upregulated						Foxk1	0.597381	C0 Neutrophil M_Y upregulated
B4galt7	0.731211	C0 Neutrophil O_Y upregulated						Erlin1	0.80967	C0 Neutrophil M_Y upregulated
Szt2	0.707469	C0 Neutrophil O_Y upregulated						Tmed8	0.61828	C0 Neutrophil M_Y upregulated
Ffar2	0.657481	C0 Neutrophil O_Y upregulated						Jtb	0.39592	C0 Neutrophil M_Y upregulated
Ugdh	0.375324	C0 Neutrophil O_Y upregulated						Cdc25a	0.68548	C0 Neutrophil M_Y upregulated
Med12l	0.93377	C0 Neutrophil O_Y upregulated						Pithd1	0.767942	C0 Neutrophil M_Y upregulated
Clptm1l	0.402958	C0 Neutrophil O_Y upregulated						Ly6g5b	1.0774	C0 Neutrophil M_Y upregulated
Mcam	1.05878	C0 Neutrophil O_Y upregulated						Slbp	0.359453	C0 Neutrophil M_Y upregulated
Dync2li1	1.14137	C0 Neutrophil O_Y upregulated						Arl6ip6	0.407136	C0 Neutrophil M_Y upregulated
Vps41	0.554119	C0 Neutrophil O_Y upregulated						Tsn	0.396608	C0 Neutrophil M_Y upregulated
Letm1	0.883667	C0 Neutrophil O_Y upregulated						Gcc2	0.352012	C0 Neutrophil M_Y upregulated
Cdk5	0.807942	C0 Neutrophil O_Y upregulated						Hsd17b12	0.664495	C0 Neutrophil M_Y upregulated
Slc39a11	0.361278	C0 Neutrophil O_Y upregulated						2810001G20Rik	0.754602	C0 Neutrophil M_Y upregulated
Scrib	0.881141	C0 Neutrophil O_Y upregulated						Iah1	0.512645	C0 Neutrophil M_Y upregulated
Aip	0.288267	C0 Neutrophil O_Y upregulated						Agpat5	0.346055	C0 Neutrophil M_Y upregulated
Hibch	0.663771	C0 Neutrophil O_Y upregulated						Fbxo33	0.343204	C0 Neutrophil M_Y upregulated
Gm57395	0.838572	C0 Neutrophil O_Y upregulated						Myd88	0.262587	C0 Neutrophil M_Y upregulated
Pradc1	1.2037	C0 Neutrophil O_Y upregulated						Dtymk	0.609659	C0 Neutrophil M_Y upregulated
Ptpra	0.380989	C0 Neutrophil O_Y upregulated						Blmh	0.56749	C0 Neutrophil M_Y upregulated
Rad54l2	0.951476	C0 Neutrophil O_Y upregulated						Nadk2	0.527485	C0 Neutrophil M_Y upregulated
Mapk7	0.590382	C0 Neutrophil O_Y upregulated						C1d	0.313487	C0 Neutrophil M_Y upregulated
Psma3	0.250832	C0 Neutrophil O_Y upregulated						Ltbr	0.698479	C0 Neutrophil M_Y upregulated
Stip1	0.548136	C0 Neutrophil O_Y upregulated						Supt16	0.329376	C0 Neutrophil M_Y upregulated
Naa60	0.436363	C0 Neutrophil O_Y upregulated						Med30	0.363906	C0 Neutrophil M_Y upregulated
Ahctf1	0.502581	C0 Neutrophil O_Y upregulated						Ivd	1.67613	C0 Neutrophil M_Y upregulated
Gxylt1	0.346932	C0 Neutrophil O_Y upregulated						Nup153	0.387534	C0 Neutrophil M_Y upregulated
Phb2	0.465692	C0 Neutrophil O_Y upregulated						Pcmtd2	0.400008	C0 Neutrophil M_Y upregulated
Vps35	0.250933	C0 Neutrophil O_Y upregulated						Rhoq	0.808885	C0 Neutrophil M_Y upregulated
Mplkip	0.442468	C0 Neutrophil O_Y upregulated						Ifi35	0.552416	C0 Neutrophil M_Y upregulated
Ube2r2	0.265267	C0 Neutrophil O_Y upregulated						Scyl1	0.806816	C0 Neutrophil M_Y upregulated
Ints9	0.707155	C0 Neutrophil O_Y upregulated						Mrpl10	0.725444	C0 Neutrophil M_Y upregulated
Crot	0.5853	C0 Neutrophil O_Y upregulated						Stk39	0.541638	C0 Neutrophil M_Y upregulated
Psmd4	0.255959	C0 Neutrophil O_Y upregulated						Tmx1	0.433722	C0 Neutrophil M_Y upregulated
Tsn	0.446669	C0 Neutrophil O_Y upregulated						Tsen34	0.371803	C0 Neutrophil M_Y upregulated
Gm46224	0.368058	C0 Neutrophil O_Y upregulated						Naa12	0.390079	C0 Neutrophil M_Y upregulated
Mppe1	0.327316	C0 Neutrophil O_Y upregulated						B230216N24Rik	0.89754	C0 Neutrophil M_Y upregulated
Pih1d1	0.57041	C0 Neutrophil O_Y upregulated						Josd2	0.660049	C0 Neutrophil M_Y upregulated
Zfand2b	0.294226	C0 Neutrophil O_Y upregulated						Bcar3	0.839037	C0 Neutrophil M_Y upregulated
Gm54310	1.18201	C0 Neutrophil O_Y upregulated						Rev1	0.490509	C0 Neutrophil M_Y upregulated
Larp1	0.698659	C0 Neutrophil O_Y upregulated						Slc35c1	1.17245	C0 Neutrophil M_Y upregulated
Pdcd5	0.344894	C0 Neutrophil O_Y upregulated						Tbcd	1.0133	C0 Neutrophil M_Y upregulated
Rnaseh2b	1.3304	C0 Neutrophil O_Y upregulated						Lppos	0.956824	C0 Neutrophil M_Y upregulated
Sf3a3	0.828671	C0 Neutrophil O_Y upregulated						Plau	1.01614	C0 Neutrophil M_Y upregulated
Zmynd8	0.364621	C0 Neutrophil O_Y upregulated						Tmub1	0.696244	C0 Neutrophil M_Y upregulated
Pigk	0.795949	C0 Neutrophil O_Y upregulated						Haghl	1.15618	C0 Neutrophil M_Y upregulated
Tmem192	0.773728	C0 Neutrophil O_Y upregulated						Rragc	0.272341	C0 Neutrophil M_Y upregulated
3830406C13Rik	0.801404	C0 Neutrophil O_Y upregulated						Lratd2	1.77141	C0 Neutrophil M_Y upregulated
Mrto4	0.86008	C0 Neutrophil O_Y upregulated						Spn	0.52892	C0 Neutrophil M_Y upregulated
Wdr89	0.451117	C0 Neutrophil O_Y upregulated						Hmgxb4	0.999679	C0 Neutrophil M_Y upregulated
Acadm	0.604032	C0 Neutrophil O_Y upregulated						Rad17	0.252766	C0 Neutrophil M_Y upregulated
Cfl2	0.477602	C0 Neutrophil O_Y upregulated						H1f2	0.282911	C0 Neutrophil M_Y upregulated
Ibtk	0.307628	C0 Neutrophil O_Y upregulated						Ccnb2	0.822394	C0 Neutrophil M_Y upregulated
Mfsd7a	1.03369	C0 Neutrophil O_Y upregulated						Prickle3	0.701021	C0 Neutrophil M_Y upregulated
Eif4ebp1	0.258517	C0 Neutrophil O_Y upregulated						0610040J01Rik	1.03036	C0 Neutrophil M_Y upregulated
Atad2	0.582546	C0 Neutrophil O_Y upregulated						Mast3	0.416754	C0 Neutrophil M_Y upregulated
Plekha2	0.310093	C0 Neutrophil O_Y upregulated						Samd8	0.251138	C0 Neutrophil M_Y upregulated
Cabin1	0.544212	C0 Neutrophil O_Y upregulated						Tomm70a	0.625775	C0 Neutrophil M_Y upregulated
Zfand5	0.268232	C0 Neutrophil O_Y upregulated						Gpatch11	0.461555	C0 Neutrophil M_Y upregulated
Prom1	0.467311	C0 Neutrophil O_Y upregulated						Irak4	0.346084	C0 Neutrophil M_Y upregulated
Dab2ip	0.591507	C0 Neutrophil O_Y upregulated						Slc35d2	0.653548	C0 Neutrophil M_Y upregulated
Nono	0.408043	C0 Neutrophil O_Y upregulated						Ufc1	0.284791	C0 Neutrophil M_Y upregulated
Srpk1	0.640114	C0 Neutrophil O_Y upregulated						Lpcat1	0.698074	C0 Neutrophil M_Y upregulated
Gm38575	0.670627	C0 Neutrophil O_Y upregulated						Ccdc180	0.568736	C0 Neutrophil M_Y upregulated
Phf5a	0.277629	C0 Neutrophil O_Y upregulated						Bola2	0.636481	C0 Neutrophil M_Y upregulated
Pxylp1	0.498417	C0 Neutrophil O_Y upregulated						Mfsd8	1.1432	C0 Neutrophil M_Y upregulated
Tmem203	0.510379	C0 Neutrophil O_Y upregulated						Gm57206	0.905162	C0 Neutrophil M_Y upregulated
Hmgcs1	0.586095	C0 Neutrophil O_Y upregulated						Cenpj	0.932346	C0 Neutrophil M_Y upregulated
Anapc16	0.519393	C0 Neutrophil O_Y upregulated						Galt	1.01717	C0 Neutrophil M_Y upregulated
Nt5c	0.867497	C0 Neutrophil O_Y upregulated						Slc25a45	0.481653	C0 Neutrophil M_Y upregulated
A430046D13Rik	1.547	C0 Neutrophil O_Y upregulated						Pclaf	0.818823	C0 Neutrophil M_Y upregulated
Mknk1	0.351013	C0 Neutrophil O_Y upregulated						Trim41	0.512226	C0 Neutrophil M_Y upregulated
9930111J21Rik2	0.555335	C0 Neutrophil O_Y upregulated						Tmem135	0.50485	C0 Neutrophil M_Y upregulated
Aldh3a2	0.359112	C0 Neutrophil O_Y upregulated						Gm29264	0.513061	C0 Neutrophil M_Y upregulated
Pafah2	1.41262	C0 Neutrophil O_Y upregulated						Smc4	0.332975	C0 Neutrophil M_Y upregulated
Lmnb2	1.6159	C0 Neutrophil O_Y upregulated						Vcam1	0.836407	C0 Neutrophil M_Y upregulated
Kbtbd7	0.346073	C0 Neutrophil O_Y upregulated						Dera	0.679306	C0 Neutrophil M_Y upregulated
Chrac1	0.504548	C0 Neutrophil O_Y upregulated						Xk	0.907811	C0 Neutrophil M_Y upregulated
Med22	0.797472	C0 Neutrophil O_Y upregulated						Exoc7	0.651633	C0 Neutrophil M_Y upregulated
Nup210	0.749048	C0 Neutrophil O_Y upregulated						Mrpl44	1.03444	C0 Neutrophil M_Y upregulated
Asf1b	1.61034	C0 Neutrophil O_Y upregulated						A430046D13Rik	1.51585	C0 Neutrophil M_Y upregulated
Naip6	0.94638	C0 Neutrophil O_Y upregulated						Ptgs1	0.45882	C0 Neutrophil M_Y upregulated
Qars	0.741994	C0 Neutrophil O_Y upregulated						Atrx	0.309719	C0 Neutrophil M_Y upregulated
4833420G17Rik	0.437236	C0 Neutrophil O_Y upregulated
Prc1	1.13078	C0 Neutrophil O_Y upregulated
Depdc5	0.664888	C0 Neutrophil O_Y upregulated
Usp1	0.772132	C0 Neutrophil O_Y upregulated
Itpk1	0.510554	C0 Neutrophil O_Y upregulated
Atp6v0a2	0.508283	C0 Neutrophil O_Y upregulated
Map2k5	0.710608	C0 Neutrophil O_Y upregulated
Uap1l1	0.511316	C0 Neutrophil O_Y upregulated
Pfdn1	0.597045	C0 Neutrophil O_Y upregulated
Hpse	1.19369	C0 Neutrophil O_Y upregulated
Sgo2a	2.02589	C0 Neutrophil O_Y upregulated
Slc2a9	0.991324	C0 Neutrophil O_Y upregulated
Gm16740	1.32935	C0 Neutrophil O_Y upregulated
Atxn2	0.355794	C0 Neutrophil O_Y upregulated
Ldah	0.46429	C0 Neutrophil O_Y upregulated
Wdr82	0.481362	C0 Neutrophil O_Y upregulated
Necap2	0.322576	C0 Neutrophil O_Y upregulated
Gm31597	1.27777	C0 Neutrophil O_Y upregulated
Hsd17b11	0.303482	C0 Neutrophil O_Y upregulated
Vcam1	0.672596	C0 Neutrophil O_Y upregulated
Abca7	0.307539	C0 Neutrophil O_Y upregulated
Anln	1.21115	C0 Neutrophil O_Y upregulated
Hgf	0.68807	C0 Neutrophil O_Y upregulated
Gm42047	1.11705	C0 Neutrophil O_Y upregulated
Babam1	0.613075	C0 Neutrophil O_Y upregulated
Abcb7	0.696581	C0 Neutrophil O_Y upregulated
Cyren	0.683345	C0 Neutrophil O_Y upregulated
Spc24	1.09794	C0 Neutrophil O_Y upregulated
Btk	0.283357	C0 Neutrophil O_Y upregulated
Gm19705	0.333381	C0 Neutrophil O_Y upregulated
Snx27	0.270382	C0 Neutrophil O_Y upregulated
Sh3tc1	0.673861	C0 Neutrophil O_Y upregulated
Unc13d	0.404953	C0 Neutrophil O_Y upregulated
Cope	0.27183	C0 Neutrophil O_Y upregulated
Plod3	0.569824	C0 Neutrophil O_Y upregulated
Scmh1	0.491655	C0 Neutrophil O_Y upregulated
Mrpl22	0.910462	C0 Neutrophil O_Y upregulated
Ltbr	0.685703	C0 Neutrophil O_Y upregulated
Tmem179b	0.262977	C0 Neutrophil O_Y upregulated
Plin5	1.42017	C0 Neutrophil O_Y upregulated
Lpp	0.296961	C0 Neutrophil O_Y upregulated
Golga5	0.3106	C0 Neutrophil O_Y upregulated
Upf3b	0.547577	C0 Neutrophil O_Y upregulated
Casp9	0.853385	C0 Neutrophil O_Y upregulated
Acp1	0.447945	C0 Neutrophil O_Y upregulated
